# Supplementary material for: Root‐knot nematode genetic diversity associated with host compatibility to sweetpotato cultivars
Source: Mol Plant Pathol. 2020 Jun 17;21(8):1088–98. doi: 10.1111/mpp.12961 (PMC7368124; doi:10.1111/mpp.12961)
Supplement: Supplementary file 8 — TABLE S2 List of significant single nucleotide polymorphisms (SNPs) affecting coding sequences, related to the infection trait [file MPP-21-1088-s008.xlsx]

## Sheet: Sheet1
Table S2 List of significant SNP affecting coding sequences, related to the infection trait.
SNP	Trait	Marker	Chr	Pos	marker_F	p	marker_Rsq	add_F	add_p	dom_F	dom_p	marker_df	marker_MS	error_df	error_MS	model_df	model_MS	minorObs
MODIFIER	TM7	SMINJ2_005F.1_3035	MINJ2_005F.1	3035	61.875	8.87356e-09	0.673469	61.875	8.87356e-09	NaN	NaN	1	4.86161	30	0.0785714	1	4.86161	14
MODIFIER	TM7	SMINJ2_005F.1_4031	MINJ2_005F.1	4031	107.091	1.40532e-11	0.77551	107.091	1.40532e-11	NaN	NaN	1	5.92208	31	0.0552995	1	5.92208	14
MODIFIER	TM7	SMINJ2_005F.1_4432	MINJ2_005F.1	4432	29.9062	8.95152e-08	0.673469	46.5352	1.4399e-07	5.81243	0.0224763	2	2.4308	29	0.0812808	2	2.4308	14
MODIFIER	TM7	SMINJ2_005F.1_26458	MINJ2_005F.1	26458	47.9091	9.19587e-08	0.607143	47.9091	9.19587e-08	NaN	NaN	1	4.63636	31	0.0967742	1	4.63636	16
MODIFIER	TM7	SMINJ2_005F.1_54180	MINJ2_005F.1	54180	51.8182	1.85331e-10	0.77551	48.8793	7.58207e-08	21.8623	5.81206e-05	2	2.96104	30	0.0571429	2	2.96104	14
MODIFIER	TM7	SMINJ2_005F.1_54235	MINJ2_005F.1	54235	43.2	3.85598e-09	0.761905	50.4	1.00575e-07	13.5	0.00104079	2	2.74286	27	0.0634921	2	2.74286	14
MODIFIER	TM7	SMINJ2_005F.1_54236	MINJ2_005F.1	54236	43.2	3.85598e-09	0.761905	50.4	1.00575e-07	13.5	0.00104079	2	2.74286	27	0.0634921	2	2.74286	14
MODIFIER	TM7	SMINJ2_005F.1_60103	MINJ2_005F.1	60103	97.9687	5.80713e-11	0.765568	97.9687	5.80713e-11	NaN	NaN	1	5.52644	30	0.0564103	1	5.52644	13
MODIFIER	TM7	SMINJ2_005F.1_70989	MINJ2_005F.1	70989	58.3118	2.02835e-08	0.667857	58.3118	2.02835e-08	NaN	NaN	1	4.73963	29	0.0812808	1	4.73963	14
MODIFIER	TM7	SMINJ2_005F.1_78516	MINJ2_005F.1	78516	67.6364	2.7376e-09	0.685714	67.6364	2.7376e-09	NaN	NaN	1	5.23636	31	0.0774194	1	5.23636	15
MODIFIER	TM7	SMINJ2_005F.1_78525	MINJ2_005F.1	78525	46.0645	1.39682e-09	0.766917	64.9493	6.90101e-09	9.08108	0.00543296	2	2.82028	28	0.0612245	2	2.82028	14
MODIFIER	TM7	SMINJ2_005F.1_82153	MINJ2_005F.1	82153	32.7273	2.88317e-08	0.685714	39.4545	5.52536e-07	12	0.00162424	2	2.61818	30	0.08	2	2.61818	15
MODIFIER	TM7	SMINJ2_005F.1_85563	MINJ2_005F.1	85563	47.3516	7.33249e-10	0.765568	66.5323	4.18198e-09	9.44408	0.00457822	2	2.76322	29	0.0583554	2	2.76322	13
MODIFIER	TM7	SMINJ2_005F.1_86974	MINJ2_005F.1	86974	32.7273	2.88317e-08	0.685714	43.3566	2.35269e-07	9.79592	0.00387764	2	2.61818	30	0.08	2	2.61818	15
MODIFIER	TM7	SMINJ2_005F.1_87119	MINJ2_005F.1	87119	30.8125	6.67843e-08	0.68	47.9605	1.08598e-07	5.87342	0.0218404	2	2.55	29	0.0827586	2	2.55	15
MODIFIER	TM7	SMINJ2_005F.1_87191	MINJ2_005F.1	87191	30.8125	6.67843e-08	0.68	47.9605	1.08598e-07	5.87342	0.0218404	2	2.55	29	0.0827586	2	2.55	15
MODIFIER	TM7	SMINJ2_005F.1_87290	MINJ2_005F.1	87290	48.9375	5.07947e-10	0.771429	68.8347	2.92246e-09	9.51125	0.00445409	2	2.89286	29	0.0591133	2	2.89286	14
MODIFIER	TM7	SMINJ2_005F.1_87656	MINJ2_005F.1	87656	63.75	6.52492e-09	0.68	63.75	6.52492e-09	NaN	NaN	1	5.1	30	0.08	1	5.1	15
MODIFIER	TM7	SMINJ2_005F.1_87659	MINJ2_005F.1	87659	63.75	6.52492e-09	0.68	63.75	6.52492e-09	NaN	NaN	1	5.1	30	0.08	1	5.1	15
MODIFIER	TM7	SMINJ2_005F.1_87660	MINJ2_005F.1	87660	47.9091	9.19587e-08	0.607143	47.9091	9.19587e-08	NaN	NaN	1	4.63636	31	0.0967742	1	4.63636	16
MODIFIER	TM7	SMINJ2_005F.1_87661	MINJ2_005F.1	87661	47.9091	9.19587e-08	0.607143	47.9091	9.19587e-08	NaN	NaN	1	4.63636	31	0.0967742	1	4.63636	16
MODIFIER	TM7	SMINJ2_005F.1_87834	MINJ2_005F.1	87834	47.9091	9.19587e-08	0.607143	47.9091	9.19587e-08	NaN	NaN	1	4.63636	31	0.0967742	1	4.63636	16
MODIFIER	TM7	SMINJ2_005F.1_87848	MINJ2_005F.1	87848	47.9091	9.19587e-08	0.607143	47.9091	9.19587e-08	NaN	NaN	1	4.63636	31	0.0967742	1	4.63636	16
MODIFIER	TM7	SMINJ2_005F.1_87849	MINJ2_005F.1	87849	47.9091	9.19587e-08	0.607143	47.9091	9.19587e-08	NaN	NaN	1	4.63636	31	0.0967742	1	4.63636	16
MODIFIER	TM7	SMINJ2_005F.1_87854	MINJ2_005F.1	87854	47.9091	9.19587e-08	0.607143	47.9091	9.19587e-08	NaN	NaN	1	4.63636	31	0.0967742	1	4.63636	16
MODIFIER	TM7	SMINJ2_005F.1_91969	MINJ2_005F.1	91969	47.9091	9.19587e-08	0.607143	47.9091	9.19587e-08	NaN	NaN	1	4.63636	31	0.0967742	1	4.63636	16
MODIFIER	TM7	SMINJ2_005F.1_93098	MINJ2_005F.1	93098	30.8125	6.67843e-08	0.68	35.6924	1.49809e-06	12.386	0.00144868	2	2.55	29	0.0827586	2	2.55	13
MODIFIER	TM7	SMINJ2_005F.1_93490	MINJ2_005F.1	93490	32.7273	2.88317e-08	0.685714	43.3566	2.35269e-07	9.79592	0.00387764	2	2.61818	30	0.08	2	2.61818	15
MODIFIER	TM7	SMINJ2_005F.1_93535	MINJ2_005F.1	93535	29.9062	8.95152e-08	0.673469	46.5352	1.4399e-07	5.81243	0.0224763	2	2.4308	29	0.0812808	2	2.4308	14
MODIFIER	TM7	SMINJ2_005F.1_98206	MINJ2_005F.1	98206	51.8182	1.85331e-10	0.77551	72.7273	1.24214e-09	9.93865	0.00365856	2	2.96104	30	0.0571429	2	2.96104	14
MODIFIER	TM7	SMINJ2_005F.1_98208	MINJ2_005F.1	98208	51.8182	1.85331e-10	0.77551	72.7273	1.24214e-09	9.93865	0.00365856	2	2.96104	30	0.0571429	2	2.96104	14
MODIFIER	TM7	SMINJ2_005F.1_98212	MINJ2_005F.1	98212	51.8182	1.85331e-10	0.77551	72.7273	1.24214e-09	9.93865	0.00365856	2	2.96104	30	0.0571429	2	2.96104	14
MODIFIER	TM7	SMINJ2_005F.1_98232	MINJ2_005F.1	98232	51.8182	1.85331e-10	0.77551	48.8793	7.58207e-08	21.8623	5.81206e-05	2	2.96104	30	0.0571429	2	2.96104	14
LOW	TM7	SMINJ2_005F.1_98382	MINJ2_005F.1	98382	61.875	8.87356e-09	0.673469	61.875	8.87356e-09	NaN	NaN	1	4.86161	30	0.0785714	1	4.86161	14
MODIFIER	TM7	SMINJ2_005F.1_98382	MINJ2_005F.1	98382	61.875	8.87356e-09	0.673469	61.875	8.87356e-09	NaN	NaN	1	4.86161	30	0.0785714	1	4.86161	14
MODIFIER	TM7	SMINJ2_005F.1_98385	MINJ2_005F.1	98385	61.875	8.87356e-09	0.673469	61.875	8.87356e-09	NaN	NaN	1	4.86161	30	0.0785714	1	4.86161	14
MODIFIER	TM7	SMINJ2_005F.1_99132	MINJ2_005F.1	99132	47.3516	7.33249e-10	0.765568	54.1406	3.38842e-08	15.1058	0.000543813	2	2.76322	29	0.0583554	2	2.76322	13
MODIFIER	TM7	SMINJ2_005F.1_99555	MINJ2_005F.1	99555	63.75	6.52492e-09	0.68	63.75	6.52492e-09	NaN	NaN	1	5.1	30	0.08	1	5.1	15
MODIFIER	TM7	SMINJ2_005F.1_116189	MINJ2_005F.1	116189	32.7273	2.88317e-08	0.685714	50.8682	5.14296e-08	6.14458	0.0190278	2	2.61818	30	0.08	2	2.61818	15
MODIFIER	TM7	SMINJ2_005F.1_116696	MINJ2_005F.1	116696	33.5573	2.22612e-08	0.691087	21.4427	6.17404e-05	27.4065	1.1992e-05	2	2.63869	30	0.0786325	2	2.63869	13
MODIFIER	TM7	SMINJ2_005F.1_118139	MINJ2_005F.1	118139	59.871	1.56303e-08	0.673684	59.871	1.56303e-08	NaN	NaN	1	4.95484	29	0.0827586	1	4.95484	15
MODIFIER	TM7	SMINJ2_005F.1_118555	MINJ2_005F.1	118555	32.7273	2.88317e-08	0.685714	43.3566	2.35269e-07	9.79592	0.00387764	2	2.61818	30	0.08	2	2.61818	15
MODIFIER	TM7	SMINJ2_005F.1_133920	MINJ2_005F.1	133920	107.091	1.40532e-11	0.77551	107.091	1.40532e-11	NaN	NaN	1	5.92208	31	0.0552995	1	5.92208	14
MODIFIER	TM7	SMINJ2_005F.1_133925	MINJ2_005F.1	133925	107.091	1.40532e-11	0.77551	107.091	1.40532e-11	NaN	NaN	1	5.92208	31	0.0552995	1	5.92208	14
MODIFIER	TM7	SMINJ2_005F.1_133976	MINJ2_005F.1	133976	30.8125	6.67843e-08	0.68	47.9605	1.08598e-07	5.87342	0.0218404	2	2.55	29	0.0827586	2	2.55	15
MODIFIER	TM7	SMINJ2_005F.1_141495	MINJ2_005F.1	141495	67.6364	2.7376e-09	0.685714	67.6364	2.7376e-09	NaN	NaN	1	5.23636	31	0.0774194	1	5.23636	15
MODIFIER	TM7	SMINJ2_005F.1_141521	MINJ2_005F.1	141521	61.875	8.87356e-09	0.673469	61.875	8.87356e-09	NaN	NaN	1	4.86161	30	0.0785714	1	4.86161	14
MODIFIER	TM7	SMINJ2_005F.1_141530	MINJ2_005F.1	141530	29.9062	8.95152e-08	0.673469	39.6635	6.08218e-07	9.24638	0.00496578	2	2.4308	29	0.0812808	2	2.4308	14
MODIFIER	TM7	SMINJ2_005F.1_143503	MINJ2_005F.1	143503	47.9091	9.19587e-08	0.607143	47.9091	9.19587e-08	NaN	NaN	1	4.63636	31	0.0967742	1	4.63636	16
MODIFIER	TM7	SMINJ2_005F.1_143509	MINJ2_005F.1	143509	47.9091	9.19587e-08	0.607143	47.9091	9.19587e-08	NaN	NaN	1	4.63636	31	0.0967742	1	4.63636	16
MODIFIER	TM7	SMINJ2_005F.1_144770	MINJ2_005F.1	144770	107.091	1.40532e-11	0.77551	107.091	1.40532e-11	NaN	NaN	1	5.92208	31	0.0552995	1	5.92208	14
MODIFIER	TM7	SMINJ2_005F.1_151693	MINJ2_005F.1	151693	67.6364	2.7376e-09	0.685714	67.6364	2.7376e-09	NaN	NaN	1	5.23636	31	0.0774194	1	5.23636	15
MODIFIER	TM7	SMINJ2_005F.1_151721	MINJ2_005F.1	151721	97.9687	5.80713e-11	0.765568	97.9687	5.80713e-11	NaN	NaN	1	5.52644	30	0.0564103	1	5.52644	13
MODIFIER	TM7	SMINJ2_005F.1_151741	MINJ2_005F.1	151741	32.7273	2.88317e-08	0.685714	50.8682	5.14296e-08	6.14458	0.0190278	2	2.61818	30	0.08	2	2.61818	15
MODIFIER	TM7	SMINJ2_005F.1_153104	MINJ2_005F.1	153104	47.9091	9.19587e-08	0.607143	47.9091	9.19587e-08	NaN	NaN	1	4.63636	31	0.0967742	1	4.63636	16
MODIFIER	TM7	SMINJ2_005F.1_156872	MINJ2_005F.1	156872	58.3118	2.02835e-08	0.667857	58.3118	2.02835e-08	NaN	NaN	1	4.73963	29	0.0812808	1	4.73963	14
MODIFIER	TM7	SMINJ2_005F.1_158481	MINJ2_005F.1	158481	107.091	1.40532e-11	0.77551	107.091	1.40532e-11	NaN	NaN	1	5.92208	31	0.0552995	1	5.92208	14
MODIFIER	TM7	SMINJ2_005F.1_159769	MINJ2_005F.1	159769	63.75	6.52492e-09	0.68	63.75	6.52492e-09	NaN	NaN	1	5.1	30	0.08	1	5.1	15
MODIFIER	TM7	SMINJ2_005F.1_159770	MINJ2_005F.1	159770	63.75	6.52492e-09	0.68	63.75	6.52492e-09	NaN	NaN	1	5.1	30	0.08	1	5.1	15
MODIFIER	TM7	SMINJ2_005F.1_172558	MINJ2_005F.1	172558	30.8125	6.67843e-08	0.68	37.5	9.87127e-07	11.2778	0.00220771	2	2.55	29	0.0827586	2	2.55	14
MODIFIER	TM7	SMINJ2_005F.1_172560	MINJ2_005F.1	172560	30.8125	6.67843e-08	0.68	37.5	9.87127e-07	11.2778	0.00220771	2	2.55	29	0.0827586	2	2.55	14
MODIFIER	TM7	SMINJ2_005F.1_175824	MINJ2_005F.1	175824	32.7273	2.88317e-08	0.685714	43.3566	2.35269e-07	9.79592	0.00387764	2	2.61818	30	0.08	2	2.61818	15
MODIFIER	TM7	SMINJ2_005F.1_176282	MINJ2_005F.1	176282	47.9091	9.19587e-08	0.607143	47.9091	9.19587e-08	NaN	NaN	1	4.63636	31	0.0967742	1	4.63636	16
MODIFIER	TM7	SMINJ2_005F.1_176504	MINJ2_005F.1	176504	32.7273	2.88317e-08	0.685714	43.3566	2.35269e-07	9.79592	0.00387764	2	2.61818	30	0.08	2	2.61818	15
MODIFIER	TM7	SMINJ2_005F.1_182122	MINJ2_005F.1	182122	46.8446	1.16597e-09	0.769906	51.8913	6.25274e-08	15.6263	0.000476568	2	2.83127	28	0.0604396	2	2.83127	13
MODIFIER	TM7	SMINJ2_005F.1_182166	MINJ2_005F.1	182166	51.8182	1.85331e-10	0.77551	72.7273	1.24214e-09	9.93865	0.00365856	2	2.96104	30	0.0571429	2	2.96104	14
MODIFIER	TM7	SMINJ2_005F.1_184089	MINJ2_005F.1	184089	92.6129	1.56469e-10	0.761538	92.6129	1.56469e-10	NaN	NaN	1	5.40447	29	0.0583554	1	5.40447	13
MODIFIER	TM7	SMINJ2_005F.1_184202	MINJ2_005F.1	184202	67.6364	2.7376e-09	0.685714	67.6364	2.7376e-09	NaN	NaN	1	5.23636	31	0.0774194	1	5.23636	15
MODIFIER	TM7	SMINJ2_005F.1_185666	MINJ2_005F.1	185666	63.75	6.52492e-09	0.68	63.75	6.52492e-09	NaN	NaN	1	5.1	30	0.08	1	5.1	15
MODIFIER	TM7	SMINJ2_005F.1_186056	MINJ2_005F.1	186056	94.3871	3.59837e-13	0.870833	76.9158	1.18623e-09	31.3533	5.40648e-06	2	3.09005	28	0.0327381	2	3.09005	12
MODIFIER	TM7	SMINJ2_005F.1_186087	MINJ2_005F.1	186087	51.8182	1.85331e-10	0.77551	72.7273	1.24214e-09	9.93865	0.00365856	2	2.96104	30	0.0571429	2	2.96104	14
MODIFIER	TM7	SMINJ2_005F.1_186114	MINJ2_005F.1	186114	107.091	1.40532e-11	0.77551	107.091	1.40532e-11	NaN	NaN	1	5.92208	31	0.0552995	1	5.92208	14
MODIFIER	TM7	SMINJ2_005F.1_195577	MINJ2_005F.1	195577	63.75	6.52492e-09	0.68	63.75	6.52492e-09	NaN	NaN	1	5.1	30	0.08	1	5.1	15
MODIFIER	TM7	SMINJ2_005F.1_195615	MINJ2_005F.1	195615	63.75	6.52492e-09	0.68	63.75	6.52492e-09	NaN	NaN	1	5.1	30	0.08	1	5.1	15
MODIFIER	TM7	SMINJ2_005F.1_195681	MINJ2_005F.1	195681	101.25	3.95826e-11	0.771429	101.25	3.95826e-11	NaN	NaN	1	5.78571	30	0.0571429	1	5.78571	14
MODIFIER	TM7	SMINJ2_005F.1_195684	MINJ2_005F.1	195684	101.25	3.95826e-11	0.771429	101.25	3.95826e-11	NaN	NaN	1	5.78571	30	0.0571429	1	5.78571	14
MODIFIER	TM7	SMINJ2_005F.1_195695	MINJ2_005F.1	195695	51.8182	1.85331e-10	0.77551	72.7273	1.24214e-09	9.93865	0.00365856	2	2.96104	30	0.0571429	2	2.96104	14
MODIFIER	TM7	SMINJ2_005F.1_195923	MINJ2_005F.1	195923	51.8182	1.85331e-10	0.77551	72.7273	1.24214e-09	9.93865	0.00365856	2	2.96104	30	0.0571429	2	2.96104	14
MODIFIER	TM7	SMINJ2_005F.1_205506	MINJ2_005F.1	205506	32.7273	2.88317e-08	0.685714	50.8682	5.14296e-08	6.14458	0.0190278	2	2.61818	30	0.08	2	2.61818	15
MODIFIER	TM7	SMINJ2_005F.1_207066	MINJ2_005F.1	207066	51.8182	1.85331e-10	0.77551	72.7273	1.24214e-09	9.93865	0.00365856	2	2.96104	30	0.0571429	2	2.96104	14
MODIFIER	TM7	SMINJ2_005F.1_207352	MINJ2_005F.1	207352	32.7273	2.88317e-08	0.685714	50.8682	5.14296e-08	6.14458	0.0190278	2	2.61818	30	0.08	2	2.61818	15
MODIFIER	TM7	SMINJ2_005F.1_208041	MINJ2_005F.1	208041	107.091	1.40532e-11	0.77551	107.091	1.40532e-11	NaN	NaN	1	5.92208	31	0.0552995	1	5.92208	14
MODIFIER	TM7	SMINJ2_005F.1_208055	MINJ2_005F.1	208055	51.8182	1.85331e-10	0.77551	59.1818	1.12029e-08	15.9375	0.000390139	2	2.96104	30	0.0571429	2	2.96104	14
MODIFIER	TM7	SMINJ2_005F.1_208119	MINJ2_005F.1	208119	47.9091	9.19587e-08	0.607143	47.9091	9.19587e-08	NaN	NaN	1	4.63636	31	0.0967742	1	4.63636	16
MODIFIER	TM7	SMINJ2_005F.1_208464	MINJ2_005F.1	208464	89.6	3.18878e-10	0.761905	89.6	3.18878e-10	NaN	NaN	1	5.48571	28	0.0612245	1	5.48571	14
MODIFIER	TM7	SMINJ2_005F.1_211657	MINJ2_005F.1	211657	47.9091	9.19587e-08	0.607143	47.9091	9.19587e-08	NaN	NaN	1	4.63636	31	0.0967742	1	4.63636	16
MODIFIER	TM7	SMINJ2_005F.1_211724	MINJ2_005F.1	211724	47.3516	7.33249e-10	0.765568	66.5323	4.18198e-09	9.44408	0.00457822	2	2.76322	29	0.0583554	2	2.76322	13
MODIFIER	TM7	SMINJ2_005F.1_212118	MINJ2_005F.1	212118	51.8182	1.85331e-10	0.77551	72.7273	1.24214e-09	9.93865	0.00365856	2	2.96104	30	0.0571429	2	2.96104	14
MODIFIER	TM7	SMINJ2_005F.1_217422	MINJ2_005F.1	217422	47.9091	9.19587e-08	0.607143	47.9091	9.19587e-08	NaN	NaN	1	4.63636	31	0.0967742	1	4.63636	16
MODIFIER	TM7	SMINJ2_005F.1_217425	MINJ2_005F.1	217425	47.9091	9.19587e-08	0.607143	47.9091	9.19587e-08	NaN	NaN	1	4.63636	31	0.0967742	1	4.63636	16
MODIFIER	TM7	SMINJ2_005F.1_217428	MINJ2_005F.1	217428	47.9091	9.19587e-08	0.607143	47.9091	9.19587e-08	NaN	NaN	1	4.63636	31	0.0967742	1	4.63636	16
MODIFIER	TM7	SMINJ2_005F.1_233318	MINJ2_005F.1	233318	83.8276	4.60548e-12	0.865741	69.7573	5.81215e-09	28.0392	1.54443e-05	2	2.95546	26	0.0352564	2	2.95546	12
MODIFIER	TM7	SMINJ2_005F.1_233338	MINJ2_005F.1	233338	99.6875	1.01011e-13	0.873016	108.281	1.797e-11	20.5458	9.27478e-05	2	3.15104	29	0.0316092	2	3.15104	12
MODIFIER	TM7	SMINJ2_005F.1_234817	MINJ2_005F.1	234817	51.8182	1.85331e-10	0.77551	72.7273	1.24214e-09	9.93865	0.00365856	2	2.96104	30	0.0571429	2	2.96104	14
MODIFIER	TM7	SMINJ2_005F.1_234875	MINJ2_005F.1	234875	33.5573	2.22612e-08	0.691087	21.4427	6.17404e-05	27.4065	1.1992e-05	2	2.63869	30	0.0786325	2	2.63869	13
MODIFIER	TM7	SMINJ2_005F.1_234893	MINJ2_005F.1	234893	46.8446	1.16597e-09	0.769906	20.722	8.79018e-05	42.9743	4.16131e-07	2	2.83127	28	0.0604396	2	2.83127	13
MODIFIER	TM7	SMINJ2_005F.1_234925	MINJ2_005F.1	234925	31.6005	5.20114e-08	0.68547	20.3804	9.14105e-05	25.9029	1.97796e-05	2	2.57051	29	0.0813439	2	2.57051	13
MODIFIER	TM7	SMINJ2_005F.1_236918	MINJ2_005F.1	236918	195.516	2.02608e-14	0.870833	195.516	2.02608e-14	NaN	NaN	1	6.18011	29	0.0316092	1	6.18011	12
MODIFIER	ES	SMINJ2_005F.1_236918	MINJ2_005F.1	236918	53.3226	4.82744e-08	0.647727	53.3226	4.82744e-08	NaN	NaN	1	4.1371	29	0.0775862	1	4.1371	12
MODIFIER	TM7	SMINJ2_005F.1_237284	MINJ2_005F.1	237284	99.6875	1.01011e-13	0.873016	68.1914	3.22745e-09	40.7744	5.56347e-07	2	3.15104	29	0.0316092	2	3.15104	12
MODIFIER	TM7	SMINJ2_005F.1_238101	MINJ2_005F.1	238101	32.7273	2.88317e-08	0.685714	50.8682	5.14296e-08	6.14458	0.0190278	2	2.61818	30	0.08	2	2.61818	15
MODIFIER	TM7	SMINJ2_005F.1_238344	MINJ2_005F.1	238344	32.7273	2.88317e-08	0.685714	43.3566	2.35269e-07	9.79592	0.00387764	2	2.61818	30	0.08	2	2.61818	15
MODIFIER	TM7	SMINJ2_005F.1_238715	MINJ2_005F.1	238715	Infinity	0	1	NaN	NaN	NaN	NaN	1	7.5	30	0	1	7.5	12
MODIFIER	ES	SMINJ2_005F.1_238715	MINJ2_005F.1	238715	56.25	2.32292e-08	0.652174	56.25	2.32292e-08	NaN	NaN	1	4.21875	30	0.075	1	4.21875	12
MODIFIER	TM7	SMINJ2_005F.1_238919	MINJ2_005F.1	238919	48.9375	5.07947e-10	0.771429	68.8347	2.92246e-09	9.51125	0.00445409	2	2.89286	29	0.0591133	2	2.89286	14
MODIFIER	TM7	SMINJ2_005F.1_239437	MINJ2_005F.1	239437	32.7273	2.88317e-08	0.685714	43.3566	2.35269e-07	9.79592	0.00387764	2	2.61818	30	0.08	2	2.61818	15
MODIFIER	TM7	SMINJ2_005F.1_239592	MINJ2_005F.1	239592	51.8182	1.85331e-10	0.77551	72.7273	1.24214e-09	9.93865	0.00365856	2	2.96104	30	0.0571429	2	2.96104	14
MODIFIER	TM7	SMINJ2_005F.1_239593	MINJ2_005F.1	239593	51.8182	1.85331e-10	0.77551	72.7273	1.24214e-09	9.93865	0.00365856	2	2.96104	30	0.0571429	2	2.96104	14
MODIFIER	TM7	SMINJ2_005F.1_239595	MINJ2_005F.1	239595	51.8182	1.85331e-10	0.77551	72.7273	1.24214e-09	9.93865	0.00365856	2	2.96104	30	0.0571429	2	2.96104	14
MODIFIER	TM7	SMINJ2_005F.1_239596	MINJ2_005F.1	239596	51.8182	1.85331e-10	0.77551	72.7273	1.24214e-09	9.93865	0.00365856	2	2.96104	30	0.0571429	2	2.96104	14
MODIFIER	TM7	SMINJ2_005F.1_239761	MINJ2_005F.1	239761	67.6364	2.7376e-09	0.685714	67.6364	2.7376e-09	NaN	NaN	1	5.23636	31	0.0774194	1	5.23636	15
MODIFIER	TM7	SMINJ2_005F.1_239766	MINJ2_005F.1	239766	97.9687	5.80713e-11	0.765568	97.9687	5.80713e-11	NaN	NaN	1	5.52644	30	0.0564103	1	5.52644	13
MODIFIER	TM7	SMINJ2_005F.1_239834	MINJ2_005F.1	239834	58.5911	1.24238e-08	0.653984	58.5911	1.24238e-08	NaN	NaN	1	4.99406	31	0.0852357	1	4.99406	13
MODIFIER	TM7	SMINJ2_005F.1_239838	MINJ2_005F.1	239838	58.5911	1.24238e-08	0.653984	58.5911	1.24238e-08	NaN	NaN	1	4.99406	31	0.0852357	1	4.99406	13
MODIFIER	TM7	SMINJ2_005F.1_240135	MINJ2_005F.1	240135	97.5484	2.40606e-13	0.874494	68.7581	3.84803e-09	38.1818	1.13168e-06	2	3.21588	28	0.032967	2	3.21588	13
MODIFIER	TM7	SMINJ2_005F.1_240546	MINJ2_005F.1	240546	48.9375	5.07947e-10	0.771429	68.8347	2.92246e-09	9.51125	0.00445409	2	2.89286	29	0.0591133	2	2.89286	14
MODIFIER	TM7	SMINJ2_005F.1_240930	MINJ2_005F.1	240930	67.6364	2.7376e-09	0.685714	67.6364	2.7376e-09	NaN	NaN	1	5.23636	31	0.0774194	1	5.23636	15
MODIFIER	TM7	SMINJ2_005F.1_241693	MINJ2_005F.1	241693	206.25	5.54036e-15	0.873016	206.25	5.54036e-15	NaN	NaN	1	6.30208	30	0.0305556	1	6.30208	12
MODIFIER	ES	SMINJ2_005F.1_241693	MINJ2_005F.1	241693	56.25	2.32292e-08	0.652174	56.25	2.32292e-08	NaN	NaN	1	4.21875	30	0.075	1	4.21875	12
MODIFIER	TM7	SMINJ2_005F.1_241708	MINJ2_005F.1	241708	97.9687	5.80713e-11	0.765568	97.9687	5.80713e-11	NaN	NaN	1	5.52644	30	0.0564103	1	5.52644	13
MODIFIER	TM7	SMINJ2_005F.1_241752	MINJ2_005F.1	241752	97.9687	5.80713e-11	0.765568	97.9687	5.80713e-11	NaN	NaN	1	5.52644	30	0.0564103	1	5.52644	13
MODIFIER	TM7	SMINJ2_005F.1_241802	MINJ2_005F.1	241802	195.516	2.02608e-14	0.870833	195.516	2.02608e-14	NaN	NaN	1	6.18011	29	0.0316092	1	6.18011	12
MODIFIER	ES	SMINJ2_005F.1_241802	MINJ2_005F.1	241802	53.3226	4.82744e-08	0.647727	53.3226	4.82744e-08	NaN	NaN	1	4.1371	29	0.0775862	1	4.1371	12
MODIFIER	TM7	SMINJ2_005F.1_241817	MINJ2_005F.1	241817	Infinity	0	1	7.72392e+16	3.14865e-225	NaN	NaN	1	7.09677	29	0	1	7.09677	11
MODIFIER	ES	SMINJ2_005F.1_241817	MINJ2_005F.1	241817	84.1935	4.4763e-10	0.743802	84.1935	4.4763e-10	NaN	NaN	1	4.75073	29	0.0564263	1	4.75073	11
MODIFIER	TM7	SMINJ2_005F.1_242095	MINJ2_005F.1	242095	95.6566	5.43145e-11	0.755244	95.6566	5.43145e-11	NaN	NaN	1	5.76732	31	0.0602919	1	5.76732	12
MODIFIER	TM7	SMINJ2_005F.1_242127	MINJ2_005F.1	242127	51.8182	1.85331e-10	0.77551	72.7273	1.24214e-09	9.93865	0.00365856	2	2.96104	30	0.0571429	2	2.96104	14
MODIFIER	TM7	SMINJ2_005F.1_242241	MINJ2_005F.1	242241	213.75	3.45974e-15	0.876923	213.75	3.45974e-15	NaN	NaN	1	6.57692	30	0.0307692	1	6.57692	13
MODIFIER	TM7	SMINJ2_005F.1_253330	MINJ2_005F.1	253330	91.8	9.05155e-13	0.871795	100.8	8.81381e-11	18.7826	0.000182049	2	3.13846	27	0.034188	2	3.13846	13
MODIFIER	TM7	SMINJ2_005F.1_256845	MINJ2_005F.1	256845	61.875	8.87356e-09	0.673469	61.875	8.87356e-09	NaN	NaN	1	4.86161	30	0.0785714	1	4.86161	14
MODIFIER	TM7	SMINJ2_005F.1_262955	MINJ2_005F.1	262955	51.8182	1.85331e-10	0.77551	72.7273	1.24214e-09	9.93865	0.00365856	2	2.96104	30	0.0571429	2	2.96104	14
MODIFIER	TM7	SMINJ2_005F.1_263071	MINJ2_005F.1	263071	107.091	1.40532e-11	0.77551	107.091	1.40532e-11	NaN	NaN	1	5.92208	31	0.0552995	1	5.92208	14
MODIFIER	TM7	SMINJ2_005F.1_270487	MINJ2_005F.1	270487	47.9091	9.19587e-08	0.607143	47.9091	9.19587e-08	NaN	NaN	1	4.63636	31	0.0967742	1	4.63636	16
MODIFIER	TM7	SMINJ2_005F.1_270515	MINJ2_005F.1	270515	47.9091	9.19587e-08	0.607143	47.9091	9.19587e-08	NaN	NaN	1	4.63636	31	0.0967742	1	4.63636	16
MODERATE	TM7	SMINJ2_005F.1_270538	MINJ2_005F.1	270538	30.8125	6.67843e-08	0.68	47.9605	1.08598e-07	5.87342	0.0218404	2	2.55	29	0.0827586	2	2.55	15
MODIFIER	TM7	SMINJ2_005F.1_270538	MINJ2_005F.1	270538	30.8125	6.67843e-08	0.68	47.9605	1.08598e-07	5.87342	0.0218404	2	2.55	29	0.0827586	2	2.55	15
MODERATE	TM7	SMINJ2_005F.1_270543	MINJ2_005F.1	270543	30.8125	6.67843e-08	0.68	47.9605	1.08598e-07	5.87342	0.0218404	2	2.55	29	0.0827586	2	2.55	15
MODIFIER	TM7	SMINJ2_005F.1_270543	MINJ2_005F.1	270543	30.8125	6.67843e-08	0.68	47.9605	1.08598e-07	5.87342	0.0218404	2	2.55	29	0.0827586	2	2.55	15
MODERATE	TM7	SMINJ2_005F.1_270544	MINJ2_005F.1	270544	30.8125	6.67843e-08	0.68	47.9605	1.08598e-07	5.87342	0.0218404	2	2.55	29	0.0827586	2	2.55	15
MODIFIER	TM7	SMINJ2_005F.1_270544	MINJ2_005F.1	270544	30.8125	6.67843e-08	0.68	47.9605	1.08598e-07	5.87342	0.0218404	2	2.55	29	0.0827586	2	2.55	15
MODERATE	TM7	SMINJ2_005F.1_271744	MINJ2_005F.1	271744	44.7097	1.92246e-09	0.761538	51.4516	6.77635e-08	14.3256	0.000745749	2	2.70223	28	0.0604396	2	2.70223	13
MODIFIER	TM7	SMINJ2_005F.1_271744	MINJ2_005F.1	271744	44.7097	1.92246e-09	0.761538	51.4516	6.77635e-08	14.3256	0.000745749	2	2.70223	28	0.0604396	2	2.70223	13
MODERATE	TM7	SMINJ2_005F.1_272899	MINJ2_005F.1	272899	47.9091	9.19587e-08	0.607143	47.9091	9.19587e-08	NaN	NaN	1	4.63636	31	0.0967742	1	4.63636	16
MODIFIER	TM7	SMINJ2_005F.1_272899	MINJ2_005F.1	272899	47.9091	9.19587e-08	0.607143	47.9091	9.19587e-08	NaN	NaN	1	4.63636	31	0.0967742	1	4.63636	16
LOW	TM7	SMINJ2_005F.1_272901	MINJ2_005F.1	272901	47.9091	9.19587e-08	0.607143	47.9091	9.19587e-08	NaN	NaN	1	4.63636	31	0.0967742	1	4.63636	16
MODIFIER	TM7	SMINJ2_005F.1_272901	MINJ2_005F.1	272901	47.9091	9.19587e-08	0.607143	47.9091	9.19587e-08	NaN	NaN	1	4.63636	31	0.0967742	1	4.63636	16
MODIFIER	TM7	SMINJ2_005F.1_273084	MINJ2_005F.1	273084	30.8125	6.67843e-08	0.68	47.9605	1.08598e-07	5.87342	0.0218404	2	2.55	29	0.0827586	2	2.55	15
MODIFIER	TM7	SMINJ2_005F.1_273093	MINJ2_005F.1	273093	44.7097	1.92246e-09	0.761538	62.9628	9.44955e-09	9.02759	0.0055539	2	2.70223	28	0.0604396	2	2.70223	13
MODIFIER	TM7	SMINJ2_005F.1_273646	MINJ2_005F.1	273646	97.9687	5.80713e-11	0.765568	97.9687	5.80713e-11	NaN	NaN	1	5.52644	30	0.0564103	1	5.52644	13
MODIFIER	TM7	SMINJ2_005F.1_276720	MINJ2_005F.1	276720	92.6129	1.56469e-10	0.761538	92.6129	1.56469e-10	NaN	NaN	1	5.40447	29	0.0583554	1	5.40447	13
MODIFIER	TM7	SMINJ2_005F.1_276745	MINJ2_005F.1	276745	54.7556	4.65683e-08	0.661654	54.7556	4.65683e-08	NaN	NaN	1	4.60952	28	0.0841837	1	4.60952	14
MODIFIER	TM7	SMINJ2_005F.1_276746	MINJ2_005F.1	276746	54.7556	4.65683e-08	0.661654	54.7556	4.65683e-08	NaN	NaN	1	4.60952	28	0.0841837	1	4.60952	14
MODIFIER	TM7	SMINJ2_005F.1_276973	MINJ2_005F.1	276973	90.3226	6.14463e-13	0.865801	61.8589	1.12869e-08	38.5946	1.03523e-06	2	2.93255	28	0.0324675	2	2.93255	11
MODIFIER	TM7	SMINJ2_005F.1_277187	MINJ2_005F.1	277187	225.455	9.02373e-16	0.879121	225.455	9.02373e-16	NaN	NaN	1	6.71329	31	0.0297767	1	6.71329	13
MODIFIER	TM7	SMINJ2_005F.1_277192	MINJ2_005F.1	277192	48.9375	5.07947e-10	0.771429	68.8347	2.92246e-09	9.51125	0.00445409	2	2.89286	29	0.0591133	2	2.89286	14
MODIFIER	TM7	SMINJ2_005F.1_282460	MINJ2_005F.1	282460	Infinity	0	1	272.8	6.46608e-17	NaN	NaN	2	3.81818	30	0	2	3.81818	12
MODIFIER	TM7	SMINJ2_005F.1_282529	MINJ2_005F.1	282529	92.6129	1.56469e-10	0.761538	92.6129	1.56469e-10	NaN	NaN	1	5.40447	29	0.0583554	1	5.40447	13
MODIFIER	TM7	SMINJ2_005F.1_282961	MINJ2_005F.1	282961	109.091	1.71897e-14	0.879121	118.364	4.12284e-12	21.5094	6.46555e-05	2	3.35664	30	0.0307692	2	3.35664	13
MODIFIER	TM7	SMINJ2_005F.1_286579	MINJ2_005F.1	286579	47.9091	9.19587e-08	0.607143	47.9091	9.19587e-08	NaN	NaN	1	4.63636	31	0.0967742	1	4.63636	16
MODIFIER	TM7	SMINJ2_005F.1_294897	MINJ2_005F.1	294897	109.091	1.71897e-14	0.879121	88	1.44176e-10	34.6524	1.91491e-06	2	3.35664	30	0.0307692	2	3.35664	13
MODIFIER	TM7	SMINJ2_005F.1_295430	MINJ2_005F.1	295430	63.75	6.52492e-09	0.68	63.75	6.52492e-09	NaN	NaN	1	5.1	30	0.08	1	5.1	15
MODIFIER	TM7	SMINJ2_005F.1_295865	MINJ2_005F.1	295865	59.871	1.56303e-08	0.673684	59.871	1.56303e-08	NaN	NaN	1	4.95484	29	0.0827586	1	4.95484	15
MODIFIER	TM7	SMINJ2_005F.1_295995	MINJ2_005F.1	295995	213.75	3.45974e-15	0.876923	213.75	3.45974e-15	NaN	NaN	1	6.57692	30	0.0307692	1	6.57692	13
MODIFIER	TM7	SMINJ2_005F.1_296030	MINJ2_005F.1	296030	92.6129	1.56469e-10	0.761538	92.6129	1.56469e-10	NaN	NaN	1	5.40447	29	0.0583554	1	5.40447	13
MODIFIER	TM7	SMINJ2_005F.1_302161	MINJ2_005F.1	302161	30.8125	6.67843e-08	0.68	41.0227	4.52233e-07	9.28	0.00489744	2	2.55	29	0.0827586	2	2.55	15
MODIFIER	TM7	SMINJ2_005F.1_302169	MINJ2_005F.1	302169	30.8125	6.67843e-08	0.68	47.9605	1.08598e-07	5.87342	0.0218404	2	2.55	29	0.0827586	2	2.55	15
MODIFIER	TM7	SMINJ2_005F.1_302852	MINJ2_005F.1	302852	97.9687	5.80713e-11	0.765568	97.9687	5.80713e-11	NaN	NaN	1	5.52644	30	0.0564103	1	5.52644	13
MODIFIER	TM7	SMINJ2_005F.1_303259	MINJ2_005F.1	303259	58.3118	2.02835e-08	0.667857	58.3118	2.02835e-08	NaN	NaN	1	4.73963	29	0.0812808	1	4.73963	14
MODIFIER	TM7	SMINJ2_005F.1_303336	MINJ2_005F.1	303336	225.455	9.02373e-16	0.879121	225.455	9.02373e-16	NaN	NaN	1	6.71329	31	0.0297767	1	6.71329	13
MODIFIER	TM7	SMINJ2_005F.1_303377	MINJ2_005F.1	303377	109.091	1.71897e-14	0.879121	118.364	4.12284e-12	21.5094	6.46555e-05	2	3.35664	30	0.0307692	2	3.35664	13
MODIFIER	TM7	SMINJ2_005F.1_303440	MINJ2_005F.1	303440	47.3516	7.33249e-10	0.765568	54.1406	3.38842e-08	15.1058	0.000543813	2	2.76322	29	0.0583554	2	2.76322	13
MODIFIER	TM7	SMINJ2_005F.1_303503	MINJ2_005F.1	303503	92.6129	1.56469e-10	0.761538	92.6129	1.56469e-10	NaN	NaN	1	5.40447	29	0.0583554	1	5.40447	13
MODIFIER	TM7	SMINJ2_005F.1_303508	MINJ2_005F.1	303508	58.3118	2.02835e-08	0.667857	58.3118	2.02835e-08	NaN	NaN	1	4.73963	29	0.0812808	1	4.73963	14
MODIFIER	TM7	SMINJ2_005F.1_303512	MINJ2_005F.1	303512	58.3118	2.02835e-08	0.667857	58.3118	2.02835e-08	NaN	NaN	1	4.73963	29	0.0812808	1	4.73963	14
MODIFIER	TM7	SMINJ2_005F.1_303539	MINJ2_005F.1	303539	101.25	3.95826e-11	0.771429	101.25	3.95826e-11	NaN	NaN	1	5.78571	30	0.0571429	1	5.78571	14
LOW	TM7	SMINJ2_005F.1_303596	MINJ2_005F.1	303596	32.7273	2.88317e-08	0.685714	50.8682	5.14296e-08	6.14458	0.0190278	2	2.61818	30	0.08	2	2.61818	15
MODIFIER	TM7	SMINJ2_005F.1_303596	MINJ2_005F.1	303596	32.7273	2.88317e-08	0.685714	50.8682	5.14296e-08	6.14458	0.0190278	2	2.61818	30	0.08	2	2.61818	15
MODIFIER	TM7	SMINJ2_005F.1_303925	MINJ2_005F.1	303925	59.871	1.56303e-08	0.673684	59.871	1.56303e-08	NaN	NaN	1	4.95484	29	0.0827586	1	4.95484	15
MODIFIER	TM7	SMINJ2_005F.1_304029	MINJ2_005F.1	304029	47.9091	9.19587e-08	0.607143	47.9091	9.19587e-08	NaN	NaN	1	4.63636	31	0.0967742	1	4.63636	16
MODIFIER	TM7	SMINJ2_005F.1_304072	MINJ2_005F.1	304072	47.9091	9.19587e-08	0.607143	47.9091	9.19587e-08	NaN	NaN	1	4.63636	31	0.0967742	1	4.63636	16
MODIFIER	TM7	SMINJ2_005F.1_309176	MINJ2_005F.1	309176	67.6364	2.7376e-09	0.685714	67.6364	2.7376e-09	NaN	NaN	1	5.23636	31	0.0774194	1	5.23636	15
MODIFIER	TM7	SMINJ2_005F.1_309223	MINJ2_005F.1	309223	67.6364	2.7376e-09	0.685714	67.6364	2.7376e-09	NaN	NaN	1	5.23636	31	0.0774194	1	5.23636	15
MODIFIER	TM7	SMINJ2_005F.1_311627	MINJ2_005F.1	311627	46.1856	1.92872e-09	0.773815	22.4678	5.64495e-05	39.2282	1.06047e-06	2	2.69545	27	0.0583614	2	2.69545	11
MODIFIER	TM7	SMINJ2_005F.1_311637	MINJ2_005F.1	311637	51.0323	4.59186e-10	0.784722	25.3127	2.3261e-05	41.4474	5.67912e-07	2	2.88575	28	0.0565476	2	2.88575	12
MODIFIER	TM7	SMINJ2_005F.1_311955	MINJ2_005F.1	311955	Infinity	0	1	NaN	NaN	NaN	NaN	1	7.5	30	0	1	7.5	12
MODIFIER	ES	SMINJ2_005F.1_311955	MINJ2_005F.1	311955	56.25	2.32292e-08	0.652174	56.25	2.32292e-08	NaN	NaN	1	4.21875	30	0.075	1	4.21875	12
MODIFIER	TM7	SMINJ2_005F.1_312405	MINJ2_005F.1	312405	56	3.76578e-08	0.666667	56	3.76578e-08	NaN	NaN	1	4.8	28	0.0857143	1	4.8	15
MODIFIER	TM7	SMINJ2_005F.1_314852	MINJ2_005F.1	314852	47.9091	9.19587e-08	0.607143	47.9091	9.19587e-08	NaN	NaN	1	4.63636	31	0.0967742	1	4.63636	16
MODIFIER	TM7	SMINJ2_005F.1_314871	MINJ2_005F.1	314871	107.091	1.40532e-11	0.77551	107.091	1.40532e-11	NaN	NaN	1	5.92208	31	0.0552995	1	5.92208	14
MODIFIER	TM7	SMINJ2_005F.1_314895	MINJ2_005F.1	314895	67.6364	2.7376e-09	0.685714	67.6364	2.7376e-09	NaN	NaN	1	5.23636	31	0.0774194	1	5.23636	15
MODIFIER	TM7	SMINJ2_005F.1_318167	MINJ2_005F.1	318167	101.25	3.95826e-11	0.771429	101.25	3.95826e-11	NaN	NaN	1	5.78571	30	0.0571429	1	5.78571	14
MODIFIER	TM7	SMINJ2_005F.1_319041	MINJ2_005F.1	319041	29.9062	8.95152e-08	0.673469	34.1866	2.1403e-06	12.5098	0.00138326	2	2.4308	29	0.0812808	2	2.4308	14
MODIFIER	TM7	SMINJ2_005F.1_319849	MINJ2_005F.1	319849	58.5911	1.24238e-08	0.653984	58.5911	1.24238e-08	NaN	NaN	1	4.99406	31	0.0852357	1	4.99406	13
MODIFIER	TM7	SMINJ2_005F.1_321028	MINJ2_005F.1	321028	32.7273	2.88317e-08	0.685714	50.8682	5.14296e-08	6.14458	0.0190278	2	2.61818	30	0.08	2	2.61818	15
MODIFIER	TM7	SMINJ2_005F.1_321040	MINJ2_005F.1	321040	51.8182	1.85331e-10	0.77551	59.1818	1.12029e-08	15.9375	0.000390139	2	2.96104	30	0.0571429	2	2.96104	14
MODIFIER	TM7	SMINJ2_005F.1_321064	MINJ2_005F.1	321064	109.091	1.71897e-14	0.879121	118.364	4.12284e-12	21.5094	6.46555e-05	2	3.35664	30	0.0307692	2	3.35664	13
MODIFIER	TM7	SMINJ2_005F.1_321076	MINJ2_005F.1	321076	107.091	1.40532e-11	0.77551	107.091	1.40532e-11	NaN	NaN	1	5.92208	31	0.0552995	1	5.92208	14
MODIFIER	TM7	SMINJ2_005F.1_321086	MINJ2_005F.1	321086	107.091	1.40532e-11	0.77551	107.091	1.40532e-11	NaN	NaN	1	5.92208	31	0.0552995	1	5.92208	14
MODIFIER	TM7	SMINJ2_005F.1_321087	MINJ2_005F.1	321087	67.6364	2.7376e-09	0.685714	67.6364	2.7376e-09	NaN	NaN	1	5.23636	31	0.0774194	1	5.23636	15
MODIFIER	TM7	SMINJ2_005F.1_321535	MINJ2_005F.1	321535	184.8	7.43979e-14	0.868421	184.8	7.43979e-14	NaN	NaN	1	6.25263	28	0.0338346	1	6.25263	11
MODIFIER	TM7	SMINJ2_005F.1_324017	MINJ2_005F.1	324017	101.25	3.95826e-11	0.771429	101.25	3.95826e-11	NaN	NaN	1	5.78571	30	0.0571429	1	5.78571	14
MODIFIER	TM7	SMINJ2_005F.1_324113	MINJ2_005F.1	324113	30.8125	6.67843e-08	0.68	47.9605	1.08598e-07	5.87342	0.0218404	2	2.55	29	0.0827586	2	2.55	15
MODIFIER	TM7	SMINJ2_005F.1_324150	MINJ2_005F.1	324150	101.25	3.95826e-11	0.771429	101.25	3.95826e-11	NaN	NaN	1	5.78571	30	0.0571429	1	5.78571	14
MODIFIER	TM7	SMINJ2_005F.1_325041	MINJ2_005F.1	325041	94.3871	3.59837e-13	0.870833	102.903	4.76552e-11	19.6596	0.000130066	2	3.09005	28	0.0327381	2	3.09005	12
MODIFIER	TM7	SMINJ2_005F.1_325193	MINJ2_005F.1	325193	63.75	6.52492e-09	0.68	63.75	6.52492e-09	NaN	NaN	1	5.1	30	0.08	1	5.1	15
MODIFIER	TM7	SMINJ2_005F.1_326292	MINJ2_005F.1	326292	101.25	3.95826e-11	0.771429	101.25	3.95826e-11	NaN	NaN	1	5.78571	30	0.0571429	1	5.78571	14
MODIFIER	TM7	SMINJ2_005F.1_326296	MINJ2_005F.1	326296	101.25	3.95826e-11	0.771429	101.25	3.95826e-11	NaN	NaN	1	5.78571	30	0.0571429	1	5.78571	14
MODIFIER	TM7	SMINJ2_005F.1_326481	MINJ2_005F.1	326481	Infinity	0	1	6.66328e+16	3.17467e-239	NaN	NaN	1	7.63636	31	0	1	7.63636	12
MODIFIER	ES	SMINJ2_005F.1_326481	MINJ2_005F.1	326481	59.1818	1.12029e-08	0.65625	59.1818	1.12029e-08	NaN	NaN	1	4.29545	31	0.0725806	1	4.29545	12
MODIFIER	TM7	SMINJ2_005F.1_326486	MINJ2_005F.1	326486	225.455	9.02373e-16	0.879121	225.455	9.02373e-16	NaN	NaN	1	6.71329	31	0.0297767	1	6.71329	13
MODIFIER	TM7	SMINJ2_005F.1_326492	MINJ2_005F.1	326492	225.455	9.02373e-16	0.879121	225.455	9.02373e-16	NaN	NaN	1	6.71329	31	0.0297767	1	6.71329	13
MODIFIER	TM7	SMINJ2_005F.1_326621	MINJ2_005F.1	326621	94.3871	3.59837e-13	0.870833	76.9158	1.18623e-09	31.3533	5.40648e-06	2	3.09005	28	0.0327381	2	3.09005	12
MODIFIER	TM7	SMINJ2_005F.1_326784	MINJ2_005F.1	326784	47.9091	9.19587e-08	0.607143	47.9091	9.19587e-08	NaN	NaN	1	4.63636	31	0.0967742	1	4.63636	16
MODIFIER	TM7	SMINJ2_005F.1_326797	MINJ2_005F.1	326797	47.9091	9.19587e-08	0.607143	47.9091	9.19587e-08	NaN	NaN	1	4.63636	31	0.0967742	1	4.63636	16
MODIFIER	TM7	SMINJ2_005F.1_326804	MINJ2_005F.1	326804	47.9091	9.19587e-08	0.607143	47.9091	9.19587e-08	NaN	NaN	1	4.63636	31	0.0967742	1	4.63636	16
MODIFIER	TM7	SMINJ2_005F.1_326882	MINJ2_005F.1	326882	47.9091	9.19587e-08	0.607143	47.9091	9.19587e-08	NaN	NaN	1	4.63636	31	0.0967742	1	4.63636	16
MODIFIER	TM7	SMINJ2_005F.1_326967	MINJ2_005F.1	326967	30.8125	6.67843e-08	0.68	47.9605	1.08598e-07	5.87342	0.0218404	2	2.55	29	0.0827586	2	2.55	15
MODIFIER	TM7	SMINJ2_005F.1_327504	MINJ2_005F.1	327504	59.871	1.56303e-08	0.673684	59.871	1.56303e-08	NaN	NaN	1	4.95484	29	0.0827586	1	4.95484	15
MODIFIER	TM7	SMINJ2_005F.1_327556	MINJ2_005F.1	327556	48.9375	5.07947e-10	0.771429	68.8347	2.92246e-09	9.51125	0.00445409	2	2.89286	29	0.0591133	2	2.89286	14
MODIFIER	TM7	SMINJ2_005F.1_327572	MINJ2_005F.1	327572	67.6364	2.7376e-09	0.685714	67.6364	2.7376e-09	NaN	NaN	1	5.23636	31	0.0774194	1	5.23636	15
MODIFIER	TM7	SMINJ2_005F.1_327672	MINJ2_005F.1	327672	42.075	5.05397e-09	0.757085	59.4	2.14194e-08	8.6087	0.00674952	2	2.63718	27	0.0626781	2	2.63718	13
MODIFIER	TM7	SMINJ2_005F.1_327673	MINJ2_005F.1	327673	42.075	5.05397e-09	0.757085	59.4	2.14194e-08	8.6087	0.00674952	2	2.63718	27	0.0626781	2	2.63718	13
MODIFIER	TM7	SMINJ2_005F.1_327735	MINJ2_005F.1	327735	Infinity	0	1	7.72392e+16	3.14865e-225	NaN	NaN	1	7.09677	29	0	1	7.09677	11
MODIFIER	ES	SMINJ2_005F.1_327735	MINJ2_005F.1	327735	84.1935	4.4763e-10	0.743802	84.1935	4.4763e-10	NaN	NaN	1	4.75073	29	0.0564263	1	4.75073	11
MODIFIER	TM7	SMINJ2_005F.1_327842	MINJ2_005F.1	327842	63.75	6.52492e-09	0.68	63.75	6.52492e-09	NaN	NaN	1	5.1	30	0.08	1	5.1	15
MODIFIER	TM7	SMINJ2_005F.1_330918	MINJ2_005F.1	330918	46.0645	1.39682e-09	0.766917	64.9493	6.90101e-09	9.08108	0.00543296	2	2.82028	28	0.0612245	2	2.82028	14
MODIFIER	TM7	SMINJ2_005F.1_344770	MINJ2_005F.1	344770	101.25	3.95826e-11	0.771429	101.25	3.95826e-11	NaN	NaN	1	5.78571	30	0.0571429	1	5.78571	14
MODIFIER	TM7	SMINJ2_005F.1_344825	MINJ2_005F.1	344825	32.7273	2.88317e-08	0.685714	43.3566	2.35269e-07	9.79592	0.00387764	2	2.61818	30	0.08	2	2.61818	15
MODIFIER	TM7	SMINJ2_005F.1_344856	MINJ2_005F.1	344856	225.455	9.02373e-16	0.879121	225.455	9.02373e-16	NaN	NaN	1	6.71329	31	0.0297767	1	6.71329	13
MODIFIER	TM7	SMINJ2_005F.1_344857	MINJ2_005F.1	344857	107.091	1.40532e-11	0.77551	107.091	1.40532e-11	NaN	NaN	1	5.92208	31	0.0552995	1	5.92208	14
MODIFIER	TM7	SMINJ2_005F.1_358247	MINJ2_005F.1	358247	107.091	1.40532e-11	0.77551	107.091	1.40532e-11	NaN	NaN	1	5.92208	31	0.0552995	1	5.92208	14
MODIFIER	TM7	SMINJ2_005F.1_358248	MINJ2_005F.1	358248	107.091	1.40532e-11	0.77551	107.091	1.40532e-11	NaN	NaN	1	5.92208	31	0.0552995	1	5.92208	14
MODIFIER	TM7	SMINJ2_005F.1_358301	MINJ2_005F.1	358301	47.9091	9.19587e-08	0.607143	47.9091	9.19587e-08	NaN	NaN	1	4.63636	31	0.0967742	1	4.63636	16
MODIFIER	TM7	SMINJ2_005F.1_358373	MINJ2_005F.1	358373	32.7273	2.88317e-08	0.685714	50.8682	5.14296e-08	6.14458	0.0190278	2	2.61818	30	0.08	2	2.61818	15
MODIFIER	TM7	SMINJ2_005F.1_358437	MINJ2_005F.1	358437	225.455	9.02373e-16	0.879121	225.455	9.02373e-16	NaN	NaN	1	6.71329	31	0.0297767	1	6.71329	13
MODIFIER	TM7	SMINJ2_005F.1_358450	MINJ2_005F.1	358450	213.75	3.45974e-15	0.876923	213.75	3.45974e-15	NaN	NaN	1	6.57692	30	0.0307692	1	6.57692	13
MODIFIER	TM7	SMINJ2_005F.1_358467	MINJ2_005F.1	358467	225.455	9.02373e-16	0.879121	225.455	9.02373e-16	NaN	NaN	1	6.71329	31	0.0297767	1	6.71329	13
MODIFIER	TM7	SMINJ2_005F.1_360988	MINJ2_005F.1	360988	32.7273	2.88317e-08	0.685714	50.8682	5.14296e-08	6.14458	0.0190278	2	2.61818	30	0.08	2	2.61818	15
MODIFIER	TM7	SMINJ2_005F.1_362184	MINJ2_005F.1	362184	101.25	3.95826e-11	0.771429	101.25	3.95826e-11	NaN	NaN	1	5.78571	30	0.0571429	1	5.78571	14
MODIFIER	TM7	SMINJ2_005F.1_362185	MINJ2_005F.1	362185	101.25	3.95826e-11	0.771429	101.25	3.95826e-11	NaN	NaN	1	5.78571	30	0.0571429	1	5.78571	14
MODIFIER	TM7	SMINJ2_005F.1_362254	MINJ2_005F.1	362254	30.8125	6.67843e-08	0.68	41.0227	4.52233e-07	9.28	0.00489744	2	2.55	29	0.0827586	2	2.55	15
MODIFIER	TM7	SMINJ2_005F.1_362261	MINJ2_005F.1	362261	30.8125	6.67843e-08	0.68	47.9605	1.08598e-07	5.87342	0.0218404	2	2.55	29	0.0827586	2	2.55	15
MODIFIER	TM7	SMINJ2_005F.1_362263	MINJ2_005F.1	362263	30.8125	6.67843e-08	0.68	47.9605	1.08598e-07	5.87342	0.0218404	2	2.55	29	0.0827586	2	2.55	15
MODIFIER	TM7	SMINJ2_005F.1_362284	MINJ2_005F.1	362284	33.8101	2.63807e-08	0.699856	19.5163	0.000119846	29.5385	7.57767e-06	2	2.52604	29	0.0747126	2	2.52604	12
MODIFIER	TM7	SMINJ2_005F.1_363487	MINJ2_005F.1	363487	47.9091	9.19587e-08	0.607143	47.9091	9.19587e-08	NaN	NaN	1	4.63636	31	0.0967742	1	4.63636	16
MODIFIER	TM7	SMINJ2_005F.1_363764	MINJ2_005F.1	363764	59.871	1.56303e-08	0.673684	59.871	1.56303e-08	NaN	NaN	1	4.95484	29	0.0827586	1	4.95484	15
MODIFIER	TM7	SMINJ2_005F.1_370556	MINJ2_005F.1	370556	101.25	3.95826e-11	0.771429	101.25	3.95826e-11	NaN	NaN	1	5.78571	30	0.0571429	1	5.78571	14
MODIFIER	TM7	SMINJ2_005F.1_370577	MINJ2_005F.1	370577	58.3118	2.02835e-08	0.667857	58.3118	2.02835e-08	NaN	NaN	1	4.73963	29	0.0812808	1	4.73963	14
MODIFIER	TM7	SMINJ2_005F.1_370583	MINJ2_005F.1	370583	63.75	6.52492e-09	0.68	63.75	6.52492e-09	NaN	NaN	1	5.1	30	0.08	1	5.1	15
MODIFIER	TM7	SMINJ2_005F.1_378450	MINJ2_005F.1	378450	59.871	1.56303e-08	0.673684	59.871	1.56303e-08	NaN	NaN	1	4.95484	29	0.0827586	1	4.95484	15
MODIFIER	TM7	SMINJ2_005F.1_378456	MINJ2_005F.1	378456	213.75	3.45974e-15	0.876923	213.75	3.45974e-15	NaN	NaN	1	6.57692	30	0.0307692	1	6.57692	13
MODIFIER	TM7	SMINJ2_005F.1_378459	MINJ2_005F.1	378459	213.75	3.45974e-15	0.876923	213.75	3.45974e-15	NaN	NaN	1	6.57692	30	0.0307692	1	6.57692	13
MODIFIER	TM7	SMINJ2_005F.1_380748	MINJ2_005F.1	380748	59.871	1.56303e-08	0.673684	59.871	1.56303e-08	NaN	NaN	1	4.95484	29	0.0827586	1	4.95484	15
MODIFIER	TM7	SMINJ2_005F.1_380819	MINJ2_005F.1	380819	47.9091	9.19587e-08	0.607143	47.9091	9.19587e-08	NaN	NaN	1	4.63636	31	0.0967742	1	4.63636	16
MODIFIER	TM7	SMINJ2_005F.1_380826	MINJ2_005F.1	380826	47.9091	9.19587e-08	0.607143	47.9091	9.19587e-08	NaN	NaN	1	4.63636	31	0.0967742	1	4.63636	16
MODIFIER	TM7	SMINJ2_005F.1_380862	MINJ2_005F.1	380862	30.8125	6.67843e-08	0.68	47.9605	1.08598e-07	5.87342	0.0218404	2	2.55	29	0.0827586	2	2.55	15
MODIFIER	TM7	SMINJ2_005F.1_381043	MINJ2_005F.1	381043	30.8125	6.67843e-08	0.68	47.9605	1.08598e-07	5.87342	0.0218404	2	2.55	29	0.0827586	2	2.55	15
MODIFIER	TM7	SMINJ2_005F.1_382607	MINJ2_005F.1	382607	30.8125	6.67843e-08	0.68	47.9605	1.08598e-07	5.87342	0.0218404	2	2.55	29	0.0827586	2	2.55	15
MODIFIER	TM7	SMINJ2_005F.1_386766	MINJ2_005F.1	386766	67.6364	2.7376e-09	0.685714	67.6364	2.7376e-09	NaN	NaN	1	5.23636	31	0.0774194	1	5.23636	15
MODIFIER	TM7	SMINJ2_005F.1_390549	MINJ2_005F.1	390549	195.516	2.02608e-14	0.870833	195.516	2.02608e-14	NaN	NaN	1	6.18011	29	0.0316092	1	6.18011	12
MODIFIER	ES	SMINJ2_005F.1_390549	MINJ2_005F.1	390549	53.3226	4.82744e-08	0.647727	53.3226	4.82744e-08	NaN	NaN	1	4.1371	29	0.0775862	1	4.1371	12
MODIFIER	TM7	SMINJ2_005F.1_410461	MINJ2_005F.1	410461	58.3118	2.02835e-08	0.667857	58.3118	2.02835e-08	NaN	NaN	1	4.73963	29	0.0812808	1	4.73963	14
MODIFIER	TM7	SMINJ2_005F.1_410729	MINJ2_005F.1	410729	92.5364	8.23883e-13	0.872685	26.4482	1.87711e-05	82.0585	1.13295e-09	2	3.14167	27	0.0339506	2	3.14167	12
MODIFIER	TM7	SMINJ2_005F.1_416294	MINJ2_005F.1	416294	40.5	7.45058e-09	0.75	41.5758	5.53105e-07	16.4634	0.000380043	2	2.5	27	0.0617284	2	2.5	12
MODIFIER	TM7	SMINJ2_005F.1_416828	MINJ2_005F.1	416828	92.6129	1.56469e-10	0.761538	92.6129	1.56469e-10	NaN	NaN	1	5.40447	29	0.0583554	1	5.40447	13
MODIFIER	TM7	SMINJ2_005F.1_416829	MINJ2_005F.1	416829	84	6.35926e-10	0.75	84	6.35926e-10	NaN	NaN	1	5	28	0.0595238	1	5	12
MODIFIER	TM7	SMINJ2_005F.1_417241	MINJ2_005F.1	417241	58.3118	2.02835e-08	0.667857	58.3118	2.02835e-08	NaN	NaN	1	4.73963	29	0.0812808	1	4.73963	14
MODIFIER	TM7	SMINJ2_005F.1_425963	MINJ2_005F.1	425963	32.7273	2.88317e-08	0.685714	50.8682	5.14296e-08	6.14458	0.0190278	2	2.61818	30	0.08	2	2.61818	15
MODIFIER	TM7	SMINJ2_005F.1_427410	MINJ2_005F.1	427410	32.7273	2.88317e-08	0.685714	39.4545	5.52536e-07	12	0.00162424	2	2.61818	30	0.08	2	2.61818	15
MODIFIER	TM7	SMINJ2_005F.1_427565	MINJ2_005F.1	427565	107.091	1.40532e-11	0.77551	107.091	1.40532e-11	NaN	NaN	1	5.92208	31	0.0552995	1	5.92208	14
LOW	TM7	SMINJ2_005F.1_427694	MINJ2_005F.1	427694	95.4194	1.12035e-10	0.766917	95.4194	1.12035e-10	NaN	NaN	1	5.64055	29	0.0591133	1	5.64055	14
MODIFIER	TM7	SMINJ2_005F.1_427694	MINJ2_005F.1	427694	95.4194	1.12035e-10	0.766917	95.4194	1.12035e-10	NaN	NaN	1	5.64055	29	0.0591133	1	5.64055	14
LOW	TM7	SMINJ2_005F.1_427765	MINJ2_005F.1	427765	Infinity	0	1	6.66328e+16	3.17467e-239	NaN	NaN	1	7.63636	31	0	1	7.63636	12
LOW	ES	SMINJ2_005F.1_427765	MINJ2_005F.1	427765	59.1818	1.12029e-08	0.65625	59.1818	1.12029e-08	NaN	NaN	1	4.29545	31	0.0725806	1	4.29545	12
MODIFIER	TM7	SMINJ2_005F.1_427765	MINJ2_005F.1	427765	Infinity	0	1	6.66328e+16	3.17467e-239	NaN	NaN	1	7.63636	31	0	1	7.63636	12
MODIFIER	ES	SMINJ2_005F.1_427765	MINJ2_005F.1	427765	59.1818	1.12029e-08	0.65625	59.1818	1.12029e-08	NaN	NaN	1	4.29545	31	0.0725806	1	4.29545	12
LOW	TM7	SMINJ2_005F.1_427863	MINJ2_005F.1	427863	42.075	5.05397e-09	0.757085	48.7667	1.35779e-07	13.541	0.00102578	2	2.63718	27	0.0626781	2	2.63718	13
MODIFIER	TM7	SMINJ2_005F.1_427863	MINJ2_005F.1	427863	42.075	5.05397e-09	0.757085	48.7667	1.35779e-07	13.541	0.00102578	2	2.63718	27	0.0626781	2	2.63718	13
LOW	TM7	SMINJ2_005F.1_428550	MINJ2_005F.1	428550	47.3516	7.33249e-10	0.765568	66.5323	4.18198e-09	9.44408	0.00457822	2	2.76322	29	0.0583554	2	2.76322	13
MODIFIER	TM7	SMINJ2_005F.1_428550	MINJ2_005F.1	428550	47.3516	7.33249e-10	0.765568	66.5323	4.18198e-09	9.44408	0.00457822	2	2.76322	29	0.0583554	2	2.76322	13
MODERATE	TM7	SMINJ2_005F.1_428674	MINJ2_005F.1	428674	56	3.76578e-08	0.666667	56	3.76578e-08	NaN	NaN	1	4.8	28	0.0857143	1	4.8	15
MODIFIER	TM7	SMINJ2_005F.1_428674	MINJ2_005F.1	428674	56	3.76578e-08	0.666667	56	3.76578e-08	NaN	NaN	1	4.8	28	0.0857143	1	4.8	15
MODERATE	TM7	SMINJ2_005F.1_428703	MINJ2_005F.1	428703	67.6364	2.7376e-09	0.685714	67.6364	2.7376e-09	NaN	NaN	1	5.23636	31	0.0774194	1	5.23636	15
MODIFIER	TM7	SMINJ2_005F.1_428703	MINJ2_005F.1	428703	67.6364	2.7376e-09	0.685714	67.6364	2.7376e-09	NaN	NaN	1	5.23636	31	0.0774194	1	5.23636	15
MODIFIER	TM7	SMINJ2_005F.1_429083	MINJ2_005F.1	429083	Infinity	0	1	237.835	3.25536e-15	NaN	NaN	2	3.6	27	0	2	3.6	12
MODIFIER	TM7	SMINJ2_005F.1_429084	MINJ2_005F.1	429084	Infinity	0	1	237.835	3.25536e-15	NaN	NaN	2	3.6	27	0	2	3.6	12
MODIFIER	TM7	SMINJ2_005F.1_429100	MINJ2_005F.1	429100	Infinity	0	1	-5.67454e+16	NaN	NaN	NaN	1	7.2	28	0	1	7.2	12
MODIFIER	TM7	SMINJ2_005F.1_429133	MINJ2_005F.1	429133	30.8125	6.67843e-08	0.68	47.9605	1.08598e-07	5.87342	0.0218404	2	2.55	29	0.0827586	2	2.55	15
LOW	TM7	SMINJ2_005F.1_429175	MINJ2_005F.1	429175	Infinity	0	1	7.72392e+16	3.14865e-225	NaN	NaN	1	7.09677	29	0	1	7.09677	11
LOW	ES	SMINJ2_005F.1_429175	MINJ2_005F.1	429175	84.1935	4.4763e-10	0.743802	84.1935	4.4763e-10	NaN	NaN	1	4.75073	29	0.0564263	1	4.75073	11
MODIFIER	TM7	SMINJ2_005F.1_429175	MINJ2_005F.1	429175	Infinity	0	1	7.72392e+16	3.14865e-225	NaN	NaN	1	7.09677	29	0	1	7.09677	11
MODIFIER	ES	SMINJ2_005F.1_429175	MINJ2_005F.1	429175	84.1935	4.4763e-10	0.743802	84.1935	4.4763e-10	NaN	NaN	1	4.75073	29	0.0564263	1	4.75073	11
MODIFIER	TM7	SMINJ2_005F.1_431958	MINJ2_005F.1	431958	32.7273	2.88317e-08	0.685714	50.8682	5.14296e-08	6.14458	0.0190278	2	2.61818	30	0.08	2	2.61818	15
MODIFIER	TM7	SMINJ2_005F.1_432013	MINJ2_005F.1	432013	32.7273	2.88317e-08	0.685714	50.8682	5.14296e-08	6.14458	0.0190278	2	2.61818	30	0.08	2	2.61818	15
MODIFIER	TM7	SMINJ2_005F.1_432014	MINJ2_005F.1	432014	32.7273	2.88317e-08	0.685714	43.3566	2.35269e-07	9.79592	0.00387764	2	2.61818	30	0.08	2	2.61818	15
MODIFIER	TM7	SMINJ2_005F.1_432274	MINJ2_005F.1	432274	92.6129	1.56469e-10	0.761538	92.6129	1.56469e-10	NaN	NaN	1	5.40447	29	0.0583554	1	5.40447	13
MODIFIER	TM7	SMINJ2_005F.1_433408	MINJ2_005F.1	433408	47.9091	9.19587e-08	0.607143	47.9091	9.19587e-08	NaN	NaN	1	4.63636	31	0.0967742	1	4.63636	16
MODIFIER	TM7	SMINJ2_005F.1_433717	MINJ2_005F.1	433717	Infinity	0	1	156.928	1.14438e-13	NaN	NaN	2	3.81818	30	0	2	3.81818	12
MODIFIER	TM7	SMINJ2_005F.1_434356	MINJ2_005F.1	434356	Infinity	0	1	249.562	4.38964e-16	NaN	NaN	2	3.60938	29	0	2	3.60938	11
MODIFIER	ES	SMINJ2_005F.1_434356	MINJ2_005F.1	434356	42.8203	2.20985e-09	0.747036	60.0551	1.20332e-08	9.19014	0.0050824	2	2.41619	29	0.0564263	2	2.41619	11
MODIFIER	TM7	SMINJ2_005F.1_434715	MINJ2_005F.1	434715	Infinity	0	1	7.72392e+16	3.14865e-225	NaN	NaN	1	7.09677	29	0	1	7.09677	11
MODIFIER	ES	SMINJ2_005F.1_434715	MINJ2_005F.1	434715	84.1935	4.4763e-10	0.743802	84.1935	4.4763e-10	NaN	NaN	1	4.75073	29	0.0564263	1	4.75073	11
MODIFIER	TM7	SMINJ2_005F.1_434970	MINJ2_005F.1	434970	Infinity	0	1	NaN	NaN	NaN	NaN	1	7.21875	30	0	1	7.21875	11
MODIFIER	ES	SMINJ2_005F.1_434970	MINJ2_005F.1	434970	88.5938	1.83863e-10	0.747036	88.5938	1.83863e-10	NaN	NaN	1	4.83239	30	0.0545455	1	4.83239	11
MODIFIER	TM7	SMINJ2_005F.1_435425	MINJ2_005F.1	435425	109.091	1.71897e-14	0.879121	118.364	4.12284e-12	21.5094	6.46555e-05	2	3.35664	30	0.0307692	2	3.35664	13
MODIFIER	TM7	SMINJ2_005F.1_435454	MINJ2_005F.1	435454	Infinity	0	1	143.561	5.79718e-13	NaN	NaN	2	3.60938	29	0	2	3.60938	11
MODIFIER	ES	SMINJ2_005F.1_435454	MINJ2_005F.1	435454	42.8203	2.20985e-09	0.747036	48.5156	9.74388e-08	14.803	0.000604376	2	2.41619	29	0.0564263	2	2.41619	11
MODIFIER	TM7	SMINJ2_005F.1_435464	MINJ2_005F.1	435464	177.333	1.22982e-13	0.863636	177.333	1.22982e-13	NaN	NaN	1	5.75758	28	0.0324675	1	5.75758	11
MODIFIER	ES	SMINJ2_005F.1_435464	MINJ2_005F.1	435464	79.8	1.09243e-09	0.74026	79.8	1.09243e-09	NaN	NaN	1	4.66364	28	0.0584416	1	4.66364	11
MODIFIER	TM7	SMINJ2_005F.1_436892	MINJ2_005F.1	436892	63.75	6.52492e-09	0.68	63.75	6.52492e-09	NaN	NaN	1	5.1	30	0.08	1	5.1	15
MODIFIER	TM7	SMINJ2_005F.1_438908	MINJ2_005F.1	438908	42.9032	2.97767e-09	0.753968	60.3538	1.44321e-08	8.93617	0.00576738	2	2.55376	28	0.0595238	2	2.55376	12
MODIFIER	TM7	SMINJ2_005F.1_438920	MINJ2_005F.1	438920	88.871	2.47302e-10	0.753968	88.871	2.47302e-10	NaN	NaN	1	5.10753	29	0.0574713	1	5.10753	12
MODIFIER	ES	SMINJ2_005F.1_438920	MINJ2_005F.1	438920	53.3226	4.82744e-08	0.647727	53.3226	4.82744e-08	NaN	NaN	1	4.1371	29	0.0775862	1	4.1371	12
MODIFIER	TM7	SMINJ2_005F.1_439270	MINJ2_005F.1	439270	40.5	7.45058e-09	0.75	57.1073	3.12571e-08	8.5316	0.00696898	2	2.5	27	0.0617284	2	2.5	12
MODIFIER	TM7	SMINJ2_005F.1_439271	MINJ2_005F.1	439271	40.5	7.45058e-09	0.75	57.1073	3.12571e-08	8.5316	0.00696898	2	2.5	27	0.0617284	2	2.5	12
MODIFIER	TM7	SMINJ2_005F.1_441589	MINJ2_005F.1	441589	47.9091	9.19587e-08	0.607143	47.9091	9.19587e-08	NaN	NaN	1	4.63636	31	0.0967742	1	4.63636	16
LOW	TM7	SMINJ2_005F.1_443791	MINJ2_005F.1	443791	42.075	5.05397e-09	0.757085	59.4	2.14194e-08	8.6087	0.00674952	2	2.63718	27	0.0626781	2	2.63718	13
MODIFIER	TM7	SMINJ2_005F.1_443791	MINJ2_005F.1	443791	42.075	5.05397e-09	0.757085	59.4	2.14194e-08	8.6087	0.00674952	2	2.63718	27	0.0626781	2	2.63718	13
MODIFIER	TM7	SMINJ2_005F.1_443890	MINJ2_005F.1	443890	47.9091	9.19587e-08	0.607143	47.9091	9.19587e-08	NaN	NaN	1	4.63636	31	0.0967742	1	4.63636	16
MODIFIER	TM7	SMINJ2_005F.1_446213	MINJ2_005F.1	446213	95.4194	1.12035e-10	0.766917	95.4194	1.12035e-10	NaN	NaN	1	5.64055	29	0.0591133	1	5.64055	14
MODIFIER	TM7	SMINJ2_005F.1_446226	MINJ2_005F.1	446226	95.4194	1.12035e-10	0.766917	95.4194	1.12035e-10	NaN	NaN	1	5.64055	29	0.0591133	1	5.64055	14
MODIFIER	TM7	SMINJ2_005F.1_446256	MINJ2_005F.1	446256	47.9091	9.19587e-08	0.607143	47.9091	9.19587e-08	NaN	NaN	1	4.63636	31	0.0967742	1	4.63636	16
MODIFIER	TM7	SMINJ2_005F.1_446697	MINJ2_005F.1	446697	51.8182	1.85331e-10	0.77551	59.1818	1.12029e-08	15.9375	0.000390139	2	2.96104	30	0.0571429	2	2.96104	14
MODIFIER	TM7	SMINJ2_005F.1_446709	MINJ2_005F.1	446709	48.9375	5.07947e-10	0.771429	50.1136	7.16244e-08	18.5106	0.000175054	2	2.89286	29	0.0591133	2	2.89286	14
MODIFIER	TM7	SMINJ2_005F.1_446730	MINJ2_005F.1	446730	51.8182	1.85331e-10	0.77551	48.8793	7.58207e-08	21.8623	5.81206e-05	2	2.96104	30	0.0571429	2	2.96104	14
MODIFIER	TM7	SMINJ2_005F.1_446736	MINJ2_005F.1	446736	32.7273	2.88317e-08	0.685714	37.3699	8.89802e-07	13.2806	0.00100457	2	2.61818	30	0.08	2	2.61818	14
MODIFIER	TM7	SMINJ2_005F.1_446752	MINJ2_005F.1	446752	47.3516	7.33249e-10	0.765568	54.1406	3.38842e-08	15.1058	0.000543813	2	2.76322	29	0.0583554	2	2.76322	13
MODIFIER	TM7	SMINJ2_005F.1_450387	MINJ2_005F.1	450387	63.75	6.52492e-09	0.68	63.75	6.52492e-09	NaN	NaN	1	5.1	30	0.08	1	5.1	15
MODIFIER	TM7	SMINJ2_005F.1_452995	MINJ2_005F.1	452995	48.9375	5.07947e-10	0.771429	68.8347	2.92246e-09	9.51125	0.00445409	2	2.89286	29	0.0591133	2	2.89286	14
MODIFIER	TM7	SMINJ2_005F.1_453219	MINJ2_005F.1	453219	52.8889	6.4438e-08	0.653846	52.8889	6.4438e-08	NaN	NaN	1	4.35897	28	0.0824176	1	4.35897	13
MODIFIER	TM7	SMINJ2_005F.1_453235	MINJ2_005F.1	453235	95.4194	1.12035e-10	0.766917	95.4194	1.12035e-10	NaN	NaN	1	5.64055	29	0.0591133	1	5.64055	14
MODIFIER	TM7	SMINJ2_005F.1_453245	MINJ2_005F.1	453245	95.4194	1.12035e-10	0.766917	95.4194	1.12035e-10	NaN	NaN	1	5.64055	29	0.0591133	1	5.64055	14
MODIFIER	TM7	SMINJ2_005F.1_453647	MINJ2_005F.1	453647	67.6364	2.7376e-09	0.685714	67.6364	2.7376e-09	NaN	NaN	1	5.23636	31	0.0774194	1	5.23636	15
MODIFIER	TM7	SMINJ2_005F.1_453678	MINJ2_005F.1	453678	101.25	3.95826e-11	0.771429	101.25	3.95826e-11	NaN	NaN	1	5.78571	30	0.0571429	1	5.78571	14
MODIFIER	TM7	SMINJ2_005F.1_453691	MINJ2_005F.1	453691	95.4194	1.12035e-10	0.766917	95.4194	1.12035e-10	NaN	NaN	1	5.64055	29	0.0591133	1	5.64055	14
MODIFIER	TM7	SMINJ2_005F.1_453693	MINJ2_005F.1	453693	101.25	3.95826e-11	0.771429	101.25	3.95826e-11	NaN	NaN	1	5.78571	30	0.0571429	1	5.78571	14
MODIFIER	TM7	SMINJ2_005F.1_453703	MINJ2_005F.1	453703	30.8125	6.67843e-08	0.68	47.9605	1.08598e-07	5.87342	0.0218404	2	2.55	29	0.0827586	2	2.55	15
MODIFIER	TM7	SMINJ2_005F.1_455128	MINJ2_005F.1	455128	59.871	1.56303e-08	0.673684	59.871	1.56303e-08	NaN	NaN	1	4.95484	29	0.0827586	1	4.95484	15
MODIFIER	TM7	SMINJ2_005F.1_455348	MINJ2_005F.1	455348	97.5484	2.40606e-13	0.874494	106.645	3.16521e-11	19.6966	0.0001286	2	3.21588	28	0.032967	2	3.21588	13
MODIFIER	TM7	SMINJ2_005F.1_455921	MINJ2_005F.1	455921	63.75	6.52492e-09	0.68	63.75	6.52492e-09	NaN	NaN	1	5.1	30	0.08	1	5.1	15
MODIFIER	TM7	SMINJ2_005F.1_456135	MINJ2_005F.1	456135	67.6364	2.7376e-09	0.685714	67.6364	2.7376e-09	NaN	NaN	1	5.23636	31	0.0774194	1	5.23636	15
MODIFIER	TM7	SMINJ2_005F.1_457191	MINJ2_005F.1	457191	99.6875	1.01011e-13	0.873016	68.1914	3.22745e-09	40.7744	5.56347e-07	2	3.15104	29	0.0316092	2	3.15104	12
MODIFIER	TM7	SMINJ2_005F.1_458074	MINJ2_005F.1	458074	32.7273	2.88317e-08	0.685714	50.8682	5.14296e-08	6.14458	0.0190278	2	2.61818	30	0.08	2	2.61818	15
MODIFIER	TM7	SMINJ2_005F.1_459106	MINJ2_005F.1	459106	47.9091	9.19587e-08	0.607143	47.9091	9.19587e-08	NaN	NaN	1	4.63636	31	0.0967742	1	4.63636	16
MODIFIER	TM7	SMINJ2_005F.1_459125	MINJ2_005F.1	459125	32.7273	2.88317e-08	0.685714	50.8682	5.14296e-08	6.14458	0.0190278	2	2.61818	30	0.08	2	2.61818	15
MODIFIER	TM7	SMINJ2_005F.1_464386	MINJ2_005F.1	464386	58.3118	2.02835e-08	0.667857	58.3118	2.02835e-08	NaN	NaN	1	4.73963	29	0.0812808	1	4.73963	14
MODIFIER	TM7	SMINJ2_005F.1_464868	MINJ2_005F.1	464868	103.312	6.42039e-14	0.876923	84.089	3.30715e-10	32.9582	3.24938e-06	2	3.28846	29	0.0318302	2	3.28846	13
MODIFIER	TM7	SMINJ2_005F.1_465029	MINJ2_005F.1	465029	46.0645	1.39682e-09	0.766917	64.9493	6.90101e-09	9.08108	0.00543296	2	2.82028	28	0.0612245	2	2.82028	14
MODIFIER	TM7	SMINJ2_005F.1_465043	MINJ2_005F.1	465043	48.9375	5.07947e-10	0.771429	50.1136	7.16244e-08	18.5106	0.000175054	2	2.89286	29	0.0591133	2	2.89286	14
MODIFIER	TM7	SMINJ2_005F.1_465317	MINJ2_005F.1	465317	48.9375	5.07947e-10	0.771429	68.8347	2.92246e-09	9.51125	0.00445409	2	2.89286	29	0.0591133	2	2.89286	14
MODIFIER	ES	SMINJ2_005F.1_465378	MINJ2_005F.1	465378	45	9.31323e-10	0.75	40.8234	4.07302e-07	21.7937	5.93337e-05	2	2.45455	30	0.0545455	2	2.45455	11
MODIFIER	TM7	SMINJ2_005F.1_465378	MINJ2_005F.1	465378	28.9961	9.77582e-08	0.659061	20.9844	7.11357e-05	22.4726	4.84294e-05	2	2.51641	30	0.0867845	2	2.51641	11
MODIFIER	TM7	SMINJ2_005F.1_465722	MINJ2_005F.1	465722	48.3031	5.87635e-10	0.76912	22.7483	4.46321e-05	42.4371	3.92497e-07	2	2.77604	29	0.0574713	2	2.77604	11
MODIFIER	ES	SMINJ2_005F.1_465722	MINJ2_005F.1	465722	37.449	9.20369e-09	0.72088	25.4584	2.04803e-05	27.2033	1.39285e-05	2	2.3316	29	0.0622605	2	2.3316	11
MODIFIER	TM7	SMINJ2_005F.1_465725	MINJ2_005F.1	465725	42.8307	2.20407e-09	0.747081	33.2968	2.6536e-06	25.3446	2.30565e-05	2	2.6965	29	0.0629572	2	2.6965	11
MODIFIER	ES	SMINJ2_005F.1_465725	MINJ2_005F.1	465725	37.6679	8.65933e-09	0.722051	24.0384	3.06425e-05	28.9232	8.87357e-06	2	2.33539	29	0.0619993	2	2.33539	11
MODIFIER	TM7	SMINJ2_005F.1_465731	MINJ2_005F.1	465731	47.3516	7.33249e-10	0.765568	24.7373	2.5095e-05	38.7982	8.51856e-07	2	2.76322	29	0.0583554	2	2.76322	10
MODIFIER	ES	SMINJ2_005F.1_465731	MINJ2_005F.1	465731	37.2653	9.68902e-09	0.719889	27.1065	1.30058e-05	25.3881	2.27815e-05	2	2.32839	29	0.0624816	2	2.32839	10
MODIFIER	TM7	SMINJ2_005F.1_471967	MINJ2_005F.1	471967	213.75	3.45974e-15	0.876923	213.75	3.45974e-15	NaN	NaN	1	6.57692	30	0.0307692	1	6.57692	13
MODIFIER	TM7	SMINJ2_005F.1_471977	MINJ2_005F.1	471977	107.091	1.40532e-11	0.77551	107.091	1.40532e-11	NaN	NaN	1	5.92208	31	0.0552995	1	5.92208	14
MODIFIER	TM7	SMINJ2_005F.1_471978	MINJ2_005F.1	471978	107.091	1.40532e-11	0.77551	107.091	1.40532e-11	NaN	NaN	1	5.92208	31	0.0552995	1	5.92208	14
MODIFIER	TM7	SMINJ2_005F.1_471997	MINJ2_005F.1	471997	107.091	1.40532e-11	0.77551	107.091	1.40532e-11	NaN	NaN	1	5.92208	31	0.0552995	1	5.92208	14
MODIFIER	TM7	SMINJ2_005F.1_472001	MINJ2_005F.1	472001	107.091	1.40532e-11	0.77551	107.091	1.40532e-11	NaN	NaN	1	5.92208	31	0.0552995	1	5.92208	14
MODIFIER	TM7	SMINJ2_005F.1_472003	MINJ2_005F.1	472003	107.091	1.40532e-11	0.77551	107.091	1.40532e-11	NaN	NaN	1	5.92208	31	0.0552995	1	5.92208	14
MODIFIER	TM7	SMINJ2_005F.1_473122	MINJ2_005F.1	473122	107.091	1.40532e-11	0.77551	107.091	1.40532e-11	NaN	NaN	1	5.92208	31	0.0552995	1	5.92208	14
MODIFIER	TM7	SMINJ2_005F.1_476928	MINJ2_005F.1	476928	92.6129	1.56469e-10	0.761538	92.6129	1.56469e-10	NaN	NaN	1	5.40447	29	0.0583554	1	5.40447	13
LOW	TM7	SMINJ2_005F.1_477166	MINJ2_005F.1	477166	63.75	6.52492e-09	0.68	63.75	6.52492e-09	NaN	NaN	1	5.1	30	0.08	1	5.1	15
MODIFIER	TM7	SMINJ2_005F.1_477166	MINJ2_005F.1	477166	63.75	6.52492e-09	0.68	63.75	6.52492e-09	NaN	NaN	1	5.1	30	0.08	1	5.1	15
MODIFIER	TM7	SMINJ2_005F.1_477359	MINJ2_005F.1	477359	30.8125	6.67843e-08	0.68	37.5	9.87127e-07	11.2778	0.00220771	2	2.55	29	0.0827586	2	2.55	14
MODIFIER	TM7	SMINJ2_005F.1_486431	MINJ2_005F.1	486431	29.9062	8.95152e-08	0.673469	46.5352	1.4399e-07	5.81243	0.0224763	2	2.4308	29	0.0812808	2	2.4308	14
LOW	TM7	SMINJ2_005F.1_487185	MINJ2_005F.1	487185	217	1.52054e-15	0.875	217	1.52054e-15	NaN	NaN	1	6.68182	31	0.0307918	1	6.68182	11
MODIFIER	TM7	SMINJ2_005F.1_487185	MINJ2_005F.1	487185	217	1.52054e-15	0.875	217	1.52054e-15	NaN	NaN	1	6.68182	31	0.0307918	1	6.68182	11
MODIFIER	TM7	SMINJ2_005F.1_487189	MINJ2_005F.1	487189	217	1.52054e-15	0.875	217	1.52054e-15	NaN	NaN	1	6.68182	31	0.0307918	1	6.68182	11
MODIFIER	TM7	SMINJ2_005F.1_491148	MINJ2_005F.1	491148	63.75	6.52492e-09	0.68	63.75	6.52492e-09	NaN	NaN	1	5.1	30	0.08	1	5.1	15
MODIFIER	TM7	SMINJ2_005F.1_491417	MINJ2_005F.1	491417	47.9091	9.19587e-08	0.607143	47.9091	9.19587e-08	NaN	NaN	1	4.63636	31	0.0967742	1	4.63636	16
LOW	TM7	SMINJ2_005F.1_491742	MINJ2_005F.1	491742	94.3871	3.59837e-13	0.870833	102.903	4.76552e-11	19.6596	0.000130066	2	3.09005	28	0.0327381	2	3.09005	12
MODIFIER	TM7	SMINJ2_005F.1_491742	MINJ2_005F.1	491742	94.3871	3.59837e-13	0.870833	102.903	4.76552e-11	19.6596	0.000130066	2	3.09005	28	0.0327381	2	3.09005	12
LOW	TM7	SMINJ2_005F.1_491993	MINJ2_005F.1	491993	103.312	6.42039e-14	0.876923	112.5	1.14061e-11	20.6053	9.10806e-05	2	3.28846	29	0.0318302	2	3.28846	13
MODIFIER	TM7	SMINJ2_005F.1_491993	MINJ2_005F.1	491993	103.312	6.42039e-14	0.876923	112.5	1.14061e-11	20.6053	9.10806e-05	2	3.28846	29	0.0318302	2	3.28846	13
LOW	TM7	SMINJ2_005F.1_492146	MINJ2_005F.1	492146	67.6364	2.7376e-09	0.685714	67.6364	2.7376e-09	NaN	NaN	1	5.23636	31	0.0774194	1	5.23636	15
MODIFIER	TM7	SMINJ2_005F.1_492146	MINJ2_005F.1	492146	67.6364	2.7376e-09	0.685714	67.6364	2.7376e-09	NaN	NaN	1	5.23636	31	0.0774194	1	5.23636	15
LOW	TM7	SMINJ2_005F.1_492957	MINJ2_005F.1	492957	44.7097	1.92246e-09	0.761538	51.4516	6.77635e-08	14.3256	0.000745749	2	2.70223	28	0.0604396	2	2.70223	13
MODIFIER	TM7	SMINJ2_005F.1_492957	MINJ2_005F.1	492957	44.7097	1.92246e-09	0.761538	51.4516	6.77635e-08	14.3256	0.000745749	2	2.70223	28	0.0604396	2	2.70223	13
LOW	TM7	SMINJ2_005F.1_493716	MINJ2_005F.1	493716	109.091	1.71897e-14	0.879121	118.364	4.12284e-12	21.5094	6.46555e-05	2	3.35664	30	0.0307692	2	3.35664	13
MODIFIER	TM7	SMINJ2_005F.1_493716	MINJ2_005F.1	493716	109.091	1.71897e-14	0.879121	118.364	4.12284e-12	21.5094	6.46555e-05	2	3.35664	30	0.0307692	2	3.35664	13
LOW	TM7	SMINJ2_005F.1_494050	MINJ2_005F.1	494050	51.8182	1.85331e-10	0.77551	59.1818	1.12029e-08	15.9375	0.000390139	2	2.96104	30	0.0571429	2	2.96104	14
MODIFIER	TM7	SMINJ2_005F.1_494050	MINJ2_005F.1	494050	51.8182	1.85331e-10	0.77551	59.1818	1.12029e-08	15.9375	0.000390139	2	2.96104	30	0.0571429	2	2.96104	14
LOW	TM7	SMINJ2_005F.1_494056	MINJ2_005F.1	494056	103.312	6.42039e-14	0.876923	112.5	1.14061e-11	20.6053	9.10806e-05	2	3.28846	29	0.0318302	2	3.28846	13
MODIFIER	TM7	SMINJ2_005F.1_494056	MINJ2_005F.1	494056	103.312	6.42039e-14	0.876923	112.5	1.14061e-11	20.6053	9.10806e-05	2	3.28846	29	0.0318302	2	3.28846	13
LOW	TM7	SMINJ2_005F.1_494107	MINJ2_005F.1	494107	40.5	7.45058e-09	0.75	46.6667	2.01682e-07	13.5	0.00104079	2	2.5	27	0.0617284	2	2.5	12
MODIFIER	TM7	SMINJ2_005F.1_494107	MINJ2_005F.1	494107	40.5	7.45058e-09	0.75	46.6667	2.01682e-07	13.5	0.00104079	2	2.5	27	0.0617284	2	2.5	12
LOW	TM7	SMINJ2_005F.1_494119	MINJ2_005F.1	494119	72.3214	4.02768e-11	0.852632	59.6939	3.37727e-08	26.4706	2.5625e-05	2	2.60357	25	0.036	2	2.60357	10
MODIFIER	TM7	SMINJ2_005F.1_494119	MINJ2_005F.1	494119	72.3214	4.02768e-11	0.852632	59.6939	3.37727e-08	26.4706	2.5625e-05	2	2.60357	25	0.036	2	2.60357	10
LOW	TM7	SMINJ2_005F.1_494131	MINJ2_005F.1	494131	Infinity	0	1	216.632	1.04728e-14	NaN	NaN	2	3.33333	27	0	2	3.33333	10
LOW	ES	SMINJ2_005F.1_494131	MINJ2_005F.1	494131	81	3.901e-12	0.857143	88.2	3.77739e-10	18.5422	0.000196104	2	2.7	27	0.0333333	2	2.7	10
MODIFIER	TM7	SMINJ2_005F.1_494131	MINJ2_005F.1	494131	Infinity	0	1	216.632	1.04728e-14	NaN	NaN	2	3.33333	27	0	2	3.33333	10
MODIFIER	ES	SMINJ2_005F.1_494131	MINJ2_005F.1	494131	81	3.901e-12	0.857143	88.2	3.77739e-10	18.5422	0.000196104	2	2.7	27	0.0333333	2	2.7	10
LOW	TM7	SMINJ2_005F.1_494143	MINJ2_005F.1	494143	94.3871	3.59837e-13	0.870833	102.903	4.76552e-11	19.6596	0.000130066	2	3.09005	28	0.0327381	2	3.09005	12
MODIFIER	TM7	SMINJ2_005F.1_494143	MINJ2_005F.1	494143	94.3871	3.59837e-13	0.870833	102.903	4.76552e-11	19.6596	0.000130066	2	3.09005	28	0.0327381	2	3.09005	12
LOW	TM7	SMINJ2_005F.1_494261	MINJ2_005F.1	494261	42.075	5.05397e-09	0.757085	48.7667	1.35779e-07	13.541	0.00102578	2	2.63718	27	0.0626781	2	2.63718	13
MODIFIER	TM7	SMINJ2_005F.1_494261	MINJ2_005F.1	494261	42.075	5.05397e-09	0.757085	48.7667	1.35779e-07	13.541	0.00102578	2	2.63718	27	0.0626781	2	2.63718	13
LOW	TM7	SMINJ2_005F.1_494297	MINJ2_005F.1	494297	103.312	6.42039e-14	0.876923	112.5	1.14061e-11	20.6053	9.10806e-05	2	3.28846	29	0.0318302	2	3.28846	13
MODIFIER	TM7	SMINJ2_005F.1_494297	MINJ2_005F.1	494297	103.312	6.42039e-14	0.876923	112.5	1.14061e-11	20.6053	9.10806e-05	2	3.28846	29	0.0318302	2	3.28846	13
LOW	ES	SMINJ2_005F.1_494300	MINJ2_005F.1	494300	40.6452	5.2489e-09	0.743802	46.3065	1.79847e-07	14.087	0.000810986	2	2.37537	28	0.0584416	2	2.37537	11
LOW	TM7	SMINJ2_005F.1_494300	MINJ2_005F.1	494300	39.6029	6.87319e-09	0.73882	49.0562	1.05871e-07	11.8299	0.00184457	2	2.62162	28	0.0661977	2	2.62162	11
MODIFIER	ES	SMINJ2_005F.1_494300	MINJ2_005F.1	494300	40.6452	5.2489e-09	0.743802	46.3065	1.79847e-07	14.087	0.000810986	2	2.37537	28	0.0584416	2	2.37537	11
MODIFIER	TM7	SMINJ2_005F.1_494300	MINJ2_005F.1	494300	39.6029	6.87319e-09	0.73882	49.0562	1.05871e-07	11.8299	0.00184457	2	2.62162	28	0.0661977	2	2.62162	11
LOW	TM7	SMINJ2_005F.1_494394	MINJ2_005F.1	494394	39.4483	1.33278e-08	0.752137	55.8445	4.87248e-08	8.18702	0.00821924	2	2.56764	26	0.0650888	2	2.56764	13
MODIFIER	TM7	SMINJ2_005F.1_494394	MINJ2_005F.1	494394	39.4483	1.33278e-08	0.752137	55.8445	4.87248e-08	8.18702	0.00821924	2	2.56764	26	0.0650888	2	2.56764	13
MODIFIER	TM7	SMINJ2_005F.1_498170	MINJ2_005F.1	498170	Infinity	0	1	272.8	6.46608e-17	NaN	NaN	2	3.81818	30	0	2	3.81818	12
MODIFIER	TM7	SMINJ2_005F.1_498201	MINJ2_005F.1	498201	Infinity	0	1	NaN	NaN	NaN	NaN	1	7.5	30	0	1	7.5	12
MODIFIER	ES	SMINJ2_005F.1_498201	MINJ2_005F.1	498201	56.25	2.32292e-08	0.652174	56.25	2.32292e-08	NaN	NaN	1	4.21875	30	0.075	1	4.21875	12
MODIFIER	TM7	SMINJ2_005F.1_498270	MINJ2_005F.1	498270	32.7273	2.88317e-08	0.685714	50.8682	5.14296e-08	6.14458	0.0190278	2	2.61818	30	0.08	2	2.61818	15
MODIFIER	TM7	SMINJ2_005F.1_498305	MINJ2_005F.1	498305	29.9062	8.95152e-08	0.673469	34.1866	2.1403e-06	12.5098	0.00138326	2	2.4308	29	0.0812808	2	2.4308	14
MODIFIER	TM7	SMINJ2_005F.1_498884	MINJ2_005F.1	498884	103.312	6.42039e-14	0.876923	112.5	1.14061e-11	20.6053	9.10806e-05	2	3.28846	29	0.0318302	2	3.28846	13
MODIFIER	TM7	SMINJ2_005F.1_499119	MINJ2_005F.1	499119	103.312	6.42039e-14	0.876923	112.5	1.14061e-11	20.6053	9.10806e-05	2	3.28846	29	0.0318302	2	3.28846	13
MODIFIER	TM7	SMINJ2_005F.1_500219	MINJ2_005F.1	500219	103.312	6.42039e-14	0.876923	112.5	1.14061e-11	20.6053	9.10806e-05	2	3.28846	29	0.0318302	2	3.28846	13
MODIFIER	TM7	SMINJ2_005F.1_500769	MINJ2_005F.1	500769	48.9375	5.07947e-10	0.771429	68.8347	2.92246e-09	9.51125	0.00445409	2	2.89286	29	0.0591133	2	2.89286	14
MODIFIER	TM7	SMINJ2_005F.1_500828	MINJ2_005F.1	500828	32.7273	2.88317e-08	0.685714	50.8682	5.14296e-08	6.14458	0.0190278	2	2.61818	30	0.08	2	2.61818	15
MODIFIER	TM7	SMINJ2_005F.1_501810	MINJ2_005F.1	501810	206.25	5.54036e-15	0.873016	206.25	5.54036e-15	NaN	NaN	1	6.30208	30	0.0305556	1	6.30208	12
MODIFIER	TM7	SMINJ2_005F.1_504799	MINJ2_005F.1	504799	32.7273	2.88317e-08	0.685714	50.8682	5.14296e-08	6.14458	0.0190278	2	2.61818	30	0.08	2	2.61818	15
MODIFIER	TM7	SMINJ2_005F.1_504838	MINJ2_005F.1	504838	46.4503	6.50897e-10	0.7559	56.8926	1.67934e-08	13.3474	0.000980169	2	2.88616	30	0.0621345	2	2.88616	12
MODIFIER	TM7	SMINJ2_005F.1_505207	MINJ2_005F.1	505207	32.7273	2.88317e-08	0.685714	50.8682	5.14296e-08	6.14458	0.0190278	2	2.61818	30	0.08	2	2.61818	15
MODIFIER	TM7	SMINJ2_005F.1_512039	MINJ2_005F.1	512039	29.9062	8.95152e-08	0.673469	39.6635	6.08218e-07	9.24638	0.00496578	2	2.4308	29	0.0812808	2	2.4308	14
MODIFIER	TM7	SMINJ2_005F.1_512066	MINJ2_005F.1	512066	51.8182	1.85331e-10	0.77551	72.7273	1.24214e-09	9.93865	0.00365856	2	2.96104	30	0.0571429	2	2.96104	14
MODIFIER	TM7	SMINJ2_005F.1_512073	MINJ2_005F.1	512073	47.3516	7.33249e-10	0.765568	66.5323	4.18198e-09	9.44408	0.00457822	2	2.76322	29	0.0583554	2	2.76322	13
MODIFIER	TM7	SMINJ2_005F.1_512076	MINJ2_005F.1	512076	47.3516	7.33249e-10	0.765568	66.5323	4.18198e-09	9.44408	0.00457822	2	2.76322	29	0.0583554	2	2.76322	13
MODIFIER	TM7	SMINJ2_005F.1_512084	MINJ2_005F.1	512084	61.875	8.87356e-09	0.673469	61.875	8.87356e-09	NaN	NaN	1	4.86161	30	0.0785714	1	4.86161	14
MODIFIER	TM7	SMINJ2_005F.1_512097	MINJ2_005F.1	512097	61.875	8.87356e-09	0.673469	61.875	8.87356e-09	NaN	NaN	1	4.86161	30	0.0785714	1	4.86161	14
MODIFIER	TM7	SMINJ2_005F.1_512149	MINJ2_005F.1	512149	61.875	8.87356e-09	0.673469	61.875	8.87356e-09	NaN	NaN	1	4.86161	30	0.0785714	1	4.86161	14
MODIFIER	TM7	SMINJ2_005F.1_514088	MINJ2_005F.1	514088	63.75	6.52492e-09	0.68	63.75	6.52492e-09	NaN	NaN	1	5.1	30	0.08	1	5.1	15
MODIFIER	TM7	SMINJ2_005F.1_514089	MINJ2_005F.1	514089	63.75	6.52492e-09	0.68	63.75	6.52492e-09	NaN	NaN	1	5.1	30	0.08	1	5.1	15
MODIFIER	TM7	SMINJ2_005F.1_514171	MINJ2_005F.1	514171	63.75	6.52492e-09	0.68	63.75	6.52492e-09	NaN	NaN	1	5.1	30	0.08	1	5.1	15
MODIFIER	TM7	SMINJ2_005F.1_514201	MINJ2_005F.1	514201	101.25	3.95826e-11	0.771429	101.25	3.95826e-11	NaN	NaN	1	5.78571	30	0.0571429	1	5.78571	14
MODIFIER	TM7	SMINJ2_005F.1_514239	MINJ2_005F.1	514239	213.75	3.45974e-15	0.876923	213.75	3.45974e-15	NaN	NaN	1	6.57692	30	0.0307692	1	6.57692	13
MODIFIER	TM7	SMINJ2_005F.1_514267	MINJ2_005F.1	514267	48.9375	5.07947e-10	0.771429	50.1136	7.16244e-08	18.5106	0.000175054	2	2.89286	29	0.0591133	2	2.89286	14
MODIFIER	TM7	SMINJ2_005F.1_514274	MINJ2_005F.1	514274	103.312	6.42039e-14	0.876923	71.6447	1.9087e-09	40.5437	5.84342e-07	2	3.28846	29	0.0318302	2	3.28846	13
MODIFIER	TM7	SMINJ2_005F.1_514280	MINJ2_005F.1	514280	103.312	6.42039e-14	0.876923	112.5	1.14061e-11	20.6053	9.10806e-05	2	3.28846	29	0.0318302	2	3.28846	13
MODIFIER	TM7	SMINJ2_005F.1_514282	MINJ2_005F.1	514282	103.312	6.42039e-14	0.876923	112.5	1.14061e-11	20.6053	9.10806e-05	2	3.28846	29	0.0318302	2	3.28846	13
MODIFIER	TM7	SMINJ2_005F.1_514347	MINJ2_005F.1	514347	Infinity	0	1	NaN	NaN	NaN	NaN	1	7.5	30	0	1	7.5	12
MODIFIER	ES	SMINJ2_005F.1_514347	MINJ2_005F.1	514347	56.25	2.32292e-08	0.652174	56.25	2.32292e-08	NaN	NaN	1	4.21875	30	0.075	1	4.21875	12
MODIFIER	TM7	SMINJ2_005F.1_514984	MINJ2_005F.1	514984	61.875	8.87356e-09	0.673469	61.875	8.87356e-09	NaN	NaN	1	4.86161	30	0.0785714	1	4.86161	14
MODIFIER	TM7	SMINJ2_005F.1_515244	MINJ2_005F.1	515244	109.091	1.71897e-14	0.879121	118.364	4.12284e-12	21.5094	6.46555e-05	2	3.35664	30	0.0307692	2	3.35664	13
MODIFIER	TM7	SMINJ2_005F.1_515434	MINJ2_005F.1	515434	Infinity	0	1	NaN	NaN	NaN	NaN	1	7.5	30	0	1	7.5	12
MODIFIER	ES	SMINJ2_005F.1_515434	MINJ2_005F.1	515434	56.25	2.32292e-08	0.652174	56.25	2.32292e-08	NaN	NaN	1	4.21875	30	0.075	1	4.21875	12
MODIFIER	TM7	SMINJ2_005F.1_515435	MINJ2_005F.1	515435	213.75	3.45974e-15	0.876923	213.75	3.45974e-15	NaN	NaN	1	6.57692	30	0.0307692	1	6.57692	13
MODIFIER	TM7	SMINJ2_005F.1_517505	MINJ2_005F.1	517505	51.8182	1.85331e-10	0.77551	59.1818	1.12029e-08	15.9375	0.000390139	2	2.96104	30	0.0571429	2	2.96104	14
MODIFIER	TM7	SMINJ2_005F.1_517508	MINJ2_005F.1	517508	48.9375	5.07947e-10	0.771429	56.25	2.32292e-08	15.1304	0.000539191	2	2.89286	29	0.0591133	2	2.89286	14
MODIFIER	TM7	SMINJ2_005F.1_518676	MINJ2_005F.1	518676	46.0645	1.39682e-09	0.766917	53.3226	4.82744e-08	14.3182	0.000747685	2	2.82028	28	0.0612245	2	2.82028	14
MODIFIER	TM7	SMINJ2_005F.1_518765	MINJ2_005F.1	518765	51.8182	1.85331e-10	0.77551	59.1818	1.12029e-08	15.9375	0.000390139	2	2.96104	30	0.0571429	2	2.96104	14
MODIFIER	TM7	SMINJ2_005F.1_518982	MINJ2_005F.1	518982	107.091	1.40532e-11	0.77551	107.091	1.40532e-11	NaN	NaN	1	5.92208	31	0.0552995	1	5.92208	14
MODIFIER	TM7	SMINJ2_005F.1_519221	MINJ2_005F.1	519221	107.091	1.40532e-11	0.77551	107.091	1.40532e-11	NaN	NaN	1	5.92208	31	0.0552995	1	5.92208	14
MODIFIER	TM7	SMINJ2_005F.1_519566	MINJ2_005F.1	519566	47.3516	7.33249e-10	0.765568	66.5323	4.18198e-09	9.44408	0.00457822	2	2.76322	29	0.0583554	2	2.76322	13
MODIFIER	TM7	SMINJ2_005F.1_519890	MINJ2_005F.1	519890	51.8182	1.85331e-10	0.77551	59.1818	1.12029e-08	15.9375	0.000390139	2	2.96104	30	0.0571429	2	2.96104	14
MODIFIER	TM7	SMINJ2_005F.1_521180	MINJ2_005F.1	521180	213.75	3.45974e-15	0.876923	213.75	3.45974e-15	NaN	NaN	1	6.57692	30	0.0307692	1	6.57692	13
MODIFIER	TM7	SMINJ2_005F.1_521434	MINJ2_005F.1	521434	58.5911	1.24238e-08	0.653984	58.5911	1.24238e-08	NaN	NaN	1	4.99406	31	0.0852357	1	4.99406	13
MODIFIER	TM7	SMINJ2_005F.1_522101	MINJ2_005F.1	522101	86.3394	2.45943e-10	0.742134	86.3394	2.45943e-10	NaN	NaN	1	5.35728	30	0.0620491	1	5.35728	11
MODIFIER	TM7	SMINJ2_005F.1_523051	MINJ2_005F.1	523051	195.516	2.02608e-14	0.870833	195.516	2.02608e-14	NaN	NaN	1	6.40484	29	0.0327586	1	6.40484	11
MODIFIER	TM7	SMINJ2_005F.1_525844	MINJ2_005F.1	525844	63.75	6.52492e-09	0.68	63.75	6.52492e-09	NaN	NaN	1	5.1	30	0.08	1	5.1	15
MODIFIER	TM7	SMINJ2_005F.1_544856	MINJ2_005F.1	544856	47.9091	9.19587e-08	0.607143	47.9091	9.19587e-08	NaN	NaN	1	4.63636	31	0.0967742	1	4.63636	16
MODIFIER	TM7	SMINJ2_005F.1_544965	MINJ2_005F.1	544965	58.5911	1.24238e-08	0.653984	58.5911	1.24238e-08	NaN	NaN	1	4.99406	31	0.0852357	1	4.99406	13
MODIFIER	TM7	SMINJ2_005F.1_548638	MINJ2_005F.1	548638	58.5911	1.24238e-08	0.653984	58.5911	1.24238e-08	NaN	NaN	1	4.99406	31	0.0852357	1	4.99406	13
MODIFIER	TM7	SMINJ2_005F.1_549599	MINJ2_005F.1	549599	47.9091	9.19587e-08	0.607143	47.9091	9.19587e-08	NaN	NaN	1	4.63636	31	0.0967742	1	4.63636	16
MODIFIER	TM7	SMINJ2_005F.1_552191	MINJ2_005F.1	552191	51.8913	6.25274e-08	0.641494	51.8913	6.25274e-08	NaN	NaN	1	4.71809	29	0.0909225	1	4.71809	13
MODIFIER	TM7	SMINJ2_005F.1_553116	MINJ2_005F.1	553116	58.5911	1.24238e-08	0.653984	58.5911	1.24238e-08	NaN	NaN	1	4.99406	31	0.0852357	1	4.99406	13
MODIFIER	TM7	SMINJ2_005F.1_554745	MINJ2_005F.1	554745	51.8913	6.25274e-08	0.641494	51.8913	6.25274e-08	NaN	NaN	1	4.71809	29	0.0909225	1	4.71809	13
MODIFIER	TM7	SMINJ2_005F.1_560534	MINJ2_005F.1	560534	55.2377	2.78099e-08	0.648043	55.2377	2.78099e-08	NaN	NaN	1	4.86032	30	0.0879892	1	4.86032	13
MODIFIER	TM7	SMINJ2_005F.1_567952	MINJ2_005F.1	567952	46.3636	6.64818e-10	0.755556	68.2	2.5032e-09	8.35227	0.00709313	2	2.88485	30	0.0622222	2	2.88485	12
MODIFIER	TM7	SMINJ2_005F.1_568278	MINJ2_005F.1	568278	217	1.52054e-15	0.875	217	1.52054e-15	NaN	NaN	1	6.68182	31	0.0307918	1	6.68182	11
MODIFIER	TM7	SMINJ2_005F.1_568401	MINJ2_005F.1	568401	90.5357	1.43747e-10	0.751111	90.5357	1.43747e-10	NaN	NaN	1	5.63333	30	0.0622222	1	5.63333	12
MODIFIER	TM7	SMINJ2_005F.1_568404	MINJ2_005F.1	568404	90.5357	1.43747e-10	0.751111	90.5357	1.43747e-10	NaN	NaN	1	5.63333	30	0.0622222	1	5.63333	12
MODIFIER	TM7	SMINJ2_005F.1_573673	MINJ2_005F.1	573673	Infinity	0	1	85.7527	3.66304e-10	NaN	NaN	2	3.54839	28	0	2	3.54839	11
MODIFIER	ES	SMINJ2_005F.1_573673	MINJ2_005F.1	573673	40.6452	5.2489e-09	0.743802	36.2903	1.49073e-06	20.5435	9.94518e-05	2	2.37537	28	0.0584416	2	2.37537	11
MODIFIER	TM7	SMINJ2_005F.1_573712	MINJ2_005F.1	573712	70.7792	5.06602e-11	0.849903	49.3559	1.84693e-07	32.4675	6.20045e-06	2	2.59524	25	0.0366667	2	2.59524	8
MODIFIER	TM7	SMINJ2_005F.1_573746	MINJ2_005F.1	573746	94.3871	3.59837e-13	0.870833	76.9158	1.18623e-09	31.3533	5.40648e-06	2	3.09005	28	0.0327381	2	3.09005	12
MODIFIER	TM7	SMINJ2_005F.1_576096	MINJ2_005F.1	576096	46.0645	1.39682e-09	0.766917	64.9493	6.90101e-09	9.08108	0.00543296	2	2.82028	28	0.0612245	2	2.82028	14
MODIFIER	TM7	SMINJ2_005F.1_582859	MINJ2_005F.1	582859	40.3448	1.06921e-08	0.756303	57.2028	3.89832e-08	8.21053	0.00813907	2	2.6601	26	0.0659341	2	2.6601	14
MODIFIER	TM7	SMINJ2_005F.1_585378	MINJ2_005F.1	585378	49.7313	9.32285e-08	0.631659	49.7313	9.32285e-08	NaN	NaN	1	4.48274	29	0.0901391	1	4.48274	12
MODIFIER	TM7	SMINJ2_005F.1_593481	MINJ2_005F.1	593481	58.5911	1.24238e-08	0.653984	58.5911	1.24238e-08	NaN	NaN	1	4.99406	31	0.0852357	1	4.99406	13
LOW	TM7	SMINJ2_005F.1_593817	MINJ2_005F.1	593817	81.931	1.15118e-09	0.752137	81.931	1.15118e-09	NaN	NaN	1	5.13528	27	0.0626781	1	5.13528	13
MODIFIER	TM7	SMINJ2_005F.1_593817	MINJ2_005F.1	593817	81.931	1.15118e-09	0.752137	81.931	1.15118e-09	NaN	NaN	1	5.13528	27	0.0626781	1	5.13528	13
MODIFIER	TM7	SMINJ2_005F.1_596593	MINJ2_005F.1	596593	67.6364	2.7376e-09	0.685714	67.6364	2.7376e-09	NaN	NaN	1	5.23636	31	0.0774194	1	5.23636	15
MODIFIER	TM7	SMINJ2_005F.1_596796	MINJ2_005F.1	596796	55.2377	2.78099e-08	0.648043	55.2377	2.78099e-08	NaN	NaN	1	4.86032	30	0.0879892	1	4.86032	13
MODIFIER	TM7	SMINJ2_005F.1_598382	MINJ2_005F.1	598382	52.7627	4.35904e-08	0.637518	52.7627	4.35904e-08	NaN	NaN	1	4.60208	30	0.0872222	1	4.60208	12
MODIFIER	TM7	SMINJ2_005F.1_598561	MINJ2_005F.1	598561	44.0356	1.63021e-09	0.752288	49.3065	8.36041e-08	15.2856	0.000510979	2	2.82108	29	0.0640636	2	2.82108	12
MODIFIER	TM7	SMINJ2_005F.1_598586	MINJ2_005F.1	598586	46.0645	1.39682e-09	0.766917	47.7694	1.35336e-07	17.3793	0.000266783	2	2.82028	28	0.0612245	2	2.82028	14
MODIFIER	TM7	SMINJ2_005F.1_598597	MINJ2_005F.1	598597	30.8125	6.67843e-08	0.68	41.0227	4.52233e-07	9.28	0.00489744	2	2.55	29	0.0827586	2	2.55	15
MODIFIER	TM7	SMINJ2_005F.1_598636	MINJ2_005F.1	598636	46.0645	1.39682e-09	0.766917	64.9493	6.90101e-09	9.08108	0.00543296	2	2.82028	28	0.0612245	2	2.82028	14
MODIFIER	TM7	SMINJ2_005F.1_599144	MINJ2_005F.1	599144	43.2	3.85598e-09	0.761905	61.0717	1.63634e-08	8.64769	0.00664141	2	2.74286	27	0.0634921	2	2.74286	14
MODIFIER	TM7	SMINJ2_005F.1_599371	MINJ2_005F.1	599371	46.3636	6.64818e-10	0.755556	68.2	2.5032e-09	8.35227	0.00709313	2	2.88485	30	0.0622222	2	2.88485	12
MODIFIER	TM7	SMINJ2_005F.1_604582	MINJ2_005F.1	604582	46.4503	6.50897e-10	0.7559	56.8926	1.67934e-08	13.3474	0.000980169	2	2.88616	30	0.0621345	2	2.88616	12
MODIFIER	TM7	SMINJ2_005F.1_607046	MINJ2_005F.1	607046	39.6029	6.87319e-09	0.73882	49.0562	1.05871e-07	11.8299	0.00184457	2	2.62162	28	0.0661977	2	2.62162	11
MODIFIER	TM7	SMINJ2_005F.1_608910	MINJ2_005F.1	608910	46.3636	6.64818e-10	0.755556	68.2	2.5032e-09	8.35227	0.00709313	2	2.88485	30	0.0622222	2	2.88485	12
MODIFIER	TM7	SMINJ2_005F.1_609043	MINJ2_005F.1	609043	95.6566	5.43145e-11	0.755244	95.6566	5.43145e-11	NaN	NaN	1	5.76732	31	0.0602919	1	5.76732	12
MODIFIER	TM7	SMINJ2_005F.1_609082	MINJ2_005F.1	609082	46.3636	6.64818e-10	0.755556	68.2	2.5032e-09	8.35227	0.00709313	2	2.88485	30	0.0622222	2	2.88485	12
MODIFIER	TM7	SMINJ2_005F.1_609112	MINJ2_005F.1	609112	100.292	9.35698e-14	0.873684	85.6058	2.70696e-10	30.5774	5.82736e-06	2	3.27632	29	0.0326679	2	3.27632	11
MODIFIER	TM7	SMINJ2_005F.1_609167	MINJ2_005F.1	609167	35.2952	2.92696e-08	0.723333	43.7576	3.55723e-07	11.08	0.00253018	2	2.41111	27	0.0683128	2	2.41111	10
MODIFIER	TM7	SMINJ2_005F.1_609969	MINJ2_005F.1	609969	Infinity	0	1	6.00359e+16	1.21565e-223	NaN	NaN	1	7.35484	29	0	1	7.35484	12
MODIFIER	ES	SMINJ2_005F.1_609969	MINJ2_005F.1	609969	53.3226	4.82744e-08	0.647727	53.3226	4.82744e-08	NaN	NaN	1	4.1371	29	0.0775862	1	4.1371	12
MODIFIER	TM7	SMINJ2_005F.1_610301	MINJ2_005F.1	610301	58.5911	1.24238e-08	0.653984	58.5911	1.24238e-08	NaN	NaN	1	4.99406	31	0.0852357	1	4.99406	13
MODIFIER	TM7	SMINJ2_005F.1_611578	MINJ2_005F.1	611578	46.3636	6.64818e-10	0.755556	68.2	2.5032e-09	8.35227	0.00709313	2	2.88485	30	0.0622222	2	2.88485	12
MODIFIER	TM7	SMINJ2_005F.1_611728	MINJ2_005F.1	611728	44.0356	1.63021e-09	0.752288	49.3065	8.36041e-08	15.2856	0.000510979	2	2.82108	29	0.0640636	2	2.82108	12
MODIFIER	TM7	SMINJ2_005F.1_611816	MINJ2_005F.1	611816	46.6551	6.19208e-10	0.756711	48.4226	8.30051e-08	18.1301	0.000187118	2	2.88926	30	0.0619281	2	2.88926	12
MODIFIER	TM7	SMINJ2_005F.1_611817	MINJ2_005F.1	611817	46.6551	6.19208e-10	0.756711	48.4226	8.30051e-08	18.1301	0.000187118	2	2.88926	30	0.0619281	2	2.88926	12
MODIFIER	TM7	SMINJ2_005F.1_611818	MINJ2_005F.1	611818	46.6551	6.19208e-10	0.756711	48.4226	8.30051e-08	18.1301	0.000187118	2	2.88926	30	0.0619281	2	2.88926	12
MODIFIER	TM7	SMINJ2_005F.1_611858	MINJ2_005F.1	611858	105.909	2.53796e-14	0.87594	76.1871	7.42295e-10	39.9372	5.72709e-07	2	3.3445	30	0.0315789	2	3.3445	11
MODIFIER	TM7	SMINJ2_005F.1_615329	MINJ2_005F.1	615329	63.75	6.52492e-09	0.68	63.75	6.52492e-09	NaN	NaN	1	5.1	30	0.08	1	5.1	15
MODIFIER	TM7	SMINJ2_005F.1_615330	MINJ2_005F.1	615330	63.75	6.52492e-09	0.68	63.75	6.52492e-09	NaN	NaN	1	5.1	30	0.08	1	5.1	15
MODIFIER	TM7	SMINJ2_005F.1_621030	MINJ2_005F.1	621030	39.6029	6.87319e-09	0.73882	49.0562	1.05871e-07	11.8299	0.00184457	2	2.62162	28	0.0661977	2	2.62162	11
MODIFIER	TM7	SMINJ2_005F.1_622417	MINJ2_005F.1	622417	94.3871	3.59837e-13	0.870833	65.5331	6.30024e-09	38.5	1.05653e-06	2	3.09005	28	0.0327381	2	3.09005	12
MODIFIER	TM7	SMINJ2_005F.1_634136	MINJ2_005F.1	634136	65.8556	1.061e-11	0.814484	29.0107	7.09621e-06	53.5359	3.7825e-08	2	3.10985	30	0.0472222	2	3.10985	12
MODIFIER	TM7	SMINJ2_005F.1_634409	MINJ2_005F.1	634409	90.5357	1.43747e-10	0.751111	90.5357	1.43747e-10	NaN	NaN	1	5.63333	30	0.0622222	1	5.63333	12
MODIFIER	TM7	SMINJ2_005F.1_634441	MINJ2_005F.1	634441	67.6364	2.7376e-09	0.685714	67.6364	2.7376e-09	NaN	NaN	1	5.23636	31	0.0774194	1	5.23636	15
MODIFIER	TM7	SMINJ2_005F.1_634463	MINJ2_005F.1	634463	67.6364	2.7376e-09	0.685714	67.6364	2.7376e-09	NaN	NaN	1	5.23636	31	0.0774194	1	5.23636	15
MODIFIER	TM7	SMINJ2_005F.1_636580	MINJ2_005F.1	636580	61.875	8.87356e-09	0.673469	61.875	8.87356e-09	NaN	NaN	1	4.86161	30	0.0785714	1	4.86161	14
LOW	TM7	SMINJ2_005F.1_637501	MINJ2_005F.1	637501	43.8412	1.71079e-09	0.751462	64.8214	5.48901e-09	7.91645	0.00870543	2	2.81798	29	0.0642771	2	2.81798	12
MODIFIER	TM7	SMINJ2_005F.1_637501	MINJ2_005F.1	637501	43.8412	1.71079e-09	0.751462	64.8214	5.48901e-09	7.91645	0.00870543	2	2.81798	29	0.0642771	2	2.81798	12
MODIFIER	TM7	SMINJ2_005F.1_641927	MINJ2_005F.1	641927	55.2377	2.78099e-08	0.648043	55.2377	2.78099e-08	NaN	NaN	1	4.86032	30	0.0879892	1	4.86032	13
MODIFIER	TM7	SMINJ2_005F.1_642302	MINJ2_005F.1	642302	55.2377	2.78099e-08	0.648043	55.2377	2.78099e-08	NaN	NaN	1	4.86032	30	0.0879892	1	4.86032	13
MODIFIER	TM7	SMINJ2_005F.1_651993	MINJ2_005F.1	651993	44.1517	1.58405e-09	0.752778	46.8293	1.35788e-07	16.8042	0.000305325	2	2.82292	29	0.0639368	2	2.82292	12
MODIFIER	TM7	SMINJ2_005F.1_651996	MINJ2_005F.1	651996	44.1517	1.58405e-09	0.752778	46.8293	1.35788e-07	16.8042	0.000305325	2	2.82292	29	0.0639368	2	2.82292	12
MODIFIER	TM7	SMINJ2_005F.1_652482	MINJ2_005F.1	652482	217	1.52054e-15	0.875	217	1.52054e-15	NaN	NaN	1	6.68182	31	0.0307918	1	6.68182	11
MODIFIER	TM7	SMINJ2_005F.1_652848	MINJ2_005F.1	652848	90.8746	5.70704e-13	0.866507	77.3564	1.11615e-09	29.1919	9.22719e-06	2	3.0747	28	0.0338346	2	3.0747	10
MODIFIER	TM7	SMINJ2_005F.1_652875	MINJ2_005F.1	652875	196.875	1.01984e-14	0.867769	196.875	1.01984e-14	NaN	NaN	1	6.2642	30	0.0318182	1	6.2642	10
MODIFIER	TM7	SMINJ2_005F.1_653416	MINJ2_005F.1	653416	Infinity	0	1	249.562	4.38964e-16	NaN	NaN	2	3.60938	29	0	2	3.60938	11
MODIFIER	ES	SMINJ2_005F.1_653416	MINJ2_005F.1	653416	42.8203	2.20985e-09	0.747036	60.0551	1.20332e-08	9.19014	0.0050824	2	2.41619	29	0.0564263	2	2.41619	11
MODIFIER	TM7	SMINJ2_005F.1_653973	MINJ2_005F.1	653973	46.4503	6.50897e-10	0.7559	56.8926	1.67934e-08	13.3474	0.000980169	2	2.88616	30	0.0621345	2	2.88616	12
MODIFIER	TM7	SMINJ2_005F.1_655565	MINJ2_005F.1	655565	105.574	2.64579e-14	0.875595	88.9143	1.2789e-10	32.3412	3.35451e-06	2	3.34318	30	0.0316667	2	3.34318	11
MODIFIER	TM7	SMINJ2_005F.1_661860	MINJ2_005F.1	661860	95.6566	5.43145e-11	0.755244	95.6566	5.43145e-11	NaN	NaN	1	5.76732	31	0.0602919	1	5.76732	12
MODIFIER	TM7	SMINJ2_005F.1_671422	MINJ2_005F.1	671422	52.7627	4.35904e-08	0.637518	52.7627	4.35904e-08	NaN	NaN	1	4.60208	30	0.0872222	1	4.60208	12
MODIFIER	TM7	SMINJ2_005F.1_674595	MINJ2_005F.1	674595	95.6566	5.43145e-11	0.755244	95.6566	5.43145e-11	NaN	NaN	1	5.76732	31	0.0602919	1	5.76732	12
MODIFIER	TM7	SMINJ2_005F.1_675665	MINJ2_005F.1	675665	52.7627	4.35904e-08	0.637518	52.7627	4.35904e-08	NaN	NaN	1	4.60208	30	0.0872222	1	4.60208	12
MODIFIER	TM7	SMINJ2_005F.1_675748	MINJ2_005F.1	675748	46.3636	6.64818e-10	0.755556	68.2	2.5032e-09	8.35227	0.00709313	2	2.88485	30	0.0622222	2	2.88485	12
MODIFIER	TM7	SMINJ2_005F.1_675754	MINJ2_005F.1	675754	46.3636	6.64818e-10	0.755556	68.2	2.5032e-09	8.35227	0.00709313	2	2.88485	30	0.0622222	2	2.88485	12
MODIFIER	TM7	SMINJ2_005F.1_675768	MINJ2_005F.1	675768	46.4503	6.50897e-10	0.7559	56.8926	1.67934e-08	13.3474	0.000980169	2	2.88616	30	0.0621345	2	2.88616	12
MODIFIER	TM7	SMINJ2_005F.1_678358	MINJ2_005F.1	678358	58.5911	1.24238e-08	0.653984	58.5911	1.24238e-08	NaN	NaN	1	4.99406	31	0.0852357	1	4.99406	13
MODIFIER	TM7	SMINJ2_005F.1_678374	MINJ2_005F.1	678374	95.6566	5.43145e-11	0.755244	95.6566	5.43145e-11	NaN	NaN	1	5.76732	31	0.0602919	1	5.76732	12
MODIFIER	TM7	SMINJ2_005F.1_680778	MINJ2_005F.1	680778	41.8027	2.86523e-09	0.742464	61.5234	9.40683e-09	7.91036	0.00872838	2	2.67983	29	0.0641066	2	2.67983	11
MODIFIER	TM7	SMINJ2_005F.1_680799	MINJ2_005F.1	680799	90.584	5.93303e-13	0.866136	101.831	5.37026e-11	18.3644	0.000194671	2	3.07339	28	0.0339286	2	3.07339	10
MODIFIER	TM7	SMINJ2_005F.1_680929	MINJ2_005F.1	680929	46.4503	6.50897e-10	0.7559	56.8926	1.67934e-08	13.3474	0.000980169	2	2.88616	30	0.0621345	2	2.88616	12
MODIFIER	TM7	SMINJ2_005F.1_680932	MINJ2_005F.1	680932	46.5468	6.35749e-10	0.756283	51.2881	4.7442e-08	16.3725	0.000336177	2	2.88763	30	0.062037	2	2.88763	12
MODIFIER	TM7	SMINJ2_005F.1_681033	MINJ2_005F.1	681033	39.9261	6.31831e-09	0.740386	41.4397	4.8337e-07	16.4027	0.000367403	2	2.62717	28	0.0658009	2	2.62717	11
MODIFIER	TM7	SMINJ2_005F.1_681101	MINJ2_005F.1	681101	58.5911	1.24238e-08	0.653984	58.5911	1.24238e-08	NaN	NaN	1	4.99406	31	0.0852357	1	4.99406	13
MODIFIER	TM7	SMINJ2_005F.1_681258	MINJ2_005F.1	681258	46.3636	6.64818e-10	0.755556	68.2	2.5032e-09	8.35227	0.00709313	2	2.88485	30	0.0622222	2	2.88485	12
MODIFIER	TM7	SMINJ2_005F.1_681378	MINJ2_005F.1	681378	32.7273	2.88317e-08	0.685714	50.8682	5.14296e-08	6.14458	0.0190278	2	2.61818	30	0.08	2	2.61818	15
MODIFIER	TM7	SMINJ2_005F.1_681379	MINJ2_005F.1	681379	32.7273	2.88317e-08	0.685714	50.8682	5.14296e-08	6.14458	0.0190278	2	2.61818	30	0.08	2	2.61818	15
MODIFIER	TM7	SMINJ2_005F.1_681545	MINJ2_005F.1	681545	58.5911	1.24238e-08	0.653984	58.5911	1.24238e-08	NaN	NaN	1	4.99406	31	0.0852357	1	4.99406	13
MODIFIER	TM7	SMINJ2_005F.1_682140	MINJ2_005F.1	682140	42.9032	2.97767e-09	0.753968	60.3538	1.44321e-08	8.93617	0.00576738	2	2.55376	28	0.0595238	2	2.55376	12
MODIFIER	TM7	SMINJ2_005F.1_682469	MINJ2_005F.1	682469	41.8027	2.86523e-09	0.742464	61.5234	9.40683e-09	7.91036	0.00872838	2	2.67983	29	0.0641066	2	2.67983	11
MODIFIER	TM7	SMINJ2_005F.1_692900	MINJ2_005F.1	692900	47.9091	9.19587e-08	0.607143	47.9091	9.19587e-08	NaN	NaN	1	4.63636	31	0.0967742	1	4.63636	16
MODIFIER	TM7	SMINJ2_005F.1_694383	MINJ2_005F.1	694383	33.5573	2.22612e-08	0.691087	21.4427	6.17404e-05	27.4065	1.1992e-05	2	2.63869	30	0.0786325	2	2.63869	13
MODIFIER	TM7	SMINJ2_005F.1_695504	MINJ2_005F.1	695504	95.6566	5.43145e-11	0.755244	95.6566	5.43145e-11	NaN	NaN	1	5.76732	31	0.0602919	1	5.76732	12
MODIFIER	TM7	SMINJ2_005F.1_696593	MINJ2_005F.1	696593	39.5185	7.02655e-09	0.738408	58.4677	1.97575e-08	7.48817	0.0106621	2	2.62016	28	0.0663021	2	2.62016	11
MODIFIER	TM7	SMINJ2_005F.1_696600	MINJ2_005F.1	696600	41.8027	2.86523e-09	0.742464	61.5234	9.40683e-09	7.91036	0.00872838	2	2.67983	29	0.0641066	2	2.67983	11
MODIFIER	TM7	SMINJ2_005F.1_696884	MINJ2_005F.1	696884	58.5911	1.24238e-08	0.653984	58.5911	1.24238e-08	NaN	NaN	1	4.99406	31	0.0852357	1	4.99406	13
MODIFIER	TM7	SMINJ2_005F.1_701001	MINJ2_005F.1	701001	58.5911	1.24238e-08	0.653984	58.5911	1.24238e-08	NaN	NaN	1	4.99406	31	0.0852357	1	4.99406	13
MODIFIER	TM7	SMINJ2_005F.1_701044	MINJ2_005F.1	701044	95.6566	5.43145e-11	0.755244	95.6566	5.43145e-11	NaN	NaN	1	5.76732	31	0.0602919	1	5.76732	12
MODIFIER	TM7	SMINJ2_005F.1_710106	MINJ2_005F.1	710106	45.9167	1.03054e-09	0.76	56.5385	2.20766e-08	12.8889	0.00120192	2	2.85	29	0.062069	2	2.85	10
MODIFIER	TM7	SMINJ2_005F.1_718896	MINJ2_005F.1	718896	43.5408	2.54759e-09	0.756694	54.3673	4.00835e-08	12.0321	0.00170985	2	2.78268	28	0.0639098	2	2.78268	10
MODIFIER	TM7	SMINJ2_005F.1_777175	MINJ2_005F.1	777175	55.8	2.04506e-08	0.642857	55.8	2.04506e-08	NaN	NaN	1	4.90909	31	0.0879765	1	4.90909	11
MODIFIER	TM7	SMINJ2_005F.1_782563	MINJ2_005F.1	782563	59.1818	1.12029e-08	0.65625	59.1818	1.12029e-08	NaN	NaN	1	5.01136	31	0.0846774	1	5.01136	9
MODIFIER	TM7	SMINJ2_005F.1_792859	MINJ2_005F.1	792859	55.8	2.04506e-08	0.642857	55.8	2.04506e-08	NaN	NaN	1	4.90909	31	0.0879765	1	4.90909	11
MODIFIER	TM7	SMINJ2_005F.1_792863	MINJ2_005F.1	792863	55.8	2.04506e-08	0.642857	55.8	2.04506e-08	NaN	NaN	1	4.90909	31	0.0879765	1	4.90909	11
MODIFIER	TM7	SMINJ2_005F.1_817820	MINJ2_005F.1	817820	29.2105	9.08832e-08	0.660714	41.6612	3.38954e-07	7.72377	0.00931508	2	2.52273	30	0.0863636	2	2.52273	9
MODIFIER	TM7	SMINJ2_005F.1_840256	MINJ2_005F.1	840256	29.5455	8.11555e-08	0.663265	39.1414	5.92971e-07	9.375	0.00461036	2	2.53247	30	0.0857143	2	2.53247	9
MODIFIER	TM7	SMINJ2_005F.1_840258	MINJ2_005F.1	840258	29.5455	8.11555e-08	0.663265	39.1414	5.92971e-07	9.375	0.00461036	2	2.53247	30	0.0857143	2	2.53247	9
MODIFIER	TM7	SMINJ2_005F.1_843188	MINJ2_005F.1	843188	29.5455	8.11555e-08	0.663265	39.1414	5.92971e-07	9.375	0.00461036	2	2.53247	30	0.0857143	2	2.53247	9
LOW	TM7	SMINJ2_005F.1_847080	MINJ2_005F.1	847080	41.1971	4.55996e-09	0.746364	50.4914	8.0901e-08	12.274	0.0015625	2	2.64839	28	0.0642857	2	2.64839	9
MODIFIER	TM7	SMINJ2_005F.1_847080	MINJ2_005F.1	847080	41.1971	4.55996e-09	0.746364	50.4914	8.0901e-08	12.274	0.0015625	2	2.64839	28	0.0642857	2	2.64839	9
MODIFIER	TM7	SMINJ2_005F.1_916868	MINJ2_005F.1	916868	31.2587	4.60746e-08	0.675737	21.2193	6.6144e-05	24.9231	2.38086e-05	2	2.58009	30	0.0825397	2	2.58009	9
MODIFIER	TM7	SMINJ2_005F.1_960489	MINJ2_005F.1	960489	45.3125	1.19221e-09	0.757576	21.4286	6.62608e-05	40.7812	5.55543e-07	2	2.84091	29	0.0626959	2	2.84091	9
MODIFIER	TM7	SMINJ2_005F.1_1033519	MINJ2_005F.1	1033519	56.25	2.32292e-08	0.652174	56.25	2.32292e-08	NaN	NaN	1	4.8913	30	0.0869565	1	4.8913	9
MODIFIER	TM7	SMINJ2_005F.1_1043402	MINJ2_005F.1	1043402	55.8	2.04506e-08	0.642857	55.8	2.04506e-08	NaN	NaN	1	4.90909	31	0.0879765	1	4.90909	11
MODIFIER	TM7	SMINJ2_005F.1_1063714	MINJ2_005F.1	1063714	52.7627	4.35904e-08	0.637518	52.7627	4.35904e-08	NaN	NaN	1	4.78139	30	0.0906205	1	4.78139	11
MODIFIER	TM7	SMINJ2_005F.1_1144852	MINJ2_005F.1	1144852	95.4055	1.75815e-13	0.868068	106.485	2.19012e-11	19.3155	0.000135689	2	3.13318	29	0.0328407	2	3.13318	10
MODIFIER	N2	SMINJ2_010F.1_1683250	MINJ2_010F.1	1683250	105.231	2.98079e-10	0.814286	105.231	2.98079e-10	NaN	NaN	1	3.75824	24	0.0357143	1	3.75824	7
MODIFIER	N2	SMINJ2_010F.1_1884642	MINJ2_010F.1	1884642	65.7391	6.63819e-08	0.757895	65.7391	6.63819e-08	NaN	NaN	1	2.50435	21	0.0380952	1	2.50435	5
MODERATE	TM7	SMINJ2_015F.1_885926	MINJ2_015F.1	885926	49.7313	9.32285e-08	0.631659	49.7313	9.32285e-08	NaN	NaN	1	4.48274	29	0.0901391	1	4.48274	12
LOW	TM7	SMINJ2_015F.1_1333442	MINJ2_015F.1	1333442	107.091	1.40532e-11	0.77551	107.091	1.40532e-11	NaN	NaN	1	5.92208	31	0.0552995	1	5.92208	14
MODIFIER	TM7	SMINJ2_015F.1_1296660	MINJ2_015F.1	1296660	213.75	3.45974e-15	0.876923	213.75	3.45974e-15	NaN	NaN	1	6.57692	30	0.0307692	1	6.57692	13
MODIFIER	TM7	SMINJ2_015F.1_1334558	MINJ2_015F.1	1334558	206.25	5.54036e-15	0.873016	206.25	5.54036e-15	NaN	NaN	1	6.30208	30	0.0305556	1	6.30208	12
MODIFIER	TM7	SMINJ2_015F.1_1336160	MINJ2_015F.1	1336160	206.25	5.54036e-15	0.873016	206.25	5.54036e-15	NaN	NaN	1	6.30208	30	0.0305556	1	6.30208	12
MODIFIER	TM7	SMINJ2_015F.1_1335433	MINJ2_015F.1	1335433	103.312	6.42039e-14	0.876923	112.5	1.14061e-11	20.6053	9.10806e-05	2	3.28846	29	0.0318302	2	3.28846	13
MODIFIER	TM7	SMINJ2_015F.1_885983	MINJ2_015F.1	885983	177.333	1.22982e-13	0.863636	177.333	1.22982e-13	NaN	NaN	1	6.01667	28	0.0339286	1	6.01667	10
MODIFIER	TM7	SMINJ2_015F.1_1334929	MINJ2_015F.1	1334929	91.8	9.05155e-13	0.871795	100.8	8.81381e-11	18.7826	0.000182049	2	3.13846	27	0.034188	2	3.13846	13
MODIFIER	TM7	SMINJ2_015F.1_1546738	MINJ2_015F.1	1546738	107.091	1.40532e-11	0.77551	107.091	1.40532e-11	NaN	NaN	1	5.92208	31	0.0552995	1	5.92208	14
MODIFIER	TM7	SMINJ2_015F.1_1461147	MINJ2_015F.1	1461147	101.25	3.95826e-11	0.771429	101.25	3.95826e-11	NaN	NaN	1	5.78571	30	0.0571429	1	5.78571	14
MODIFIER	TM7	SMINJ2_015F.1_1662820	MINJ2_015F.1	1662820	101.25	3.95826e-11	0.771429	101.25	3.95826e-11	NaN	NaN	1	5.78571	30	0.0571429	1	5.78571	14
MODIFIER	TM7	SMINJ2_015F.1_1554218	MINJ2_015F.1	1554218	97.9687	5.80713e-11	0.765568	97.9687	5.80713e-11	NaN	NaN	1	5.52644	30	0.0564103	1	5.52644	13
MODIFIER	TM7	SMINJ2_015F.1_1335451	MINJ2_015F.1	1335451	95.4194	1.12035e-10	0.766917	95.4194	1.12035e-10	NaN	NaN	1	5.64055	29	0.0591133	1	5.64055	14
MODIFIER	TM7	SMINJ2_015F.1_1336038	MINJ2_015F.1	1336038	51.8182	1.85331e-10	0.77551	52.4615	3.79465e-08	19.6364	0.000115383	2	2.96104	30	0.0571429	2	2.96104	14
MODIFIER	TM7	SMINJ2_015F.1_1334370	MINJ2_015F.1	1334370	87.2667	4.23387e-10	0.757085	87.2667	4.23387e-10	NaN	NaN	1	5.27436	28	0.0604396	1	5.27436	13
MODIFIER	TM7	SMINJ2_015F.1_1334371	MINJ2_015F.1	1334371	87.2667	4.23387e-10	0.757085	87.2667	4.23387e-10	NaN	NaN	1	5.27436	28	0.0604396	1	5.27436	13
MODIFIER	TM7	SMINJ2_015F.1_1546905	MINJ2_015F.1	1546905	47.3516	7.33249e-10	0.765568	66.5323	4.18198e-09	9.44408	0.00457822	2	2.76322	29	0.0583554	2	2.76322	13
MODIFIER	TM7	SMINJ2_015F.1_1546921	MINJ2_015F.1	1546921	47.3516	7.33249e-10	0.765568	66.5323	4.18198e-09	9.44408	0.00457822	2	2.76322	29	0.0583554	2	2.76322	13
MODIFIER	TM7	SMINJ2_015F.1_348699	MINJ2_015F.1	348699	44.639	1.40497e-09	0.754815	60.7717	1.06654e-08	10.0908	0.00352254	2	2.83056	29	0.06341	2	2.83056	9
MODIFIER	TM7	SMINJ2_015F.1_1334968	MINJ2_015F.1	1334968	44.7097	1.92246e-09	0.761538	51.4516	6.77635e-08	14.3256	0.000745749	2	2.70223	28	0.0604396	2	2.70223	13
MODIFIER	TM7	SMINJ2_015F.1_1547197	MINJ2_015F.1	1547197	67.6364	2.7376e-09	0.685714	67.6364	2.7376e-09	NaN	NaN	1	5.23636	31	0.0774194	1	5.23636	15
MODIFIER	TM7	SMINJ2_015F.1_1546869	MINJ2_015F.1	1546869	42.9032	2.97767e-09	0.753968	60.3538	1.44321e-08	8.93617	0.00576738	2	2.55376	28	0.0595238	2	2.55376	12
MODIFIER	TM7	SMINJ2_015F.1_1662793	MINJ2_015F.1	1662793	63.75	6.52492e-09	0.68	63.75	6.52492e-09	NaN	NaN	1	5.1	30	0.08	1	5.1	15
MODIFIER	TM7	SMINJ2_015F.1_1547571	MINJ2_015F.1	1547571	61.875	8.87356e-09	0.673469	61.875	8.87356e-09	NaN	NaN	1	4.86161	30	0.0785714	1	4.86161	14
MODIFIER	TM7	SMINJ2_015F.1_1548081	MINJ2_015F.1	1548081	61.875	8.87356e-09	0.673469	61.875	8.87356e-09	NaN	NaN	1	4.86161	30	0.0785714	1	4.86161	14
MODIFIER	TM7	SMINJ2_015F.1_1547623	MINJ2_015F.1	1547623	58.3118	2.02835e-08	0.667857	58.3118	2.02835e-08	NaN	NaN	1	4.73963	29	0.0812808	1	4.73963	14
MODIFIER	ES	SMINJ2_015F.1_1334558	MINJ2_015F.1	1334558	56.25	2.32292e-08	0.652174	56.25	2.32292e-08	NaN	NaN	1	4.21875	30	0.075	1	4.21875	12
MODIFIER	TM7	SMINJ2_015F.1_1336998	MINJ2_015F.1	1336998	32.7273	2.88317e-08	0.685714	50.8682	5.14296e-08	6.14458	0.0190278	2	2.61818	30	0.08	2	2.61818	15
MODIFIER	TM7	SMINJ2_015F.1_1553526	MINJ2_015F.1	1553526	32.7273	2.88317e-08	0.685714	50.8682	5.14296e-08	6.14458	0.0190278	2	2.61818	30	0.08	2	2.61818	15
MODIFIER	TM7	SMINJ2_015F.1_1912962	MINJ2_015F.1	1912962	30.8125	6.67843e-08	0.68	41.0227	4.52233e-07	9.28	0.00489744	2	2.55	29	0.0827586	2	2.55	15
MODIFIER	TM7	SMINJ2_015F.1_1334282	MINJ2_015F.1	1334282	29.9062	8.95152e-08	0.673469	33.2641	2.67478e-06	13.1151	0.00110603	2	2.4308	29	0.0812808	2	2.4308	13
MODIFIER	TM7	SMINJ2_015F.1_1547255	MINJ2_015F.1	1547255	29.9062	8.95152e-08	0.673469	46.5352	1.4399e-07	5.81243	0.0224763	2	2.4308	29	0.0812808	2	2.4308	14
MODIFIER	TM7	SMINJ2_015F.1_1334284	MINJ2_015F.1	1334284	29.9062	8.95152e-08	0.673469	33.2641	2.67478e-06	13.1151	0.00110603	2	2.4308	29	0.0812808	2	2.4308	13
MODIFIER	TM7	SMINJ2_015F.1_1547025	MINJ2_015F.1	1547025	29.9062	8.95152e-08	0.673469	46.5352	1.4399e-07	5.81243	0.0224763	2	2.4308	29	0.0812808	2	2.4308	14
MODIFIER	TM7	SMINJ2_015F.1_1223642	MINJ2_015F.1	1223642	47.9091	9.19587e-08	0.607143	47.9091	9.19587e-08	NaN	NaN	1	4.63636	31	0.0967742	1	4.63636	16
MODIFIER	TM7	SMINJ2_015F.1_1377823	MINJ2_015F.1	1377823	47.9091	9.19587e-08	0.607143	47.9091	9.19587e-08	NaN	NaN	1	4.63636	31	0.0967742	1	4.63636	16
MODIFIER	TM7	SMINJ2_015F.1_1547218	MINJ2_015F.1	1547218	47.9091	9.19587e-08	0.607143	47.9091	9.19587e-08	NaN	NaN	1	4.63636	31	0.0967742	1	4.63636	16
MODIFIER	TM7	SMINJ2_015F.1_885926	MINJ2_015F.1	885926	49.7313	9.32285e-08	0.631659	49.7313	9.32285e-08	NaN	NaN	1	4.48274	29	0.0901391	1	4.48274	12
MODIFIER	ES	SMINJ2_042F.1_577258	MINJ2_042F.1	577258	52.1413	9.1277e-08	0.658838	52.1413	9.1277e-08	NaN	NaN	1	3.49866	27	0.0670996	1	3.49866	7
MODIFIER	ES	SMINJ2_053F.1_238907	MINJ2_053F.1	238907	49.192	7.59264e-09	0.817251	2.76207	0.110094	85.4771	4.9335e-09	2	1.86333	22	0.0378788	2	1.86333	6
MODIFIER	TM7	SMINJ2_070F.1_169969	MINJ2_070F.1	169969	202.065	1.33281e-14	0.874494	202.065	1.33281e-14	NaN	NaN	1	6.43176	29	0.0318302	1	6.43176	13
MODIFIER	TM7	SMINJ2_070F.1_170912	MINJ2_070F.1	170912	101.25	3.95826e-11	0.771429	101.25	3.95826e-11	NaN	NaN	1	5.78571	30	0.0571429	1	5.78571	14
MODERATE	N2	SMINJ2_098F.1_645410	MINJ2_098F.1	645410	37.5	2.98023e-08	0.75	65.7201	1.37825e-08	3.34711	0.079275	2	2.14286	25	0.0571429	2	2.14286	7
LOW	N2	SMINJ2_098F.1_643669	MINJ2_098F.1	643669	59.6875	3.02413e-10	0.82684	42.707	6.28287e-07	29.6341	1.1877e-05	2	2.17045	25	0.0363636	2	2.17045	11
MODIFIER	N2	SMINJ2_098F.1_643317	MINJ2_098F.1	643317	42.8203	2.20985e-09	0.747036	60.0551	1.20332e-08	9.19014	0.0050824	2	2.41619	29	0.0564263	2	2.41619	11
MODIFIER	N2	SMINJ2_098F.1_643318	MINJ2_098F.1	643318	42.8203	2.20985e-09	0.747036	60.0551	1.20332e-08	9.19014	0.0050824	2	2.41619	29	0.0564263	2	2.41619	11
MODIFIER	N2	SMINJ2_098F.1_604123	MINJ2_098F.1	604123	81.4815	2.42799e-09	0.765217	81.4815	2.42799e-09	NaN	NaN	1	3.11755	25	0.0382609	1	3.11755	4
MODIFIER	N2	SMINJ2_098F.1_459600	MINJ2_098F.1	459600	87.4	2.6813e-09	0.791667	87.4	2.6813e-09	NaN	NaN	1	3.16667	23	0.0362319	1	3.16667	6
MODIFIER	N2	SMINJ2_098F.1_604111	MINJ2_098F.1	604111	77.5385	5.54371e-09	0.763636	77.5385	5.54371e-09	NaN	NaN	1	3.08392	24	0.0397727	1	3.08392	4
MODIFIER	N2	SMINJ2_098F.1_658899	MINJ2_098F.1	658899	60.9231	4.86737e-08	0.717391	60.9231	4.86737e-08	NaN	NaN	1	2.42809	24	0.0398551	1	2.42809	3
MODIFIER	N2	SMINJ2_098F.1_658900	MINJ2_098F.1	658900	60.9231	4.86737e-08	0.717391	60.9231	4.86737e-08	NaN	NaN	1	2.42809	24	0.0398551	1	2.42809	3
MODIFIER	N2	SMINJ2_220F.1_97160	MINJ2_220F.1	97160	42.8203	2.20985e-09	0.747036	53.0364	4.14495e-08	12.4182	0.00143135	2	2.41619	29	0.0564263	2	2.41619	11
HIGH	TM7	SMINJ2_226F.1_70764	MINJ2_226F.1	70764	29.9062	8.95152e-08	0.673469	39.6635	6.08218e-07	9.24638	0.00496578	2	2.4308	29	0.0812808	2	2.4308	14
LOW	TM7	SMINJ2_226F.1_148495	MINJ2_226F.1	148495	97.5484	2.40606e-13	0.874494	68.7581	3.84803e-09	38.1818	1.13168e-06	2	3.21588	28	0.032967	2	3.21588	13
LOW	TM7	SMINJ2_226F.1_148489	MINJ2_226F.1	148489	46.0645	1.39682e-09	0.766917	53.3226	4.82744e-08	14.3182	0.000747685	2	2.82028	28	0.0612245	2	2.82028	14
LOW	TM7	SMINJ2_226F.1_91635	MINJ2_226F.1	91635	30.8125	6.67843e-08	0.68	41.0227	4.52233e-07	9.28	0.00489744	2	2.55	29	0.0827586	2	2.55	15
MODIFIER	TM7	SMINJ2_226F.1_95101	MINJ2_226F.1	95101	109.091	1.71897e-14	0.879121	118.364	4.12284e-12	21.5094	6.46555e-05	2	3.35664	30	0.0307692	2	3.35664	13
MODIFIER	TM7	SMINJ2_226F.1_148495	MINJ2_226F.1	148495	97.5484	2.40606e-13	0.874494	68.7581	3.84803e-09	38.1818	1.13168e-06	2	3.21588	28	0.032967	2	3.21588	13
MODIFIER	TM7	SMINJ2_226F.1_126069	MINJ2_226F.1	126069	76.6552	1.25252e-11	0.855	48.7105	1.67821e-07	37.9459	1.63156e-06	2	2.65345	26	0.0346154	2	2.65345	10
MODIFIER	TM7	SMINJ2_226F.1_130964	MINJ2_226F.1	130964	107.091	1.40532e-11	0.77551	107.091	1.40532e-11	NaN	NaN	1	5.92208	31	0.0552995	1	5.92208	14
MODIFIER	TM7	SMINJ2_226F.1_194663	MINJ2_226F.1	194663	107.091	1.40532e-11	0.77551	107.091	1.40532e-11	NaN	NaN	1	5.92208	31	0.0552995	1	5.92208	14
MODIFIER	TM7	SMINJ2_226F.1_90074	MINJ2_226F.1	90074	95.4194	1.12035e-10	0.766917	95.4194	1.12035e-10	NaN	NaN	1	5.64055	29	0.0591133	1	5.64055	14
MODIFIER	TM7	SMINJ2_226F.1_94443	MINJ2_226F.1	94443	51.8182	1.85331e-10	0.77551	52.4615	3.79465e-08	19.6364	0.000115383	2	2.96104	30	0.0571429	2	2.96104	14
MODIFIER	TM7	SMINJ2_226F.1_124054	MINJ2_226F.1	124054	51.8182	1.85331e-10	0.77551	72.7273	1.24214e-09	9.93865	0.00365856	2	2.96104	30	0.0571429	2	2.96104	14
MODIFIER	TM7	SMINJ2_226F.1_170679	MINJ2_226F.1	170679	48.9375	5.07947e-10	0.771429	68.8347	2.92246e-09	9.51125	0.00445409	2	2.89286	29	0.0591133	2	2.89286	14
MODIFIER	TM7	SMINJ2_226F.1_90266	MINJ2_226F.1	90266	48.9375	5.07947e-10	0.771429	68.8347	2.92246e-09	9.51125	0.00445409	2	2.89286	29	0.0591133	2	2.89286	14
MODIFIER	TM7	SMINJ2_226F.1_91589	MINJ2_226F.1	91589	48.9375	5.07947e-10	0.771429	45	1.96309e-07	21.75	6.45416e-05	2	2.89286	29	0.0591133	2	2.89286	12
MODIFIER	TM7	SMINJ2_226F.1_91594	MINJ2_226F.1	91594	48.9375	5.07947e-10	0.771429	45	1.96309e-07	21.75	6.45416e-05	2	2.89286	29	0.0591133	2	2.89286	12
MODIFIER	TM7	SMINJ2_226F.1_135456	MINJ2_226F.1	135456	48.9375	5.07947e-10	0.771429	68.8347	2.92246e-09	9.51125	0.00445409	2	2.89286	29	0.0591133	2	2.89286	14
MODIFIER	TM7	SMINJ2_226F.1_94440	MINJ2_226F.1	94440	47.3516	7.33249e-10	0.765568	54.1406	3.38842e-08	15.1058	0.000543813	2	2.76322	29	0.0583554	2	2.76322	13
MODIFIER	TM7	SMINJ2_226F.1_123350	MINJ2_226F.1	123350	46.0645	1.39682e-09	0.766917	47.7694	1.35336e-07	17.3793	0.000266783	2	2.82028	28	0.0612245	2	2.82028	14
MODIFIER	TM7	SMINJ2_226F.1_148489	MINJ2_226F.1	148489	46.0645	1.39682e-09	0.766917	53.3226	4.82744e-08	14.3182	0.000747685	2	2.82028	28	0.0612245	2	2.82028	14
MODIFIER	TM7	SMINJ2_226F.1_133433	MINJ2_226F.1	133433	44.7097	1.92246e-09	0.761538	62.9628	9.44955e-09	9.02759	0.0055539	2	2.70223	28	0.0604396	2	2.70223	13
MODIFIER	TM7	SMINJ2_226F.1_151483	MINJ2_226F.1	151483	44.7097	1.92246e-09	0.761538	42.9355	3.54105e-07	19.3363	0.000143674	2	2.70223	28	0.0604396	2	2.70223	13
MODIFIER	TM7	SMINJ2_226F.1_124214	MINJ2_226F.1	124214	67.6364	2.7376e-09	0.685714	67.6364	2.7376e-09	NaN	NaN	1	5.23636	31	0.0774194	1	5.23636	15
MODIFIER	TM7	SMINJ2_226F.1_129799	MINJ2_226F.1	129799	67.6364	2.7376e-09	0.685714	67.6364	2.7376e-09	NaN	NaN	1	5.23636	31	0.0774194	1	5.23636	15
MODIFIER	TM7	SMINJ2_226F.1_130971	MINJ2_226F.1	130971	67.6364	2.7376e-09	0.685714	67.6364	2.7376e-09	NaN	NaN	1	5.23636	31	0.0774194	1	5.23636	15
MODIFIER	TM7	SMINJ2_226F.1_173575	MINJ2_226F.1	173575	67.6364	2.7376e-09	0.685714	67.6364	2.7376e-09	NaN	NaN	1	5.23636	31	0.0774194	1	5.23636	15
MODIFIER	TM7	SMINJ2_226F.1_159037	MINJ2_226F.1	159037	42.075	5.05397e-09	0.757085	59.4	2.14194e-08	8.6087	0.00674952	2	2.63718	27	0.0626781	2	2.63718	13
MODIFIER	TM7	SMINJ2_226F.1_95338	MINJ2_226F.1	95338	63.75	6.52492e-09	0.68	63.75	6.52492e-09	NaN	NaN	1	5.1	30	0.08	1	5.1	15
MODIFIER	TM7	SMINJ2_226F.1_107416	MINJ2_226F.1	107416	63.75	6.52492e-09	0.68	63.75	6.52492e-09	NaN	NaN	1	5.1	30	0.08	1	5.1	15
MODIFIER	TM7	SMINJ2_226F.1_166029	MINJ2_226F.1	166029	63.75	6.52492e-09	0.68	63.75	6.52492e-09	NaN	NaN	1	5.1	30	0.08	1	5.1	15
MODIFIER	TM7	SMINJ2_226F.1_186745	MINJ2_226F.1	186745	63.75	6.52492e-09	0.68	63.75	6.52492e-09	NaN	NaN	1	5.1	30	0.08	1	5.1	15
MODIFIER	TM7	SMINJ2_226F.1_102182	MINJ2_226F.1	102182	61.875	8.87356e-09	0.673469	61.875	8.87356e-09	NaN	NaN	1	4.86161	30	0.0785714	1	4.86161	14
MODIFIER	TM7	SMINJ2_226F.1_120786	MINJ2_226F.1	120786	61.875	8.87356e-09	0.673469	61.875	8.87356e-09	NaN	NaN	1	4.86161	30	0.0785714	1	4.86161	14
MODIFIER	TM7	SMINJ2_226F.1_166933	MINJ2_226F.1	166933	61.875	8.87356e-09	0.673469	61.875	8.87356e-09	NaN	NaN	1	4.86161	30	0.0785714	1	4.86161	14
MODIFIER	TM7	SMINJ2_226F.1_64033	MINJ2_226F.1	64033	59.871	1.56303e-08	0.673684	59.871	1.56303e-08	NaN	NaN	1	4.95484	29	0.0827586	1	4.95484	15
MODIFIER	TM7	SMINJ2_226F.1_166905	MINJ2_226F.1	166905	58.3118	2.02835e-08	0.667857	58.3118	2.02835e-08	NaN	NaN	1	4.73963	29	0.0812808	1	4.73963	14
MODIFIER	TM7	SMINJ2_226F.1_16720	MINJ2_226F.1	16720	32.7273	2.88317e-08	0.685714	50.8682	5.14296e-08	6.14458	0.0190278	2	2.61818	30	0.08	2	2.61818	15
MODIFIER	TM7	SMINJ2_226F.1_102127	MINJ2_226F.1	102127	32.7273	2.88317e-08	0.685714	50.8682	5.14296e-08	6.14458	0.0190278	2	2.61818	30	0.08	2	2.61818	15
MODIFIER	TM7	SMINJ2_226F.1_102153	MINJ2_226F.1	102153	32.7273	2.88317e-08	0.685714	50.8682	5.14296e-08	6.14458	0.0190278	2	2.61818	30	0.08	2	2.61818	15
MODIFIER	TM7	SMINJ2_226F.1_129956	MINJ2_226F.1	129956	32.7273	2.88317e-08	0.685714	50.8682	5.14296e-08	6.14458	0.0190278	2	2.61818	30	0.08	2	2.61818	15
MODIFIER	TM7	SMINJ2_226F.1_166627	MINJ2_226F.1	166627	32.7273	2.88317e-08	0.685714	50.8682	5.14296e-08	6.14458	0.0190278	2	2.61818	30	0.08	2	2.61818	15
MODIFIER	TM7	SMINJ2_226F.1_168391	MINJ2_226F.1	168391	32.7273	2.88317e-08	0.685714	50.8682	5.14296e-08	6.14458	0.0190278	2	2.61818	30	0.08	2	2.61818	15
MODIFIER	TM7	SMINJ2_226F.1_177640	MINJ2_226F.1	177640	32.7273	2.88317e-08	0.685714	50.8682	5.14296e-08	6.14458	0.0190278	2	2.61818	30	0.08	2	2.61818	15
MODIFIER	TM7	SMINJ2_226F.1_17456	MINJ2_226F.1	17456	54.7556	4.65683e-08	0.661654	54.7556	4.65683e-08	NaN	NaN	1	4.60952	28	0.0841837	1	4.60952	14
MODIFIER	ES	SMINJ2_226F.1_126069	MINJ2_226F.1	126069	34.069	5.44143e-08	0.72381	32.2962	4.89719e-06	16.8649	0.000353789	2	2.09655	26	0.0615385	2	2.09655	10
MODIFIER	TM7	SMINJ2_226F.1_186605	MINJ2_226F.1	186605	52.8889	6.4438e-08	0.653846	52.8889	6.4438e-08	NaN	NaN	1	4.35897	28	0.0824176	1	4.35897	13
MODIFIER	TM7	SMINJ2_226F.1_34032	MINJ2_226F.1	34032	30.8125	6.67843e-08	0.68	41.0227	4.52233e-07	9.28	0.00489744	2	2.55	29	0.0827586	2	2.55	15
MODIFIER	TM7	SMINJ2_226F.1_90255	MINJ2_226F.1	90255	30.8125	6.67843e-08	0.68	47.9605	1.08598e-07	5.87342	0.0218404	2	2.55	29	0.0827586	2	2.55	15
MODIFIER	TM7	SMINJ2_226F.1_90260	MINJ2_226F.1	90260	30.8125	6.67843e-08	0.68	47.9605	1.08598e-07	5.87342	0.0218404	2	2.55	29	0.0827586	2	2.55	15
MODIFIER	TM7	SMINJ2_226F.1_91635	MINJ2_226F.1	91635	30.8125	6.67843e-08	0.68	41.0227	4.52233e-07	9.28	0.00489744	2	2.55	29	0.0827586	2	2.55	15
MODIFIER	TM7	SMINJ2_226F.1_131986	MINJ2_226F.1	131986	30.8125	6.67843e-08	0.68	41.0227	4.52233e-07	9.28	0.00489744	2	2.55	29	0.0827586	2	2.55	15
MODIFIER	TM7	SMINJ2_226F.1_163004	MINJ2_226F.1	163004	30.8125	6.67843e-08	0.68	37.5	9.87127e-07	11.2778	0.00220771	2	2.55	29	0.0827586	2	2.55	14
MODIFIER	TM7	SMINJ2_226F.1_169985	MINJ2_226F.1	169985	30.8125	6.67843e-08	0.68	41.0227	4.52233e-07	9.28	0.00489744	2	2.55	29	0.0827586	2	2.55	15
MODIFIER	TM7	SMINJ2_226F.1_177624	MINJ2_226F.1	177624	30.8125	6.67843e-08	0.68	47.9605	1.08598e-07	5.87342	0.0218404	2	2.55	29	0.0827586	2	2.55	15
MODIFIER	TM7	SMINJ2_226F.1_206702	MINJ2_226F.1	206702	30.8125	6.67843e-08	0.68	35.6924	1.49809e-06	12.386	0.00144868	2	2.55	29	0.0827586	2	2.55	13
MODIFIER	TM7	SMINJ2_226F.1_186466	MINJ2_226F.1	186466	30.8125	6.67843e-08	0.68	47.9605	1.08598e-07	5.87342	0.0218404	2	2.55	29	0.0827586	2	2.55	15
MODIFIER	TM7	SMINJ2_226F.1_102159	MINJ2_226F.1	102159	29.9062	8.95152e-08	0.673469	46.5352	1.4399e-07	5.81243	0.0224763	2	2.4308	29	0.0812808	2	2.4308	14
MODIFIER	TM7	SMINJ2_226F.1_102160	MINJ2_226F.1	102160	29.9062	8.95152e-08	0.673469	46.5352	1.4399e-07	5.81243	0.0224763	2	2.4308	29	0.0812808	2	2.4308	14
MODIFIER	TM7	SMINJ2_226F.1_70764	MINJ2_226F.1	70764	29.9062	8.95152e-08	0.673469	39.6635	6.08218e-07	9.24638	0.00496578	2	2.4308	29	0.0812808	2	2.4308	14
MODIFIER	TM7	SMINJ2_226F.1_102156	MINJ2_226F.1	102156	29.9062	8.95152e-08	0.673469	46.5352	1.4399e-07	5.81243	0.0224763	2	2.4308	29	0.0812808	2	2.4308	14
MODIFIER	TM7	SMINJ2_226F.1_120626	MINJ2_226F.1	120626	29.9062	8.95152e-08	0.673469	36.0938	1.36418e-06	11.3121	0.00217867	2	2.4308	29	0.0812808	2	2.4308	14
MODIFIER	TM7	SMINJ2_226F.1_120629	MINJ2_226F.1	120629	29.9062	8.95152e-08	0.673469	36.0938	1.36418e-06	11.3121	0.00217867	2	2.4308	29	0.0812808	2	2.4308	14
MODIFIER	TM7	SMINJ2_226F.1_123603	MINJ2_226F.1	123603	29.9062	8.95152e-08	0.673469	39.6635	6.08218e-07	9.24638	0.00496578	2	2.4308	29	0.0812808	2	2.4308	14
MODIFIER	TM7	SMINJ2_226F.1_12638	MINJ2_226F.1	12638	47.9091	9.19587e-08	0.607143	47.9091	9.19587e-08	NaN	NaN	1	4.63636	31	0.0967742	1	4.63636	16
MODIFIER	TM7	SMINJ2_226F.1_114562	MINJ2_226F.1	114562	47.9091	9.19587e-08	0.607143	47.9091	9.19587e-08	NaN	NaN	1	4.63636	31	0.0967742	1	4.63636	16
MODIFIER	TM7	SMINJ2_226F.1_123708	MINJ2_226F.1	123708	47.9091	9.19587e-08	0.607143	47.9091	9.19587e-08	NaN	NaN	1	4.63636	31	0.0967742	1	4.63636	16
MODIFIER	TM7	SMINJ2_226F.1_188761	MINJ2_226F.1	188761	47.9091	9.19587e-08	0.607143	47.9091	9.19587e-08	NaN	NaN	1	4.63636	31	0.0967742	1	4.63636	16
MODERATE	TM7	SMINJ2_259F.1_94603	MINJ2_259F.1	94603	63.75	6.52492e-09	0.68	63.75	6.52492e-09	NaN	NaN	1	5.1	30	0.08	1	5.1	15
MODERATE	TM7	SMINJ2_259F.1_94604	MINJ2_259F.1	94604	63.75	6.52492e-09	0.68	63.75	6.52492e-09	NaN	NaN	1	5.1	30	0.08	1	5.1	15
LOW	TM7	SMINJ2_259F.1_114721	MINJ2_259F.1	114721	51.8182	1.85331e-10	0.77551	59.1818	1.12029e-08	15.9375	0.000390139	2	2.96104	30	0.0571429	2	2.96104	14
LOW	TM7	SMINJ2_259F.1_94555	MINJ2_259F.1	94555	67.6364	2.7376e-09	0.685714	67.6364	2.7376e-09	NaN	NaN	1	5.23636	31	0.0774194	1	5.23636	15
LOW	TM7	SMINJ2_259F.1_57836	MINJ2_259F.1	57836	63.75	6.52492e-09	0.68	63.75	6.52492e-09	NaN	NaN	1	5.1	30	0.08	1	5.1	15
LOW	TM7	SMINJ2_259F.1_94612	MINJ2_259F.1	94612	30.8125	6.67843e-08	0.68	47.9605	1.08598e-07	5.87342	0.0218404	2	2.55	29	0.0827586	2	2.55	15
LOW	TM7	SMINJ2_259F.1_85951	MINJ2_259F.1	85951	30.8125	6.67843e-08	0.68	35.6924	1.49809e-06	12.386	0.00144868	2	2.55	29	0.0827586	2	2.55	13
MODIFIER	TM7	SMINJ2_259F.1_123915	MINJ2_259F.1	123915	Infinity	0	1	261.118	2.38564e-16	NaN	NaN	2	3.75	29	0	2	3.75	12
MODIFIER	TM7	SMINJ2_259F.1_116347	MINJ2_259F.1	116347	94.3871	3.59837e-13	0.870833	76.9158	1.18623e-09	31.3533	5.40648e-06	2	3.09005	28	0.0327381	2	3.09005	12
MODIFIER	TM7	SMINJ2_259F.1_116348	MINJ2_259F.1	116348	94.3871	3.59837e-13	0.870833	76.9158	1.18623e-09	31.3533	5.40648e-06	2	3.09005	28	0.0327381	2	3.09005	12
MODIFIER	TM7	SMINJ2_259F.1_116327	MINJ2_259F.1	116327	90.3226	6.14463e-13	0.865801	73.0281	2.05372e-09	31.3043	5.47108e-06	2	2.93255	28	0.0324675	2	2.93255	11
MODIFIER	TM7	SMINJ2_259F.1_34274	MINJ2_259F.1	34274	107.091	1.40532e-11	0.77551	107.091	1.40532e-11	NaN	NaN	1	5.92208	31	0.0552995	1	5.92208	14
MODIFIER	TM7	SMINJ2_259F.1_111367	MINJ2_259F.1	111367	101.25	3.95826e-11	0.771429	101.25	3.95826e-11	NaN	NaN	1	5.78571	30	0.0571429	1	5.78571	14
MODIFIER	TM7	SMINJ2_259F.1_35246	MINJ2_259F.1	35246	97.9687	5.80713e-11	0.765568	97.9687	5.80713e-11	NaN	NaN	1	5.52644	30	0.0564103	1	5.52644	13
MODIFIER	TM7	SMINJ2_259F.1_39779	MINJ2_259F.1	39779	51.8182	1.85331e-10	0.77551	72.7273	1.24214e-09	9.93865	0.00365856	2	2.96104	30	0.0571429	2	2.96104	14
MODIFIER	TM7	SMINJ2_259F.1_53250	MINJ2_259F.1	53250	51.8182	1.85331e-10	0.77551	48.8793	7.58207e-08	21.8623	5.81206e-05	2	2.96104	30	0.0571429	2	2.96104	14
MODIFIER	TM7	SMINJ2_259F.1_108838	MINJ2_259F.1	108838	51.8182	1.85331e-10	0.77551	59.1818	1.12029e-08	15.9375	0.000390139	2	2.96104	30	0.0571429	2	2.96104	14
MODIFIER	TM7	SMINJ2_259F.1_114721	MINJ2_259F.1	114721	51.8182	1.85331e-10	0.77551	59.1818	1.12029e-08	15.9375	0.000390139	2	2.96104	30	0.0571429	2	2.96104	14
MODIFIER	TM7	SMINJ2_259F.1_34580	MINJ2_259F.1	34580	48.9375	5.07947e-10	0.771429	68.8347	2.92246e-09	9.51125	0.00445409	2	2.89286	29	0.0591133	2	2.89286	14
MODIFIER	TM7	SMINJ2_259F.1_84696	MINJ2_259F.1	84696	48.9375	5.07947e-10	0.771429	68.8347	2.92246e-09	9.51125	0.00445409	2	2.89286	29	0.0591133	2	2.89286	14
MODIFIER	TM7	SMINJ2_259F.1_45529	MINJ2_259F.1	45529	47.3516	7.33249e-10	0.765568	66.5323	4.18198e-09	9.44408	0.00457822	2	2.76322	29	0.0583554	2	2.76322	13
MODIFIER	TM7	SMINJ2_259F.1_148777	MINJ2_259F.1	148777	47.3516	7.33249e-10	0.765568	66.5323	4.18198e-09	9.44408	0.00457822	2	2.76322	29	0.0583554	2	2.76322	13
MODIFIER	TM7	SMINJ2_259F.1_148783	MINJ2_259F.1	148783	47.3516	7.33249e-10	0.765568	66.5323	4.18198e-09	9.44408	0.00457822	2	2.76322	29	0.0583554	2	2.76322	13
MODIFIER	TM7	SMINJ2_259F.1_13874	MINJ2_259F.1	13874	67.6364	2.7376e-09	0.685714	67.6364	2.7376e-09	NaN	NaN	1	5.23636	31	0.0774194	1	5.23636	15
MODIFIER	TM7	SMINJ2_259F.1_64001	MINJ2_259F.1	64001	67.6364	2.7376e-09	0.685714	67.6364	2.7376e-09	NaN	NaN	1	5.23636	31	0.0774194	1	5.23636	15
MODIFIER	TM7	SMINJ2_259F.1_108811	MINJ2_259F.1	108811	67.6364	2.7376e-09	0.685714	67.6364	2.7376e-09	NaN	NaN	1	5.23636	31	0.0774194	1	5.23636	15
MODIFIER	TM7	SMINJ2_259F.1_116311	MINJ2_259F.1	116311	42.9032	2.97767e-09	0.753968	43.536	3.13105e-07	17.5	0.000256575	2	2.55376	28	0.0595238	2	2.55376	12
MODIFIER	ES	SMINJ2_259F.1_116327	MINJ2_259F.1	116327	40.6452	5.2489e-09	0.743802	46.3065	1.79847e-07	14.087	0.000810986	2	2.37537	28	0.0584416	2	2.37537	11
MODIFIER	TM7	SMINJ2_259F.1_57836	MINJ2_259F.1	57836	63.75	6.52492e-09	0.68	63.75	6.52492e-09	NaN	NaN	1	5.1	30	0.08	1	5.1	15
MODIFIER	TM7	SMINJ2_259F.1_147608	MINJ2_259F.1	147608	63.75	6.52492e-09	0.68	63.75	6.52492e-09	NaN	NaN	1	5.1	30	0.08	1	5.1	15
MODIFIER	TM7	SMINJ2_259F.1_145043	MINJ2_259F.1	145043	39.4483	1.33278e-08	0.752137	55.8445	4.87248e-08	8.18702	0.00821924	2	2.56764	26	0.0650888	2	2.56764	13
MODIFIER	TM7	SMINJ2_259F.1_48728	MINJ2_259F.1	48728	58.3118	2.02835e-08	0.667857	58.3118	2.02835e-08	NaN	NaN	1	4.73963	29	0.0812808	1	4.73963	14
MODIFIER	TM7	SMINJ2_259F.1_9331	MINJ2_259F.1	9331	32.7273	2.88317e-08	0.685714	39.4545	5.52536e-07	12	0.00162424	2	2.61818	30	0.08	2	2.61818	15
MODIFIER	TM7	SMINJ2_259F.1_9518	MINJ2_259F.1	9518	32.7273	2.88317e-08	0.685714	50.8682	5.14296e-08	6.14458	0.0190278	2	2.61818	30	0.08	2	2.61818	15
MODIFIER	TM7	SMINJ2_259F.1_21981	MINJ2_259F.1	21981	32.7273	2.88317e-08	0.685714	43.3566	2.35269e-07	9.79592	0.00387764	2	2.61818	30	0.08	2	2.61818	15
MODIFIER	TM7	SMINJ2_259F.1_27420	MINJ2_259F.1	27420	32.7273	2.88317e-08	0.685714	50.8682	5.14296e-08	6.14458	0.0190278	2	2.61818	30	0.08	2	2.61818	15
MODIFIER	TM7	SMINJ2_259F.1_151195	MINJ2_259F.1	151195	54.7556	4.65683e-08	0.661654	54.7556	4.65683e-08	NaN	NaN	1	4.60952	28	0.0841837	1	4.60952	14
MODIFIER	TM7	SMINJ2_259F.1_116285	MINJ2_259F.1	116285	33.438	4.94228e-08	0.712386	34.8765	2.35975e-06	14.8046	0.000661294	2	2.24402	27	0.0671098	2	2.24402	9
MODIFIER	ES	SMINJ2_259F.1_116285	MINJ2_259F.1	116285	33.075	5.48836e-08	0.710145	28.3223	1.15104e-05	19.3084	0.000154954	2	1.90556	27	0.0576132	2	1.90556	9
MODIFIER	TM7	SMINJ2_259F.1_32259	MINJ2_259F.1	32259	30.8125	6.67843e-08	0.68	47.9605	1.08598e-07	5.87342	0.0218404	2	2.55	29	0.0827586	2	2.55	15
MODIFIER	TM7	SMINJ2_259F.1_63730	MINJ2_259F.1	63730	30.8125	6.67843e-08	0.68	47.9605	1.08598e-07	5.87342	0.0218404	2	2.55	29	0.0827586	2	2.55	15
MODIFIER	TM7	SMINJ2_259F.1_147618	MINJ2_259F.1	147618	30.8125	6.67843e-08	0.68	47.9605	1.08598e-07	5.87342	0.0218404	2	2.55	29	0.0827586	2	2.55	15
MODIFIER	TM7	SMINJ2_259F.1_85951	MINJ2_259F.1	85951	30.8125	6.67843e-08	0.68	35.6924	1.49809e-06	12.386	0.00144868	2	2.55	29	0.0827586	2	2.55	13
MODIFIER	TM7	SMINJ2_259F.1_75942	MINJ2_259F.1	75942	47.9091	9.19587e-08	0.607143	47.9091	9.19587e-08	NaN	NaN	1	4.63636	31	0.0967742	1	4.63636	16
MODIFIER	TM7	SMINJ2_259F.1_134259	MINJ2_259F.1	134259	47.9091	9.19587e-08	0.607143	47.9091	9.19587e-08	NaN	NaN	1	4.63636	31	0.0967742	1	4.63636	16
MODIFIER	N2	SMINJ2_276F.1_28778	MINJ2_276F.1	28778	68.6	5.17143e-09	0.710145	68.6	5.17143e-09	NaN	NaN	1	3.81111	28	0.0555556	1	3.81111	9
MODIFIER	N2	SMINJ2_279F.1_52665	MINJ2_279F.1	52665	40.6496	1.96534e-08	0.772078	24.3369	4.43012e-05	29.3572	1.44704e-05	2	1.57275	24	0.0386905	2	1.57275	9
