# Supplementary material for: Root‐knot nematode genetic diversity associated with host compatibility to sweetpotato cultivars
Source: Mol Plant Pathol. 2020 Jun 17;21(8):1088–98. doi: 10.1111/mpp.12961 (PMC7368124; doi:10.1111/mpp.12961)
Supplement: Supplementary file 9 — FILE S1 Coding sequences of the predicted genes in MINJ2 [file MPP-21-1088-s009.fa]

>MINJ2000Fg00001t1
atgaatgaagtttcttccacaacatcgtctcaaccaactgatgaaactacaaatttatta
tcatcttgtgaaagaatatctggagaattaattaattttgattatgctttggtggaactt
aactgccccaaaggaattgcaaaatcaagatggatcaagcgtttaaaatcctcacaaatg
gaattcgtaataatggcttcgcaattggaagaggagaacaagcacttgaaatttatgaat
agcattaagaaatttgatgaggatttgccggaacttgctgacaaggaaggtgatcaagct
gaacagcaacgccctgcaagcgatgtccataattcaacattacaggagcttggttttggt
gacgaggaaaggatttgcaaagtttgtttttgttgtcttatttga
>MINJ2000Fg00002t1
atgtaccgccgagctataactttgtccaaaatggtcgaatccgtggcgccctgacaaacc
ccagcaagattttcacaagctactggttcgattaaaacatcaagtggatccccctcatta
tttggaacttcatccacaagtgtcaaacttcaacaacagcttcattctgcttcgaataca
ccaaaagttttatctacgcctaagcctttgtcatcaaaagatttaactaaagtggttgat
gcgaatccttttaatatggaagatttggttactcctttggatgaagatgaaattgttaat
ttggaaccagttaaaattgggtcaactgttgcggtttctagtccattaaatcttcctcct
gccgatttggatgatttggaagagttcccgcctttgaaaaattctacgagttga
>MINJ2000Fg00003t1
atgaaactttccgtttcttttttaaatctgttgactcttgtctttttacttcaatgtatt
cactttgtttatgtgaatggagattgccctgcaggctggtcatcgtttactgactcaaat
ggaaccgagtatggttatcaagtggtgttgaaaaataacgtcagctattttgaggcaaga
aggctgtgtctagatattaacagcgaaattgttgatattcacagcagagaggagaatgag
tacatgtacagtctggccagtaatacttctgctcagaatctgtttattggaatgcattat
aaacttaacgagacttctcgaacttctgaagtttattgcacctggacacctgatgtaaag
tgtgattttgcatattttcaaaaccaatcggatccacgaagacaacaatatccatgggtg
ccaattccaaaggcacagaataatggaaatcctgtcgagtgcgtagaaattactgacaca
agtttgggaataggaactccagcgtttatgtataacgacattgcttgtgccgatagactt
gatggggcagtctgtaaaatgacttgttctaatggaaataacccagcaacaactttcgga
agctcaacaatcataaatggacagaatgtcgtaacaatttcaacaactggatctggagga
aataatcctggccctcgcccaacacctccaacaagaacagctggcacaggtgctccaggc
cttccagccccggattacccggcttacctggatctggaggaaataatcctggccctcgcc
caacacctccaacaagaacagctggcacaggcagccccggattacccggcttacctggat
ctggaggaaataatcctggccctcgcccaacacctccaacaagaacagctggcacaggca
gccccggattacccggcttacctggatctgaaggaaataatcctggccctcgcccaacac
ctccaacaagaacagctggcacaggtgctccaggccttccaggcagccccggattacccg
gcttacctggatctggaggaaataatcctgaccctcgcccaacaactccaacaagaacag
ctggcacaggcagccccggattacccggcttacctggatctggaggaaataatcctggcc
ctcgcccaacgcctccaacaagaacagctggcacaggtgctccaggccttccaggcagcc
ccggattacccggcttacctggatctggaggaaataatcctggccctcgcccaacacctc
caacaagaacagctggcacaggcagccccggattacccggcttacctggatctgaaggaa
ataatcctggccctcgcccaacacctccaacaagaacagctggcacaggcagccccggat
tacccggcttacctggatctggaggaaataatcctgaccctcgcccaacaactccaacaa
gaacagctggcacaggcagccccggattacccggcttacctggatctggaggaaataatc
ctggccctcgcccaacgcctccaacaagaacagctggcacaggcagccccggattacccg
gcttacctggatctggaggaaataatcctggccctcgcccaacacctccaacaagaacag
ctggcacaggcagccccggattacccggcttacctggatctggaggaaataatcctggcc
ctcgcccaacacctccaacaagaacagctggcacaggcagccccggattacccggcttac
ctggatctggaggaaataatcctggccctcgcccaacgcctccaacaagaacagctggca
caggcagccccggattacccggcttacctggatctggaggaaataatcctggccctcgcc
caacacctccaacaagaacagctggcacaggtgctccaggccttccaggcagccccggat
tacccggcttacctggatctgaaggaaataatcctggccctcgcccaacacctccaacaa
gaacagctggcacaggtgctccaggccttccaggcagccccggattacccggcttacctg
gatctggaggaaataatcctgaccctcgcccaacaactccaacaagaacagctggcacag
gcagccccggattacccggcttacctggatctggaggaaataatcctggccctcgcccaa
cgcctccaacaagaacagctggcacaggcagccccggattacccggcttacctggatctg
gaggaaataatcctggccctcgcccaacacctccaacaagaacagctggcacaggcagcc
ccggattacccggcttacctggatctggaggaaataatcctggccctcgcccaacacctc
caacaagaacagctggcacaggtgctccaggccttccaggcagccccggattacccggct
tacctggatctggaggaaataatcctggccctcgcccaacgcctccaacaagaacagctg
gcacaggcagccccggattacccggcttacctggatctggaggaaataatcctggccctc
gcccaacacctccaacaagaacagctggcacaggtgctccaggccttccaggcagccccg
gattacccggcttacctggatctggaggaaataatcctggccctcgcccaacacctccaa
caagaacagctggcacaggcagccccggattacccggcttacctggatctggaggaaata
atcctggccctcgcccaacacctccaacaagaacagctggcacaggcagccccggattac
ccggcttacctggatctggaggaaataatcctggccctcgcccaacacctccaacaagaa
cagctggcacaggcagccccggattacccggcttacctggatctggaggaaataatcctg
gccctcgcccaacacctccaacaagaacagctggcacaggcagccccggattacccggct
tacctggatctggaggaaataatcctggccctcgcccaacacctccaacaagaacagctg
gcacaggtgctccaggccttccaggcagccccggattacccggcttacctggatctggag
gaaataatcctggccctcgcccaacacctccaacaagaacagctggcacaggtgctccag
gccttccaggcagccccggattacccggcttacctggatctggaggaaataatcctggcc
ctcgcccaacacctccaacaagaacagctggcacaggcagccccggattacccggcttac
ctggatctggaggaaataatcctggccctcgcccaacacctccaacaagaacagctggca
caggcagccccggattacccggcttacctggatctggaggaaataatcctggccctcgcc
caacacctccaacaagaacagctggcacaggtgctccaggccttccaggcagccccggat
tacccggcttacctggatctggaggaaataatcctggccctcgcccaacacctccaacaa
gaacagctggcacaggtgctccaggccttccaggcagccccggattacccggcttacctg
gatctggaggaaataatcctggccctcgcccaacacctccaacaagaacagctggcacag
gtgctccaggccttccaggcagccccggattacccggcttacctggatctggaggaaata
atcctggccctcgcccaacacctccaacaagaacagctggcacaggcagccccggattac
ccggcttacctggatctggaggaaataatcctggccctcgcccaacacctccaacaagaa
cagctggcacaggcagccccggattacccggcttacctggatctggaggaaataatcctg
gcccgcgcccaacacctcccacaagaacagctggcacaggcagccccggattacccggct
tacctggatctggaggaaataatcctggccctcgcccaacacctccaacaagaacagctg
gcacaggcagccccggattacccggcttacctggatctggaggaaataatcctggccctc
gcccaacacctccaacaagaacagctggcacaggcagccccggattacccggcttacctg
gatctggaggaaataatcctggccctcgcccaacacctccaacaagaacagctggcacag
gcagccccggattacccggcttacctggatctggaggaaataatcctggccctcgcccaa
cacctccaacaagaacagctgaaactactttacaaccttcgacttcaattggagcaaata
ctccaatacaaaatactccaacaccagctagaccgattaatacaattactagcagacctt
caactaccttgcaaccccatacagttgagcataatactccagagcaacctaccccaacac
ctactactacatcgcaagctctatcgacaacagttgcacaaaatacccctagcactcctg
ggtgtggaaattgtaattgcagtgttgaatacaaatgtgggtctgatgattggcactgga
aaattggcaaaaatggcaaatcatatgcttataaccatctgcgctaaacacaatgccacc
ccatgctcagtccattctgaggaagaaaactcattcttgattgattctgtaatatccaaa
tctgaacgatctaagagagacgtttcacaaactgatacgtgtgtatggattggtcatcac
tttgtttctaatgaaaaagagaatatcaacaattgctattgcgacgatagcagcgattgc
tcatttggatataaaaacgttaccaagcatgaaaagaagaaagacaaaaagaaaaaagac
aaaaaatgtagctgtaacaagaccaaaaaaccaaaaactaccacgccattctctttggtt
acagaaccatcgcagccatcaggtccatgggctccaggttgtccatccaaacctggatca
gatgatggatcttatggcaagaagcattgtgtcgctatagaccataacggaaaatggaag
gattgtagttgtgaacgacccggaactggtatcgtctgcaagaaggagtgctccccataa
>MINJ2000Fg00003t2
atgaaactttccgtttcttttttaaatctgttgactcttgtctttttacttcaatgtatt
cactttgtttatgtgaatggagattgccctgcaggctggtcatcgtttactgactcaaat
ggaaccgagtatggttatcaagtggtgttgaaaaataacgtcagctattttgaggcaaga
aggctgtgtctagatattaacagcgaaattgttgatattcacagcagagaggagaatgag
tacatgtacagtctggccagtaatacttctgctcagaatctgtttattggaatgcattat
aaacttaacgagacttctcgaacttctgaagtttattgcacctggacacctgatgtaaag
tgtgattttgcatattttcaaaaccaatcggatccacgaagacaacaatatccatgggtg
ccaattccaaaggcacagaataatggaaatcctgtcgagtgcgtagaaattactgacaca
agtttgggaataggaactccagcgtttatgtataacgacattgcttgtgccgatagactt
gatggggcagtctgtaaaatgacttgttctaatggaaataacccagcaacaactttcgga
agctcaacaatcataaatggacagaatgtcgtaacaatttcaacaactggatctggagga
aataatcctggccctcgcccaacacctccaacaagaacagctggcacaggtgctccaggc
cttccagccccggattacccggcttacctggatctggaggaaataatcctggccctcgcc
caacacctccaacaagaacagctggcacaggcagccccggattacccggcttacctggat
ctggaggaaataatcctggccctcgcccaacacctccaacaagaacagctggcacaggca
gccccggattacccggcttacctggatctgaaggaaataatcctggccctcgcccaacac
ctccaacaagaacagctggcacaggcagccccggattacccggcttacctggatctggag
gaaataatcctgaccctcgcccaacaactccaacaagaacagctggcacaggcagccccg
gattacccggcttacctggatctggaggaaataatcctggccctcgcccaacgcctccaa
caagaacagctggcacaggcagccccggattacccggcttacctggatctggaggaaata
atcctggccctcgcccaacacctccaacaagaacagctggcacaggcagccccggattac
ccggcttacctggatctgaaggaaataatcctggccctcgcccaacacctccaacaagaa
cagctggcacaggcagccccggattacccggcttacctggatctggaggaaataatcctg
accctcgcccaacaactccaacaagaacagctggcacaggcagccccggattacccggct
tacctggatctggaggaaataatcctggccctcgcccaacgcctccaacaagaacagctg
gcacaggcagccccggattacccggcttacctggatctggaggaaataatcctggccctc
gcccaacacctccaacaagaacagctggcacaggcagccccggattacccggcttacctg
gatctggaggaaataatcctggccctcgcccaacacctccaacaagaacagctggcacag
gcagccccggattacccggcttacctggatctggaggaaataatcctggccctcgcccaa
cgcctccaacaagaacagctggcacaggcagccccggattacccggcttacctggatctg
gaggaaataatcctggccctcgcccaacacctccaacaagaacagctggcacaggcagcc
ccggattacccggcttacctggatctgaaggaaataatcctggccctcgcccaacacctc
caacaagaacagctggcacaggcagccccggattacccggcttacctggatctggaggaa
ataatcctgaccctcgcccaacaactccaacaagaacagctggcacaggcagccccggat
tacccggcttacctggatctggaggaaataatcctggccctcgcccaacgcctccaacaa
gaacagctggcacaggcagccccggattacccggcttacctggatctggaggaaataatc
ctggccctcgcccaacacctccaacaagaacagctggcacaggcagccccggattacccg
gcttacctggatctggaggaaataatcctggccctcgcccaacacctccaacaagaacag
ctggcacaggcagccccggattacccggcttacctggatctggaggaaataatcctggcc
ctcgcccaacgcctccaacaagaacagctggcacaggcagccccggattacccggcttac
ctggatctggaggaaataatcctggccctcgcccaacacctccaacaagaacagctggca
caggcagccccggattacccggcttacctggatctggaggaaataatcctggccctcgcc
caacacctccaacaagaacagctggcacaggcagccccggattacccggcttacctggat
ctggaggaaataatcctggccctcgcccaacacctccaacaagaacagctggcacaggca
gccccggattacccggcttacctggatctggaggaaataatcctggccctcgcccaacac
ctccaacaagaacagctggcacaggcagccccggattacccggcttacctggatctggag
gaaataatcctggccctcgcccaacacctccaacaagaacagctggcacaggcagccccg
gattacccggcttacctggatctggaggaaataatcctggccctcgcccaacacctccaa
caagaacagctggcacaggcagccccggattacccggcttacctggatctggaggaaata
atcctggccctcgcccaacacctccaacaagaacagctggcacaggcagccccggattac
ccggcttacctggatctggaggaaataatcctggccctcgcccaacacctccaacaagaa
cagctggcacaggcagccccggattacccggcttacctggatctggaggaaataatcctg
gccctcgcccaacacctccaacaagaacagctggcacaggcagccccggattacccggct
tacctggatctggaggaaataatcctggccctcgcccaacacctccaacaagaacagctg
gcacaggcagccccggattacccggcttacctggatctggaggaaataatcctggccctc
gcccaacacctccaacaagaacagctggcacaggcagccccggattacccggcttacctg
gatctggaggaaataatcctggccctcgcccaacacctccaacaagaacagctggcacag
gcagccccggattacccggcttacctggatctggaggaaataatcctggccctcgcccaa
cacctccaacaagaacagctggcacaggcagccccggattacccggcttacctggatctg
gaggaaataatcctggccctcgcccaacacctccaacaagaacagctggcacaggcagcc
ccggattacccggcttacctggatctggaggaaataatcctggcccgcgcccaacacctc
ccacaagaacagctggcacaggcagccccggattacccggcttacctggatctggaggaa
ataatcctggccctcgcccaacacctccaacaagaacagctggcacaggcagccccggat
tacccggcttacctggatctggaggaaataatcctggccctcgcccaacacctccaacaa
gaacagctggcacaggcagccccggattacccggcttacctggatctggaggaaataatc
ctggccctcgcccaacacctccaacaagaacagctggcacaggcagccccggattacccg
gcttacctggatctggaggaaataatcctggccctcgcccaacacctccaacaagaacag
ctgaaactactttacaaccttcgacttcaattggagcaaatactccaatacaaaatactc
caacaccagctagaccgattaatacaattactagcagaccttcaactaccttgcaacccc
atacagttgagcataatactccagagcaacctaccccaacacctactactacatcgcaag
ctctatcgacaacagttgcacaaaatacccctagcactcctgggtgtggaaattgtaatt
gcagtgttgaatacaaatgtgggtctgatgattggcactggaaaattggcaaaaatggca
aatcatatgcttataaccatctgcgctaaacacaatgccaccccatgctcagtccattct
gaggaagaaaactcattcttgattgattctgtaatatccaaatctgaacgatctaagaga
gacgtttcacaaactgatacgtgtgtatggattggtcatcactttgtttctaatgaaaaa
gagaatatcaacaattgctattgcgacgatagcagcgattgctcatttggatataaaaac
gttaccaagcatgaaaagaagaaagacaaaaagaaaaaagacaaaaaatgtagctgtaac
aagaccaaaaaaccaaaaactaccacgccattctctttggttacagaaccatcgcagcca
tcaggtccatgggctccaggttgtccatccaaacctggatcagatgatggatcttatggc
aagaagcattgtgtcgctatagaccataacggaaaatggaaggattgtagttgtgaacga
cccggaactggtatcgtctgcaagaaggagtgctccccataa
>MINJ2000Fg00003t3
atgaaactttccgtttcttttttaaatctgttgactcttgtctttttacttcaatgtatt
cactttgtttatgtgaatggagattgccctgcaggctggtcatcgtttactgactcaaat
ggaaccgagtatggttatcaagtggtgttgaaaaataacgtcagctattttgaggcaaga
aggctgtgtctagatattaacagcgaaattgttgatattcacagcagagaggagaatgag
tacatgtacagtctggccagtaatacttctgctcagaatctgtttattggaatgcattat
aaacttaacgagacttctcgaacttctgaagtttattgcacctggacacctgatgtaaag
tgtgattttgcatattttcaaaaccaatcggatccacgaagacaacaatatccatgggtg
ccaattccaaaggcacagaataatggaaatcctgtcgagtgcgtagaaattactgacaca
agtttgggaataggaactccagcgtttatgtataacgacattgcttgtgccgatagactt
gatggggcagtctgtaaaatgacttgttctaatggaaataacccagcaacaactttcgga
agctcaacaatcataaatggacagaatgtcgtaacaatttcaacaactggatctggagga
aataatcctggccctcgcccaacacctccaacaagaacagctggcacaggtgctccaggc
cttccagccccggattacccggcttacctggatctggaggaaataatcctggccctcgcc
caacacctccaacaagaacagctggcacaggcagccccggattacccggcttacctggat
ctggaggaaataatcctggccctcgcccaacacctccaacaagaacagctggcacaggtg
ctccaggccttccaggcagccccggattacccggcttacctggatctgaaggaaataatc
ctggccctcgcccaacacctccaacaagaacagctggcacaggtgctccaggccttccag
gcagccccggattacccggcttacctggatctggaggaaataatcctgaccctcgcccaa
caactccaacaagaacagctggcacaggtgctccaggccttccaggcagccccggattac
ccggcttacctggatctggaggaaataatcctggccctcgcccaacgcctccaacaagaa
cagctggcacaggtgctccaggccttccaggcagccccggattacccggcttacctggat
ctggaggaaataatcctggccctcgcccaacacctccaacaagaacagctggcacaggtg
ctccaggccttccaggcagccccggattacccggcttacctggatctgaaggaaataatc
ctggccctcgcccaacacctccaacaagaacagctggcacaggtgctccaggccttccag
gcagccccggattacccggcttacctggatctggaggaaataatcctgaccctcgcccaa
caactccaacaagaacagctggcacaggcagccccggattacccggcttacctggatctg
gaggaaataatcctggccctcgcccaacgcctccaacaagaacagctggcacaggcagcc
ccggattacccggcttacctggatctggaggaaataatcctggccctcgcccaacacctc
caacaagaacagctggcacaggcagccccggattacccggcttacctggatctggaggaa
ataatcctggccctcgcccaacacctccaacaagaacagctggcacaggcagccccggat
tacccggcttacctggatctggaggaaataatcctggccctcgcccaacgcctccaacaa
gaacagctggcacaggcagccccggattacccggcttacctggatctggaggaaataatc
ctggccctcgcccaacacctccaacaagaacagctggcacaggcagccccggattacccg
gcttacctggatctgaaggaaataatcctggccctcgcccaacacctccaacaagaacag
ctggcacaggcagccccggattacccggcttacctggatctggaggaaataatcctgacc
ctcgcccaacaactccaacaagaacagctggcacaggcagccccggattacccggcttac
ctggatctggaggaaataatcctggccctcgcccaacgcctccaacaagaacagctggca
caggtgctccaggccttccaggcagccccggattacccggcttacctggatctggaggaa
ataatcctggccctcgcccaacacctccaacaagaacagctggcacaggtgctccaggcc
ttccaggcagccccggattacccggcttacctggatctggaggaaataatcctggccctc
gcccaacacctccaacaagaacagctggcacaggtgctccaggccttccaggcagccccg
gattacccggcttacctggatctggaggaaataatcctggccctcgcccaacgcctccaa
caagaacagctggcacaggcagccccggattacccggcttacctggatctggaggaaata
atcctggccctcgcccaacacctccaacaagaacagctggcacaggcagccccggattac
ccggcttacctggatctggaggaaataatcctggccctcgcccaacacctccaacaagaa
cagctggcacaggcagccccggattacccggcttacctggatctggaggaaataatcctg
gccctcgcccaacacctccaacaagaacagctggcacaggcagccccggattacccggct
tacctggatctggaggaaataatcctggccctcgcccaacacctccaacaagaacagctg
gcacaggcagccccggattacccggcttacctggatctggaggaaataatcctggccctc
gcccaacacctccaacaagaacagctggcacaggtgctccaggccttccaggcagccccg
gattacccggcttacctggatctggaggaaataatcctggccctcgcccaacacctccaa
caagaacagctggcacaggcagccccggattacccggcttacctggatctggaggaaata
atcctggccctcgcccaacacctccaacaagaacagctggcacaggcagccccggattac
ccggcttacctggatctggaggaaataatcctggccctcgcccaacacctccaacaagaa
cagctggcacaggcagccccggattacccggcttacctggatctggaggaaataatcctg
gccctcgcccaacacctccaacaagaacagctggcacaggtgctccaggccttccaggca
gccccggattacccggcttacctggatctggaggaaataatcctggccctcgcccaacac
ctccaacaagaacagctggcacaggtgctccaggccttccaggcagccccggattacccg
gcttacctggatctggaggaaataatcctggccctcgcccaacacctccaacaagaacag
ctggcacaggcagccccggattacccggcttacctggatctggaggaaataatcctggcc
ctcgcccaacacctccaacaagaacagctggcacaggtgctccaggccttccaggcagcc
ccggattacccggcttacctggatctggaggaaataatcctggccctcgcccaacacctc
caacaagaacagctggcacaggcagccccggattacccggcttacctggatctggaggaa
ataatcctggccctcgcccaacacctccaacaagaacagctggcacaggtgctccaggcc
ttccaggcagccccggattacccggcttacctggatctggaggaaataatcctggcccgc
gcccaacacctcccacaagaacagctggcacaggcagccccggattacccggcttacctg
gatctggaggaaataatcctggccctcgcccaacacctccaacaagaacagctggcacag
gcagccccggattacccggcttacctggatctggaggaaataatcctggccctcgcccaa
cacctccaacaagaacagctggcacaggtgctccaggccttccaggcagccccggattac
ccggcttacctggatctggaggaaataatcctggccctcgcccaacacctccaacaagaa
cagctggcacaggtgctccaggccttccaggcagccccggattacccggcttacctggat
ctggaggaaataatcctggccctcgcccaacacctccaacaagaacagctgaaactactt
tacaaccttcgacttcaattggagcaaatactccaatacaaaatactccaacaccagcta
gaccgattaatacaattactagcagaccttcaactaccttgcaaccccatacagttgagc
ataatactccagagcaacctaccccaacacctactactacatcgcaagctctatcgacaa
cagttgcacaaaatacccctagcactcctgggtgtggaaattgtaattgcagtgttgaat
acaaatgtgggtctgatgattggcactggaaaattggcaaaaatggcaaatcatatgctt
ataaccatctgcgctaaacacaatgccaccccatgctcagtccattctgaggaagaaaac
tcattcttgattgattctgtaatatccaaatctgaacgatctaagagagacgtttcacaa
actgatacgtgtgtatggattggtcatcactttgtttctaatgaaaaagagaatatcaac
aattgctattgcgacgatagcagcgattgctcatttggatataaaaacgttaccaagcat
gaaaagaagaaagacaaaaagaaaaaagacaaaaaatgtagctgtaacaagaccaaaaaa
ccaaaaactaccacgccattctctttggttacagaaccatcgcagccatcaggtccatgg
gctccaggttgtccatccaaacctggatcagatgatggatcttatggcaagaagcattgt
gtcgctatagaccataacggaaaatggaaggattgtagttgtgaacgacccggaactggt
atcgtctgcaagaaggagtgctccccataa
>MINJ2000Fg00004t1
atgtcagcagaattagttaatgatgaaagggatgacatcaaagaaggacataatgaaata
aatgatgaaggtgtgtctgaaggatcaggagaaaataatgacgatgataaattacatttt
gtgcctatgactatgtccttcccaatctatgatgaatttgtaccaactacaccaacatac
gattattccatggagcctgtacaaaaggttcaacatcaaatatgctcttgcttagctttc
ttgtatttagacgatgaagaatgtggtaaatttgatagcatcgaacaaacattggaactg
agcaatcatattagaattgctttctgtaggccgttggataaaatattccatgtcaaatgt
aaaggaatgcggtcattagctcgtgtcataggaagattggatatggaaagtgagttataa
>MINJ2000Fg00005t1
atgtgttctcatcggctggcaatagcaaaattagttcgtgaatttaaagaaccgcttttt
tctcattcgtcgcaagtttcccgtcaaaataaacaggaactttgggagtatattaggcaa
caagcagttaatcaaggagcttcccaatatgcgaggaaatcgtggaaagagattcgagat
tgtgtttgggctcctattagacgtgacacaatggctaaactgaacaaggctaagacagtt
ggtgaagactctgttgtttttactgagatcgacaaaattgttattgaaataattagcaca
attgggcttatggggtggagtgctgaagatgacgtgagatctccaatggatatctttatg
gagaatggctttaatgataatatatctcaccagcaacagttttcccgggataatactgtt
tcttctggctgtattaacgataatagggataactctgatgatgatattactgaaattgag
ggaaagccgtgtgattctttaagtcaaatgcttgaattaattcgtgaaacgcccatggca
tcaatgaattctaaagcatccttcgatagaaaagataatgaaaatcgatttaataataga
gatcaagagcgtcaaatttcggcatcatcaaagagtcaattcgctgagaatcaacttttg
cagattgaacttaaaacgaagagaggaaaataa
>MINJ2000Fg00006t1
atggttacggactggatccgctacgaaaaaatgaacaaaattacggattgtggtgaatac
aaagcagattatgttatgaaatttaacaaagttgttgataaatccgactggactactttg
gaatctaaattagagacaaatcctgagattcagcttcgtgtcaagtatgtggatcagtct
gatcagccgcaaaaatcccagtttgaacttcgatataagtattctgggcgtggcgaacat
ccacttatggaggaagaatttggtgtaaacaatcaattgccaaatactcaattggcttat
cctcaggattttggaaaaaacaataagatgtcgaacaattccccagcttatccgcaagga
gaaaaccaatcacattccttcatgaaaggaaaaactgcggacaattacccacattctcaa
tcgtcgcgaccaaactcttatcaaaatccgattgactttcaacaacatcaggatatggat
gtaccaaattcgccctcaatgcattcacgcaacactccttcgcattatgattccgatgat
gacttttattctccttcatattcatctgatccttactcttctccaccatatgcaccgcag
cgtcctgaatttgagccacagaactcaaccgaagacgcggaaggatatcaagattatgga
gatcaatatcgccatactgcacctgcaaacatgcatgatccgtacaatgcacatgcccca
cattacagtcgcgcacccggccattttaacaatggaataatggcataa
>MINJ2000Fg00007t1
atgggcaggtaccttcgcatcactggattaatattcgttttgaattctatttcaattgcc
aatggtcgtcatcattatatgaaccctgatatgccgccactagcgcatcaaaaccaacag
atgtttgctaacaagcatactcatgctgaagcggaccaccaaatgattggtaacaaacgt
cctcgcagtgagttggaaaatcctgctcaattggatggaccccacagttttgttcggaag
acaaataaaaaacggaaatttgttgaaaatccaaagataatgcttgtgatctggggcgca
aatggtgaaataattgaggatccccacatcatgctgcgacacatggagaagggtgaaggc
ttagtctcaaatgcggaacatctaccaagaacagaattaacaccactgattgactgttct
gaagatttacccgaaaatggaatacaaacagaacattgtcactacgatttgcatgttgga
aatggaatcaccaatattacatttagaaatcctgaaattaaaggcaaggttgaaatatca
tacgcgttaaatgaggaatctcaacgaatcagttatattgaggatattgaaaacctcaaa
gttgcgaaagatcaaaatcatatcgcacaaaaagattttcatcagaagcacgatcccaat
tctgaagaagttgatcatcgtaacattcttcatttattctaccacaatttcaaaccttat
acttacagtatgaactttatttttggataa
>MINJ2000Fg00008t1
atgaccttgcttccatcaccatttcccatggaactctttcaaaaggccacatctgttcag
tccactctaaacgagctttactatcgtatatcattggattatgacttcttaattgaagca
tatcgtgaggttgttaaagccgacaaatgggttgggcgacaggtagagatgatgaagctg
gttcatgctgaaggtatacgccagaaatttgtgcttcaaattcagcgagctgactatatg
acgcattgcgaggatggtcaaaagatagagttaaagcagatcgaagtaaactttgggccc
ggcggagtaggatttgcgccaaaagtgacaaaattacataagaaaatgatcgagaaggtt
gaaaacttacatgggtgtacaccaaacgcaatgagcgaagcggcactcccaaaagcgaaa
aaaatcgctgaagctcttttccaagcatggaaagtatttggtgatgctaaggcaattgtt
gtactagtgtttgattcgaatttatacccgatccagcatcatgaacagttgcaattcgta
caattcgaattagaaaaaatagccaggaatgctggatccattttaaatatatcgaaaatg
acacttgaagaatgtgccgaaagaatgcatcttaatgagtctgattattccttgatgatc
ggagagagtaaacgagttgcagtggtctatatggtatacggctacttacccgagcattat
actagtaattacttgaagaggccatttcatcctgctaaattggaagttgtgacaaacgag
ctaggcgtctttggaacattcctgggcacgtatgatggaaaagttctctttaaccatgtt
gatgggcattttattaaaacaaaatcacataattcaaaccaaggaggtatatgcgaagga
agtggtgtaattgactcggcaatactctttcctgaagcgcagtttcaaaaaggcatagcc
aaataa
>MINJ2000Fg00008t2
atgggcaagctgacggaagataataaatctcaagttgaggatcaaattaatttgcatcac
atttctgttgtaccaccaatgaccttgcttccatcaccatttcccatggaactctttcaa
aaggccacatctgttcagtccactctaaacgagctttactatcgtatatcattggattat
gacttcttaattgaagcatatcgtgaggttgttaaagccgacaaatgggttgggcgacag
gtagagatgatgaagctggttcatgctgaaggtatacgccagaaatttgtgcttcaaatt
cagcgagctgactatatgacgcattgcgaggatggtcaaaagatagagttaaagcagatc
gaagtaaactttgggcccggcggagtaggatttgcgccaaaagtgacaaaattacataag
aaaatgatcgagaaggttgaaaacttacatgggtgtacaccaaacgcaatgagcgaagcg
gcactcccaaaagcgaaaaaaatcgctgaagctcttttccaagcatggaaagtatttggt
gatgctaaggcaattgttgtactagtgtttgattcgaatttatacccgatccagcatcat
gaacagttgcaattcgtacaattcgaattagaaaaaatagccaggaatgctggatccatt
ttaaatatatcgaaaatgacacttgaagaatgtgccgaaagaatgcatcttaatgagtct
gattattccttgatgatcggagagagtaaacgagttgcagtggtctatatggtatacggc
tacttacccgagcattatactagtaattacttgaagaggccatttcatcctgctaaattg
gaagttgtgacaaacgagctaggcgtctttggaacattcctgggcacgtatgatggaaaa
gttctctttaaccatgttgatgggcattttattaaaacaaaatcacataattcaaaccaa
ggaggtatatgcgaaggaagtggtgtaattgactcggcaatactctttcctgaagcgcag
tttcaaaaaggcatagccaaataa
>MINJ2000Fg00009t1
atggaatttgctaaggtggtgctaagttttgataaactcgatattgacggccaagcatta
ataataaaggatttaattgagccaatctttatgttcttcaatagttattacgccagctgc
atgaatgcagatcagtggacaacttcggaggggttaacatctagatcttgcccaagaaga
gtttctcttattgcttgctattcttatctcaagttcaagtatgacttttaa
>MINJ2000Fg00010t1
atggcagatcgtcatattattgcaaaacatggagttcgcgaaatggcagaacagtctgga
atggttgcaacttttatggctaaattgagttcaactgcgcttggtaatgcctgccatatt
catatgtcacttcaagatgcagaaacagaaaaaaatgcattttatgatcaaaacgatgaa
tatggaatgtcaaccttagctcgtaattggattgctggattattgaaatacgtacctgaa
gcgacttatttctttgcatcttacatcaactcgtacaaaagacttcaaccgcttactttt
gcgccaacaaaatgttgttgggcaattgacaaccgaacaagcgcctttcgactttgtaat
tcaaaatccgagggaattaatgttgagctgcgtattggtggcgctgatttgaacccttat
ttagctttttccgcaatcatagctgcaggaattagcggtatagaagaaaagcttgaactt
ccccctcctgcatctggcaatgtttacaatgataaggaattacctgaatttcctaattcc
ttacaaaatgctacacatcttctaaaagaatcgaaaatgctgaataaaacattcggggag
aagttgattctacattatgtaaacgctgctaatgttgagattaatgaattttcaaaacaa
gttactgactgggagcttaatcaaggatttaatagatattaa
>MINJ2000Fg00011t1
atgcaaggccggctgatgggcaagagattaactgggcgtcattttttaggattggatcaa
aagaagattagcattagcacgtttgtatatgcggtaactatagaaggcatcgctggcgga
ggttatgagatctcaagtgtagacacaggttatagtgattgtcatctctgtgcagatttg
aattcccttcatttactcccgtggtcagaaggcgctgtattggcaatttccaatcctcat
gtatga
>MINJ2000Fg00012t1
atgggaggcataataggacaaattgatgatcttcttctggatatcaagcgtaaaactggt
ttctggtttattttcaaaaactatgtgagagagttcttcggcggaactaatttgaagaaa
atttttgatgcaatggtgatggatttgcttaaattgaaggagaacttgagaaagagtccg
ccacactataaaaatttccgtattgagctcggtcaacttgatcagttcggattgaacaga
ctgggtaaaaatggtgagggcatcaaatcacgaacattggataattatagagcaattatt
aatccgctagtaagtaaaataaaaatgcaactcataattggtcaatcaattactatagaa
gaatttggaaaaattaatgaaaagcttgtagaagcaatttcagatcttaaagataaatct
aagaaaataataaacgaaggaaacattaaagggatattggggttaattggcagaaatatc
gttgaagctcggttaaatttgtcatcaagatataaagagattaaatctaaaagaatggaa
gccttgccattgcgtttcagggtataa
>MINJ2000Fg00013t1
atgaaaaataatagcgcaagcggtgaaaagaatcaggataaagtggatagtaaaaaagag
gattgcgcttcaaaaagaagaccgctcggcctttctttaccaaatcgtattagattgagc
aacaaagatcaaaataaatggtcgtcaaacgataaaatgattaaagtaatgcttgaagaa
aatattagggtagcaaaagagaataaatcaaactcgctaaaggcaattgttgaagactca
atgaatgaaattagtgtacttaaaatgtttcaagaaaggtttgcgaatgaaaacaagcct
cttgatcatatcatcaatatagggtccattataaaaatacatggtgataaagataaagaa
caaatgtttgattatatcattatcttggaactaggaaatggaacatttctggaaaaaata
ttatcaacagcagaaaatcatgtcaaagatgagaaaatgcttatgagtgttttgagtgag
ccaacaaaagttctaattcaaatccatgaagctgctactattcatatggacttcaaacca
caaaatttggtatatgtttctgttgatacaaacaaaagtcaaaaagagcaacgtttgaag
gctgttgatgtttctggtgaaactagcaatgttcaagaagaaaaacatttgaaagctatc
gactttggcggaagcatgattctaaatccaacaataaatgataagctgcttaatataaat
acaatctataaatggaaaaatatactattggacaataagtttattgcttctactagtgaa
caagaaattaatcttgaacacccatctattgagggtctgaaagacgagattatggacata
atagaaattaaatcagattacccgaaaatttttcagcttgtttcgaatttattgcaaccc
gaaccgaagcatcgactttctgcaaatggaattttagactttttaataggcaaatgccga
atagagtcaatggatgatacacaattttctattgatcagtttataaaggaagatactaag
gaaaatatatctttattagaacaagcattttctattggtaagcgtaatgatccagaaaat
gatgttcatagaaatcttgatgatctcttacgccttgaaaatagagaaaatttacaaatg
cagcttcctatttgtgatcagtctttccgtttggatgagattgatgatcaaagtttgcgt
aaacttaatccaattaaagaggttgaacaaaagccttttgaaaaaattgaatccataaag
aagaggataaagttttaa
>MINJ2000Fg00014t1
atgataaagaaacatagatttgtaaaggtggcgttaaaagaaatgatcgggaatggtgga
gttgctgaggtttataaaggactttgttgtgatactcgcaatgaaattgaagttgctgta
aaattagttggatttaatacaattaatattggaacgggtaagggtccagaaactttggaa
gacttactttctgatccgaaaaatgagatgagagtattcaaagcatttcataaagaatat
aatggatattcagaagaaagtggtattattgaaatgattgatgggtaa
>MINJ2000Fg00015t1
atggtagaatctgacattcctttgcaattcgtgagtgtttggtcggcgtttgccgagaag
ggcatgattgaacttggggttcgagtttttgtaaaaaaacgtcgaggtcagggagaggtg
atggggtgctaccctaatttgtactttgtcttaatcattaatgtcataataaaaatttct
attaaagatacccgttgtttgttaaaagagactccggacacgattgacacgatgattgct
tag
>MINJ2000Fg00016t1
atgaagaccctcttcaaaatattttttgctcatccccggcatgaaatcctaccactaatc
gagaaacaagaagaattctatccatttgaagaaaagcttacaaaattgtatttgaacaaa
aagtctaaaaaggaaaacgaactgaaggaatatgaggagattatgaatagctcaaccaac
attctaataaaccatattagcctaagaaagatgaaggcagatgatagcatgaaacaagtc
tatgatttacttttgaagaggattgatgcattgagtggcagacgtcttctagatgatgaa
tattatagcgtatga
>MINJ2000Fg00017t1
atggaaattgctatgcttatggagggggaaagagactatgcttatcgtttgcaaaaagaa
cttcaagcagtacataaaaaaggaaatattagtggagttatcaaatttttattctttcat
attgataaggatatgggcaaaattatggagctttataaaaaagatgagttagataaagat
ttgaaaatgtttgaaaatcgtttctatggagctaataattttttcatggcttacaagcat
attttgcgtcaaattcaagatgaaagcaacaactgctataatgtaactgaaagggaacat
aaattgttgaacgagttggaaactttggaattaaaagatgatgtagaggatagcgaagaa
ctcgatttaagagaggaagtattaacaccaaataaagaagcggaacttggagacttaatt
agaaatttgatcaaaaaatatttgtataatgtgaatttatcagacctgaattttcgaggt
ctttttagcgagttaaggacaaatttgtttagtgaagaagaagaggaaaatatattgaaa
gaagttaacggatataaaaaacttgatcttaaaaaagaggttgaaatgtttaaaagaatg
aagaaaatgatcgagtttattggaaaagaaattgtaaattttaaaaggatgttgaatgat
tttaaagatgaactgataaaacaaaaaacgaaaatttctgaagaggataaaatgtttcat
gataaaactgaaatatttcaagcagtattagacaaactcatacagaaatattcaagtcct
tttattgatataattagttttggagatattggaatgttgaatgagactataataaacgat
gaatttacgaagatgaaggacaaggaagcatcatcctcaattagaatcacgagcgaggaa
atcaaatctaattttgaaattggccagaattcatcttcggagcatgaagtcatgaagaaa
gaattagatgataatgatcatggaaaagagaaattgtttaatcagccaattttggaagag
tcgactcattcaactcatcaggaaggtgaaatcagtaatgggatcagcaataacgatatt
ccgacttcggaagcggagattctggacaacaagtcagtcaatgatgataatttttcagcc
ccggcttctgaacgtgaaaagttccttccattgatcagtaccaaatataataattaa
>MINJ2000Fg00018t1
atgtcaaactccttgtatcgtagtccaagtatggcgcatggaggcgcattatacaagtcg
ccctcaatgagcgcttttgctggtggagcaccttttggtgcaatgtctgttgcggatttg
ggaagcctcactcgccttgaggacaagattagactccttcaagaagatctcgaatcagaa
cgtgaactccgaaatcgcattgaacgtgaacgtgccgatcttagcgtacagcttattgct
ttaactgaccgacttgaggatgccgaaggaacgactgacgctcagatcgaggcaaaccgc
aaacgcgaagcagaacttcaaaagttgcgtaaattgctcgaagagtctcaattggaggct
gaggatgccttaaatgttcttcgcaagaaacataacgatgcttgcctcgattacaatgaa
cagattgaagggttacaaaaaaagaatgcaaagattgatcgtgagcgtcaacgcttgcag
catgaagtgatcgagttgactgctaccattgaccaagtccaaaaggaaaagcatgctgct
gagaaagcagccgaacgctttgaagcccaggccattgatttggccaacaaagtcgaggac
ttgaacaagcacgttaatgatttggcccaacagcgtcaacgactccaagccgagaataac
gacttgcttaaggaagttcatgaccagaaagtacaacttgataaccttcaacacgtcaaa
taccaactcgctcaacaactcgaagaagcccgacgtcgtttggaggatgctgaacgagaa
cgctcccaaatgcaagcacaacttcaccaagttcaactcgaacttgatgctgttcgcact
gcgttggatgaggaatctgctgctcgttcggaggcagaacacaaattatccctcgcaaac
actgaaatctcacaatggaagagcaaattcgatgcagaagttgcattgcatcatgaagag
gttgaggatttgcgcaagaaaatgatgcagaaacaagctgaatatgaggaacagatcgag
atttccctccaaaagatctctcagttagagaaggcaaaatctcgtttgcaatctgaggtt
gaggaacaacttgagcgtactgtagccgaattgaaacaacgtattgatgagttgaccgtt
gaacttgagaacactcaacgcgagttgcgcggtgctctcgccgaattgcaaaagatgaag
catctttatgagaaggctgtcgagcaaaaagaagcacttgcacgagagaataaaaaatta
caagatgatttgcatgaggcaaaggaagcattggctgatgctaaccgtaaacttcatgaa
cttgacctcgagaatgctcgtctggctggtgaaatccgcgaactccaaaccgctcttaaa
gaagctgacgctgccagacgcgatgctgaaaatcgtgctcaccgtgcattggctgaactc
caggcattgagaattgaaatggaacgtcgcctacaagaaaaggaagaggaacttgaaaat
ctccgaaagaatatgcaatttgagatagatagactaacagccgctttggccgatgctgaa
gcacgtatgcgcgcagaaatttcacggctcaagaagaaatatcaagctgaaattgctgaa
ttggaaatgacaattggtaagtatgctcttgctcaacgtaaagtttctgcgctagctgct
gaattggaagagtgcaagacggcactcgacaacgcagttcgcgcacgcaaacaagcagaa
atggatcttgaagaagcccatggacgtatcaacgacctccagtccattaacaacaatttg
actgcgatcaagaacaagcttgagactgagctttcaactgctcaagctgacttggatgag
gctaccaaggagttgcacgctgcggacgagagagccaatcgcgcattggcggatgctgcc
cgcgctgttgagcaattgcacgaggagcaagagcactcaatgaaaattgatgcccttcgt
aaatccctcgaggagcaagttaagcagttgcaagtccaaatccaggaagcagaagctgct
gcgcttttgggaggcaagagggtaattgccaagttggaaactcgcattcgtgaccttgaa
actgccttggacgaggaaacgcgtcgccacaaggaaactcaaaatgctttgaggaaaaag
gatcgccgtattaaggagatgcaaatgcagatcgacgaggaacacaaaaactttatcatg
gcgcaagatactgctgatcgtctctgtgaaaagttgaacatacaaaaacgccagcttgga
gaagcggaggcagtaaccatgcaaaatctgcaacgtgtgcggcggtatcagcgtgagttg
gaagacgctgaaggacgtgctgatcaggctgaaagcagtcttcatctaatccgtgccaaa
catcgaagcagcgtcgtaaccaacaagagtaactcgcccaaggtttatgttctcgaggat
gagcaataa
>MINJ2000Fg00019t1
atggttatagaaaagaaccccacctttacaataatgactatcattcactttactgatgat
atcctcaacagagaaaagcgcgaacaacaacccgaaaatttggattctacatcagagact
cagggaacaacaaaaccaggatatgcttatgatgcatttggaattattagttctgatgaa
cccgattctacctcttcatcttcaagagatccgccccttcctcctccaactctaaaagca
caggatccatctacagaagagccaaaaacctcaacgttaatgccaacaacaattatacca
acaactccagctccaacaactacaacaccaaaaccaactacacataaacctactaaagca
cacaaaacaacgaagaaagcaataaaatactttataaatttgcagcaaccgcaaggaaat
attgggggtggacaggggaagcttaaggcatttgggcgtcttttgattccgagtgatact
gggtcagcttga
>MINJ2000Fg00020t1
atgggagcaggccaacctaccgcgagcccaacctaccgccgagctataacttcgttcaga
attgttgaatccgggacgccctggtatggttcgattcagcttgtcaaggcgcatcgaacc
ataccagggtgtcccggattcgacaattctgaacgaagttatagctcggcggccaccctc
gtgaacttcaaaagcaaggacaatctagaaatggacgacaaagacctccaaattattcat
attgaagatattaatcacaatggaagcgatcttaaattaattactgttaattcatcttca
attgtgactcacataataggccaatataataaagatgtgaagaaatttagcaaaactgag
gaagttaaagattcgattaaacctgcctcaaagtggtgtagtttaatgtga
>MINJ2000Fg00021t1
atgggtataatttattttgcaatggacattaatggaatgatattgaacagagaaaagcgc
gaacaacaacccgaaaatttggattctacatcagagactcagggaacaacaaaaccagga
tatgcttatgatgcatttggaattattagttctgatgaacccgattctacctcttcatct
tcaagagatccgccccttcctcctccaactctaaaagcacaggatccatctacagaagag
ccaaaaacctcaacgttaatgccaacaacaattataccaacaactccagctccaacaact
acaacaccaaaaccaactacacataaacctactaaagcacacaaaacaacgaagaaagca
ataaaatactttataaatttgcagcaaccgcaaggaaatattgggggtggacaggggaag
cttaaggcatttgggcgtcttttgattccgagtgatactgggtcagcttga
>MINJ2000Fg00022t1
atgggagcaggccaacctaccgcgagcccaacctaccgccgagctataacttcgttcaga
attgttgaatccgggacgccctggtatggttcgattcagcttgtcaaggcgcatcgaacc
ataccagggtgtcccggattcgacaattctgaacgaagttatagctcggcggccaccctc
gtgaacttcaaaagcaaggacaatctagaaatggacgacaaagacctccaaattattcat
attgaagatattaatcacaatggaagcgatcttaaattaattactgttaattcatcttca
attgtgactcacataataggccaatataataaagatgtgaagaaatttagcaaaactgag
gaagttaaagattcgattaaacctgcctcaaagtggtgtagtttaatgtga
>MINJ2000Fg00023t1
atgagcgtcgattataatttgccctatcgtattcataattttgaggaggatcggagcaag
aagaatctattacataacggacggactcggacagacaaacacggactcggacagacaaac
acggacggacaaaagacggacggacttggacagacaaacacggacggacaaaagacggac
ggacatcggacagacaaacacggacggacaaaagacggacggactcggacagacaaacac
ggacggacaaaagacggacggactcggacagacaaacacggacatcggacagacaaacag
acaaaaatatcgtgtatttcacgcctttag
>MINJ2000Fg00024t1
atgcgcatctatttatttttgtgtgtattattaattttatttaaaattgttttgaatgtt
aaaccaaaaacggtcccaacatactacgatatattgaacgtcaaaaaggatgctccacgt
aatgagattgtgaaatcatttagaaaattggcactgaaatatcatccagacaaaaataca
gctccagaagctaagaatattatgcaaggcattaatgaagcttatgaaaccctggaagat
gaggataaaaggaaagaatacgatttgaaattggcagataaaggcaagctcaaatgctcc
ctcgtagggttggagttttcgaggtctaaagttcgagtcattttttcgggcctcatttct
atcggactgcccgaccgaatccttttcgggcaaaaattcgaagccttactcgatctttcg
gattggaccagatcgggcacccaaccctactccctcgtcccatctgccttccactattct
tga
>MINJ2000Fg00025t1
atgatcaaggatgatcatggttttcatagaactaaaactcatcgttccgggaagaaggaa
cggccaaaaaacttatggcaaagtggagattcaaactttcaacgtctccaaacgcaacgg
atatataaatcacttgtagttatactattcatcatagttttctttaccttggctggagtg
gtctgttctcaatttgtcatcccgctattatcaaatgatccggagatgagatttctttat
gttcgtctatttgctcagcttataacgatctccggtgcaatcaatgcaccagttttgtat
ttttgtagctcggaatatcgaacggctctgaacaaagaatttccttggattccaaagctg
tttaaaaggatgccaatcatataccctagctcaagtattgttacaaatgttcaagtggtt
acaactatatatccacgtcaaaaccaattaagaaacaagatggtggaatga
>MINJ2000Fg00026t1
atgcgagtatcgacgatgtgcttgaatataaacagagcgcgccaactcgaaggaagggct
attattcagcaagaggaagtcgtgattccccttaatcagattgttgtcagtccgaaaagt
agtaaaaagccaaagcaattgagaaaactggaaagttgtggagatgagaaatatgctaag
gatgtttttgatcctgcaaactcgttcaatattaaaagatccacaataatgccatctgat
cttatgcttggagggaatgaagtgcttgatttgagtgataaagagtcctcagataataca
ggggaattatcagcaattggagcggagaaaaaagctgcggatttattaaaagtattatct
ccgtcctcaactaattcatgggaggtcggggcacgttcaactggagctttaaatgagcaa
tttgaatcgaaattgattgaacaatttggacctccgccaggatttgagcctaaagggaaa
ggagtaatggttattggaggagaaaaacagagtaaagataattcgacgaatagtgattat
aatggaggcgtagcaataacaacaaaatctagtggagatgatcgttttgttgataacgat
tcttgttcgcccatatttggaagttccttccctacaacagcgcctatatctagcgctaat
tttcagtcaatcaatcaattccaaaatgaatatcctccattggaaacgtcaccatacggt
tcaaacagttcacttcgaacgcaagtcacctcaagcattgtcagctcacttcgaaaaaat
cttgaggaaatatggacatcaagagaatatgatatcctggagagtatccttgtgtatcta
tctacagtagagatcgcaaagacaagctttggacaaaatatcggttatcgagatcaagct
atcgtctcgattatgtag
>MINJ2000Fg00027t1
atgctacttttattatttatccttcaatacttgtttgttaaacttgtcgaaggagagcaa
aaagtattcactgtccaagtatttcctgcaggctatacttgggttgtttcagttacatct
gataatagtcatcatcatgttcagcccacaaatggaggcactgatcttctaaaattcgag
ctcaatgatgatgaaccgatcaaaagtttaaatgtggagataaattctgttcaagaaatc
ttgggtcataaacggctaaaagatatttcatctggtcatcaagaagaaggattccaaacg
ccattgaatctgccgtttaattttgcacatttaaacatggaagaagcagaaagctccaaa
actggtggatctaaggctagaaagagttttgcaggatttgaagggctaaagttgaatttt
gacgatattgatgacacgcctgaagggagtgctcctagtaacatccctcgacctagaaaa
tctaatgcacatagacgaattcccccacgagccagcgtggatcttccgagttccagtcat
caagttagagattctgggaatgagggtatacaagaaggaaacaattctgctagatcgagg
aatgatttgcgcagaagcgctactatgcaagtaaatagacgtaatcgaaatgatatgtct
aatagacgctctgatgttgaaggaggtggcaattggaccggcaatccgcctttttttcca
caacaatggatgactggaccatttcctcatcaatttcagcctgaatcatttccacaacca
tttcagccaggagttcaaggaaatcttcccgttttcaatcaggccctccaaggtcaagaa
caacaattgtatggtcaaggatatcaataccctccacattattattcatatccaccacat
caacaagaattaaacgctcaccatggttttatgcaaaatgttccacaagcattaaacaat
gcggccggttctgaaaatacagtgaaggaaaatggtatcagagaattgattgggctgatt
caagaaaatttgggtatcccctga
>MINJ2000Fg00028t1
atggaaagctttaaactccatggcattatcgcatcgaactatggtgcttttgaaggagtt
atgttggcaaaggcccaaacaatagatgaccatgcagaaattaccgaggaaatagaacag
ataataaatgtccattctgttgcaaatattcctgaagagtttaaaaaatattttgcctct
atttccggattcaatgaagcgattgaattgagccgtgaacagttttatggtgccgaaata
attcgacttgatttgatggggaagacatcaaaacccaccctactaaggacgaaggttaaa
tgtggttacaaacacaaggaagccgatttctttgctaaggatgtggtctacaaaattaat
tatgcagtatag
>MINJ2000Fg00029t1
atgagtataaatttgaattttgtgcaacatgtcgatctgcctccaaataattcacataat
gagagtacttctagccatgttccagaatatggatatgaaactccgacacaccctacaaat
gtttctactaatttccatcatctgaatttgagagatgaagacgatggaagtgaaagtgaa
ccagagggacctaattatgcggctatggctgaaggacaaggaatacagtatgtttaa
>MINJ2000Fg00030t1
atgcaaaagcgacctcaaagaaagttgacaacaactcgaagtatgcctgttgaaagagat
gccgccgcaatgcaccatgcaggtggaatgggacaatttcaaggatatggacagtcacaa
cagtggccccccagcgaataccccccagcgtattatggttataatcaagcgatgtttggt
catcatctctcgtttaacaatgctaatatgcacggaaactttggaggccagaaaacattt
aatagaagtgaatctttgcctgttgaccaccaaaatggaggaggctatactggaagttat
ccatatagtccatcaccatctagctattggacagatactagttctgattattcgagtagt
caaacttctttgtcgggtcctggaaacgacagcatgaatataagagagaatgtaatactt
gggacacaaccaggataccaacaatttgatagctctagtggaagccatagttatggtgga
aacaatggtagtaacaatgatggcaataacggaagacacagttggaatggccataacgga
ggagaaagttggaatgatcacattcaaaaccaccaaatgaatcaacaatggaatgaaact
ccctgtcaagatgatgagcccggctgtcatttaatgtaa
>MINJ2000Fg00031t1
atgattgttgagggcaaggataaaaatagtttgaagcactatatttcgaaatcaaagcca
tttgtgtcgttggaaaatgctttagaggaacacaaaaagaatgtaaaggatcatgtgaag
gagattgaggatcaccacaaaaagcatacaatcaacaacaaagaacatgaaaagcataca
aaaaacaaggaagataaagcggaatcttctaagaaagaagaggaagtggatgatgagact
actccattgcttggcaaagaacatgctaaacaagtttctgaggtggaagagatattggga
gaggaaaatgctcctttgcttgttaaggagcatagcgatgtctctacgcatggaaagggt
gcaatagcaaaagaaaccatcaaaaaaatgaaaatttttgacaaaaaagcggatgatacc
catataaagaatgtcgaggtcaatccggacaagaaagtgttcatatacaagacctatatt
taccgaaaatattcgcttgatatgtgtcgtcaaagtgttgaacagaagcacactctggaa
ggctccactcatgcatctaaggataaagaagttggagaatcatctgatcatgcaactact
catttacaaccaaaaccttcattggataaagaaggattaaaacaaatattcactggatta
ggtggatattttgtgaatttttgcttcgctcaacgcttcctccaaacgtttaatgaacaa
gggacagtcaagatgagctcctttattaaaaatgatgctgaacaggagtatgggcttaag
ctttacgatatgatggatcgcgagattttgaacactggattctaccagacgataaaaaat
gaaattgaggactttctgaagtcgaaatgcaattctcttggaacttcagaaaaaatggaa
tgcaatgcatttctgaaggatatgcttctgaaatggcatggatactgctcgatggatact
gagaatttggaatcagagcgttttgaagagcttgaattgctcaactga
>MINJ2000Fg00031t2
atgcccgaagtcattggctgggaggtgaaaatcaaagaaggtcgtttaacatccaacgat
caaaccgttaacaaaattttggaattcgtggatatgtttttgaaaagaaatgataaagaa
aattatcaaaaattgaattcagttgaaatgccaaaagaagggtgtcatttaaattttccg
ttggaaaaggatatatttgcaaaggcttatatctttgatctaggcactacagttatggaa
gatgagcttgagaaacttaaaagtgtcgtccagaagacgacatataaaggaaagaaaata
agggtatctaaagagaagggtgataaaaagattgggggagatgataaagtagttaaggag
aataagactggtgaacatgaaatccaaggagctgaaaatgaggaagaacgggagaaaaaa
gaagaaaaggaaaaggatgaagaggaagatgatgaagaggaggaagaggatgatgatgaa
gatgaaggaaatacacgtttaggaacacttgctcttcttgaaggactttacatggggaaa
ggaggatttggaaaaggagaaaaggttgtcttaaccttggaaaacattccaaaaattgta
gctaatattgaaaagaatcgtttgagcaatattaaagaaacggcgaggagaatttatcac
aaatgtagagagatggtagacaaaattattgaaaatgtggaaaatgagattaatgggaaa
ctaccgccgggttatattgttcgagatgaagatgagttaagtccatcggaagaaaaggag
ttcaagggagaaacaagcaaaactatgaagaaagataaagcggaatcttctaagaaagaa
gaggaagtggatgatgagactaccccattgctaggtaaagaacatggctatcacgtttct
gaggtgggagagaaattggaagagaagaatgctcctttgcctagtaaagaacatgacgag
gaaggggatatctctaaggatgaaaagcttgaaacagcagaagagattatcaaaaaaatg
aaaagtttgggcaaaaaagagaaagaagattttgataaacagcttaaaaatgaaattgcg
ggattagcagcaaatttggaaaaagagttgttagaggagattaaaaaagaggaggatcga
cataagaaactcgaaatcattaataagcataaaaatgacataaaacaatggaaacaggaa
gcagaaaggcaatttgaacaaaagattcaagttaaggaagatgagaaagtgaagaaaaaa
cttgagaagacgaagattcatcctttcgactttcttcaaactgtatcgtttgatgtaaga
ataaagcctttagataagcgtttcaaaggtattagtggtctggaatacgaagacattgtc
cagttcttcaaaaaccatgaaagatttaatgaaaaggacgggcaattgaatcaaaaagct
atcgaattcttatataatgagtttaaagagataagaaaggatcaaaggaaaaataaagga
aaagatggaaatttaccaatggagcttccaaataaagcattaacttatcttaacgaggag
tttaagaaaattgagaaaaacgtatttcagcaaggatgggattggataaaatctaaattt
gttgagcctaaacctgaagaagatttcgaaatggaggtgttccgcacatatcaaaaaacg
atcgaggaaattgaccaaaaaatcgagaaatgttaccaattgaaagagcctataaaacga
gttatttcgagaaaggttgaggaagaagatgtagaaatgtataaagaattcagaggtcgg
cttggagcgcagatactcctttctgtatacaacgccaaacagttgacaaaagacattgct
tatggaatggtactgagtttggttggtgctggctttattggaacccttttggacgttttt
atttggcctgctatgattacagcaatggcacatgtttgccccttcctagtcattccattc
accgttttcctctactcactaactcctttgtttgctgaaacctttgattcgtttgttatt
aaacgcttcttgaataccctccaaggaggaaagttcttgccctcttcaatgaaagaattt
ctgaacgatttgaacagttcttggaaagcaggaaatatagcttctgtaggttctgtgatg
aataattggattgaattgtactcaagatggagcttgctggggttaaatgtgtttactaat
caagtcaaagcttcaatgaaaattgaaaaaactgctgcaatgtcagttaattccatggga
attggagccttgctaagcttcattacatttattccaatgtattttgcttctaaatatgat
atggtgcctgaaactttattaaaaatcaccacaattttgataaatacaccgactgagatt
cttagctttggagttggaattcttacagctaacggtgttggtgttgaatggatggaaaag
tatttgagcacagacactatgaaaaacaaacaaatggttagaatgatttttgacagaaca
atggaacaatacttggatataactggcaaattcaacaaaatatcggaggaagaagtctat
aaaattttccacccaaaatgggctctcacatatggttttggaggtggtgttgtaaaaaca
atgctttggacatcagaaaagcttgttaaagcctactgttcattaactgatcagccgttc
ccaaaaagtctttttgaccaaatcaacatgagtaaattagctcttccgttcctgaatgaa
aaggaacttgaagatcgtggcttctatcaagcaaagatgcatgaaaagcagataaaaatg
gtaaaaatggcaggaatgagcgatgataaatgggaaagcttctatattcaatcatattca
aaagatcgagtgaagaagttggagcagttagacgagcttgttaggtcagaggaagaaaag
tacaaggagcaatacgttgaaaaaatcgagtatttgttagacaatgcaaaaatggttcta
gaagcaaaggaagaggataaggaagttgataagagtttgataaatctttttaaagacaag
acttatcttcttgttggttattgtttggtaaatcaatttattaccatgttcaatgaagaa
ggaaaaccaaaaattcgagtattcagtgcaacagaatccttcatggcggagcattccgct
ttctctattgaaagaaaagatgtgattttcgagcgcccggatgaatgggatttgattaag
gtggtagatcaagttgatgaagaaggatttagactcgcagatgatagcttcatgcttctt
gatatgaaacaaatgcccaatttgtcgttagaaagcagagaatgggctgaattatactcc
ggaactttggatcgcttcaacgaacacaagttcaccttgactgaggcacattatcttttc
cattccgttttgccattgatggataaaaatgcttctaaacttgatcataaagaactgtca
gataaattgaagggtttgaatataaatcaagaattgactaacgagataaaagagttgaaa
actcatccacaaaataagaccctatcatcatccatcatccaaaaacttccaaagatagag
gtggattatattctccgaaaaaatgttcaagattgttctctcgcaacatatttgttgaaa
tttactcttttaaacctcgatcgttctgagataactcttgaggaacaaaaaatgttcctc
actattttgcaaagtaaactcaaagctaaacatggaatggagagtgaagtggaaacagga
gatcattcgaaagctaaaaaaatagaaaatctgatgaatgaaaaggcaacttttgttaaa
aaagtgtttgataattttatagttttttgtgttgaggaaagaattcataaaggaattcga
tcaaaaactgatctagtaaagaaggagataaaagctcttgaacacccttttaaaaatatt
ctcgaatatttgggaggaggtgaaaatgaagggaagaagcttgaaaaggagttggcgaag
aaagaggagactaagaaggttcttgaccccttatatgaagttctccattggaaactcaat
tccaactatttcttgggggaagcttacaaagcagtgaatcaatttgataaagaattgaaa
tttttgtttgatttgctgataaacaatgagtttttgattgaagagtttactccaattgaa
aaattaagcaaaaatttgggaaaagttgaaaaaattgtcgaagaatccacaaaagtttac
atttcacgaattatgcaaaaactagcattcagtgttaaaaacaccacaaaacaacagaaa
caaaagaataaggaacagtctaaaaatgaattagaattccataattcgttaaatagaaaa
gctgttctgagcattttgtattgtttggttaatcgtctgataactcttttcaatgaggaa
ggagaggttaacatggaggccatgttgaaaaatgaaacgaatgtcaatgtactcgaattt
gcgtcaaagttgagtaaagtaatggggaactatagattgaaaaaaacaaattatgaagaa
atccgttcggaaattgagaaacagatccttaaagaaatacagaaacttgaaaaggttgag
gaagaaattaaagaaaaaggaattaaggaaaaaattaaagaacatgaaaattatataaat
caagaaattcagaaacgaaaagttgaggctgcgaaagttgacgaaattgaggggaaaatt
gaaaaactcttgaaagaaattgaacaaattaaggaaagaaataaggaacttgtgaaactt
gacatcattaagaagaaaattggacaaatgacgaaaaatattaaggataaaagtaagaaa
tcagaaattgaagaacttgagaaacaaagggaagaaattgaaaaacaaattcagaaaagt
gaggaacaaatggattatgaaagtgaaacaatttatcaaatgaagaagcaaatggataaa
agatttgataaccttgaggaacaaattgaagcaaataagaaaaaaattaaggaaagtgag
gaagaaattgaagcaagtaagcaccaaattaaggaaagtaagaaacaaattgaagaaagt
gagaaacaaattgaagcaatttcaacagaaattgaaccacttgtgaatattttaagaaat
aatgatgcatatttttctgttgaagaaaaggaaaagttggagaagaattggaaaatgtac
tgctacattgaaaagtataatacgcagtttgaacagcccaaagtgttgaagctccattat
tatgattcattgttaccagacggtttccatcttgcttcacttggaataatagggattgat
acgaaaaatgtaccaggattcttttcagtgtctgaattcttggaaaagaacgcatacatc
tattcaatgcataaaacgacctatacggaggcacatcatattttggcaaaattctcgaaa
aattatggcatgattgttgagggcaaggataaaaatagtttgaagcactatatttcgaaa
tcaaagccatttgtgtcgttggaaaatgctttagaggaacacaaaaagaatgtaaaggat
catgtgaaggagattgaggatcaccacaaaaagcatacaatcaacaacaaagaacatgaa
aagcatacaaaaaacaaggaagataaagcggaatcttctaagaaagaagaggaagtggat
gatgagactactccattgcttggcaaagaacatgctaaacaagtttctgaggtggaagag
atattgggagaggaaaatgctcctttgcttgttaaggagcatagcgatgtctctacgcat
ggaaagggtgcaatagcaaaagaaaccatcaaaaaaatgaaaatttttgacaaaaaagcg
gatgatacccatataaagaatgtcgaggtcaatccggacaagaaagtgttcatatacaag
acctatatttaccgaaaatattcgcttgatatgtgtcgtcaaagtgttgaacagaagcac
actctggaaggctccactcatgcatctaaggataaagaagttggagaatcatctgatcat
gcaactactcatttacaaccaaaaccttcattggataaagaaggattaaaacaaatattc
actggattaggtggatattttgtgaatttttgcttcgctcaacgcttcctccaaacgttt
aatgaacaagggacagtcaagatgagctcctttattaaaaatgatgctgaacaggagtat
gggcttaagctttacgatatgatggatcgcgagattttgaacactggattctaccagacg
ataaaaaatgaaattgaggactttctgaagtcgaaatgcaattctcttggaacttcagaa
aaaatggaatgcaatgcatttctgaaggatatgcttctgaaatggcatggatactgctcg
atggatactgagaatttggaatcagagcgttttgaagagcttgaattgctcaactga
>MINJ2000Fg00032t1
atgttttgtattcaatcgagctttgttatagccaatactgaagaagatattcaaaaagcc
aagaccaacctccatgttgattcggctgtccataaatgcttgaaagatgcatttgaaacg
cttgtaaagctttttgaagatgatgtgggacctgtgaatcgtcaaaacttggatgaattg
acatctgcccctcacacttcaaatcgatttgttggaataattcgtcatttcacccgttca
ttgtcgcttaatgactcaagaaatgtatattctgaatcaaaaagtgctcctacttctcca
agtggaagtgctcctgcctctccaagtagttcaagacttggaagtgctaagcaatacttc
cgttcagtgtcgttcaatgaaccgatacgtacaacagcatcgagtagttcttcttctact
ccttcctccccttcttcaggaggaggtgtacttggatttgtgcgacaattatccctaaat
gcagctagtcaagcactctcacctagagaaagctcaaataaaacttacaagcgaatgagc
tcctttaaattgaatgagggtctgattgtggcaaatgcaacggcttatttaagcgttgaa
atcaaaaatttgagagatgccgctatccatgacaatgacaacaaaagtcagaagggtaaa
gaggaactgaaaggcattgagacttcgagctctataaccaaacctcccagttttaaaatt
acaaaactgattataccaatacccgaagaatcagaattcgaaggaacaacttcaaagggt
aaggattcgaagggtcaggatttgaaggataatgatcaaacaagtaaagctacactcaaa
ggaaagtcaacgcatctacctcgtcgcggtaaaatatccctaatgtttaataaggataag
gctgaagctgagaaaattgaaagccttaatccggaaacaaagtttgaagataaagtaaaa
aacaaggaacaaaaggaattaatggatgttgagaaaaatgagattgaagccaagaaggat
cagatatttgaagaggttgacaacaaacatgaggagattgaaatgacaatggaaaaatct
gcatcttcgagtgctttgtctcacgaagaagagttagagaaatccaaaaagctgatgaac
aatgatataactaaattggtttcgactgaaattaaaaatccatcaccggtgattaaacca
atggactataaaccgataactgcactttaa
>MINJ2000Fg00033t1
atggagcacacttattcattacaagaaccactcaatcctccttgcaataatgacacaaaa
gtattcattttggtgctctcaagacgagaatcttatattaacagagaagctattagacta
acatggcttaaagatgcgaatcatcgtggagactttcaagttgatcctgataaggtctct
ccattcaaattgagcaagttcgtgcatgaagagcacaagcattatgacgatacagtgttt
ttgaagggtatacctgatacttatgcaaacttacattatatggtccacgcagcctttcaa
tggcaacaaacattttgccctcaggcaaaatatgtaatgaaaacagacgatgatactgtc
gtccacttagaacgtcttttcttctggattaaaattaaatttgatcttgaattggatgaa
aggaatcctgcttcgtgctttggaaatgctttgatcaatacatcccctataagggaaaaa
tctcacaaatggtatgttcccgaagaagtatatccacacaaaaaatacccaaattacgta
aatggatgtacttatatgtgttctgcggttgcaataaaaagaattttggaagcttgtcca
agagttaaagctattaatatggaggatgttctttatactggaattgttgcgcaagaggct
aatgttagtcgtgtagatgaaccttggcatttttggggtggtggggcttttgataaacaa
acatattgtgcggatggctatccctatacatttgctgtatatgaccatatttactcaatc
gagctttttggtgatttatatgctaatcttaaggacatgaagtgtaaatggaatttgtga
>MINJ2000Fg00034t1
atggttgaccgcgtcgacaaaaatgaaaagagaacagacaacaaaaatatttcttcaaat
atcgattcgcgtcttttgctcattgaacaacaaattaaaactctgcctactaatgacacc
attaaacaattaacaacagctttaaatgatcttcgactttcattttcccaaaaacttgat
aatcttgaagaaaaattattattagctacaaacaacaatattattgatgctgcaactcaa
gaacgtaaaagatcattggtttttattgggcttgaagaattaacattatctgctgcaagt
gcgagagcagcagaggatgtggcaactgccgttggcgttctggacatgctggatgtatac
tttaaaatttaa
>MINJ2000Fg00035t1
atgggtaattccattgtaagaattccattcaacgaaattaatttggtgcccggaaatgtt
ctcattgaaattgacaaaaaatataaaattgaggctcgtagtagagacactggcgaagtc
gcgaaatgggaccatcttattcgggtttgggttcgtggacgcaaaggatatcctattgaa
gtcgaagaaaatgttcgcctctttgtttttaatgaatgggatgttgctattaatatgggc
agtggaggagtgtctgggtctgatcaacctccaatgtatactgaaaaaattcggccattt
taa
>MINJ2000Fg00036t1
atgatgtcattcgaaatgctcaaagaactgagtccaatgacacccaatctaggttccggt
gtcactgatggacagagatatatgtctccgaaaactcaaaccaataggaggaccaaggtc
atatttgggtttcaaggattttttattttctatggatcttcatgtccccatttcgatcaa
aacacattttttatctcaaacagttaa
>MINJ2000Fg00037t1
atgttgactagacgtaggattagacagctattagaggatggaatagaggtcaacttggag
gctatggattttataaataaggatagacaaaacgggaggaacgcccaagctaaatcgaaa
agtaaaagcttgtgctcggaaccgactcatagggctgaagatttacaggaccattcctat
tttgaaaacgggaatgtccgagattcggctggactaaacagaaacaatcaaaataaacat
tctgaaaattttgtagattttcgaaatgaagacgatcttttggaaggtgaagatgttgtt
ttggacgatgtggatcaaaatgaattgattgctgaatctgatgctggaaaagataaaatt
cctgatattgatggtagagaaggttctgataagattagagcattctttaggagatttgat
ctaggaactgaagagtggacagacgcgcagagaatacgcgcactgcagtcaaaagttgaa
ggaaaagcagaaagagccttaaacgctgcgcttgatagcgaagagataaattcatttggc
tcgcaaagtttatacgcgtttgtaaagagaaaaatgattgcaattcttgagaatttagac
gctagggaagcgcaggctttcgatcaactttttactggtttgaaacgtcgtcaaggcgaa
gatattgatcaactttctgaacgtgtttatggagttgtacgtcgtgcatatcccggctta
aatcaatatttaattgatgattatgccatcaaacactttttgagagctttagattgtcct
gatattgctttgtctttagaattgtcacgaactccaaacatgtcttacgattcttttatt
gcattagccgcaagagctgaagctgctaaaaatatgataaagcataggccaaacaattat
ggtagtacatcccaaaattttgaaagacaaagccataattactaccgcaatgagcaaaat
cgcgctttaagaatccagcagccttttgaaaatcaaaatgctagaacagcccttcagtgg
caagaaaatcgtaattgctatatttgtgggagacagggacatattgcaacttattgtcgc
gaaagaaaccctggtactagcaatcaagcaagcaattggcgaaattctggagacactcag
ggtccaaatcgacaaaataagtacttggcaataacccataacacttcgaatcaaaatcga
aattattttggaaataattcgaacagtaattaccaaaacagagcaaataccccaaataac
aatcaaagaagaacggctcaatgtgtgcgtttaaatgaaattgttagcgaagaaattgaa
aaaggaaaagttgctagcgaaaaagaaaacgcgcataaggaaataatgagatggattaat
agtattcaagagaaaagagaggaggaaagtacaaaattgatgccaccaaaagtgggcaaa
cttgttaattttgatattttctttaatgggcaaaaggcaacagcaatagcagatggcggc
gcacaagtttctttaatttctgctgaatttcttgcaaaaattttaaaagaggaaaaagtc
actttaactaaagaaaatttttgtcgagattcaatgcacattgtagacattaatggccaa
tcgatacgttcatatggagttgttagtctgcctgcaaatcgtcaaaatacattgcctgta
gatattagtcttcatgtttcgacggcccctttcggatcaaatgtcattgtaggaactaat
gctttaggagccttaggatttaaaatgtttgatgagtcaaatttaaccaaaattgatttt
gaacatttggatgaaactgaagaggaaatgactcaagttagggctgtttttaaaaccgtc
ttagctccaagagccacaacattagtgccagttgaaataaatgaaaaatatttgtctgaa
agggatgcaattctttctaccagtgaaaaagaaaactctgaatttcacatcgaaccagga
gttatttcatctgagcaggctacttcgacagttcaaatcactaacaaattgtcaatccct
ttagaattaaataaagatgaggaggaggaggactcaagcataattgactggacaaaagca
tgtcaaggagaagggcatgaagaatgttctccattagaaatctctgaattagaccctgtt
cttggtcgtcagacaactctcggcacaaaaatagcaaagactcctttacaagctttgttg
acaacttttattctccgccaattttcttcttctactgcagcacgtcgtttgacacaaaca
attattgaaggcgagccaaaagaagagtttattatgtttattggagggaaaggtgattta
atacccaaagacatttttccgatagaagaagatttaaaaatgtcattagaagcctggatt
cgaaattgtaattattccttccaattattacaacaaagtgaattttctcctattcacatc
aaaattccaataatgccttttacgactcaacaacaagttgagcagaaagcttggtgcgat
ctgttcacgctgtcaaattggattttggaagaaattcgagctaaaataatccaccgtaaa
caacttattactttgcctcgggtgattcttggtgactcatctgcggttcagctcacaaaa
gaaatgacaaatattaaagctttaactaatgaagaagaaggtttaagtggaattattcgg
gccatttcttctgttattctttcaagcaaagttaaaggattattaattgttattggaaga
gatgctttaattcaaaatgttaatttggaaacaattcaagaaaattttaatcgaatccgt
gaaatctgttctccttacactcacttacaaattctttgggcaattccgccatatattcat
tcgaaaaaagaagaatacgaagaattaattagattaatgcctccacttttagccggaaca
aacataaagctaggtttagtaggagagaacggaagaagtctaggagaagtatttcgatac
ggagaatcttttgccggccaccgaattaacaaaaatggtttgatgacggaacatggtgtg
aaagccatgctagcgtggatttatagtttgttaggccagcaagtgagacaccaatcaggc
gaggggagcgtggaagtcttggtgaccgccgccgccctactgaccctcgatcaccaattc
ggcgcagacaacatcgaccggggtcttcaaattatcgttcgccagtcagaactcatccat
ataagcagggacggtcctcagtgtcttggcgacgctgaagaaccatga
>MINJ2000Fg00038t1
atgtatcttttgtgtacaacaaaagaatccaaagctttacaagacagaactgtgtcgcag
ttggatggagactggaagatgcaattatggagagagattcacaatgaaaatccaactcag
ttgaaagcgttaatcaatgcaaatgagcaggcattaagaatcgttcaagatattacttca
tctgattcaaaacaacgtacaatattaacaacttcctgcagtgccgctagtctgggtgca
tatgctgcaatgcaatctgctacaaataataattctacaggaacacctccaatcttttca
agtggaaaaatgacaaatacaagtagtggtgtttatcctgcacagagaagcaattctgct
attgttgcatatttaaacggaatcagacctcattataagacaccctcaagaattggatac
aacggtgatggaaagggatgcccgaaactcaaccttttttga
>MINJ2000Fg00039t1
atgatggcagataatcaaaattttcgtccaaaaacgttggatttattctcaccgcctgct
gttggaggaggatggcatagcgagcaaatttctcctctccacttttcttctattccatac
actcatggagtagaatcaacacagatattgcagcaaaatcggcgacaacgtaaaatattg
cctgttccagtaaatacccaaaaacaacactttttggattttactgatgatattgatgtt
gttgggaataataataatgaagagttggatgcccaacaattacttggaaatttgtgttgt
gctagtgatgatgaatattctcgttcatcaataatttcttcaaacattgattctggcaat
gaatctcctcctgcagcttctgaggattcagcaaagccaaaagcttcttcacaagccgtg
ccaatccaacaacaacaaaataatcttttaagtaacagccaacaatcatctgtattatca
agtttagacgaaactcaacaacgacgaagcagtgatggggataaaacaataactacaaca
accccgaattcactcaaaaaaggagctacatcaaaaacagtagaaggcgtcgattcaact
gacatcaacacctgcaacaaatctacagcttcgtcttccttggcctctctactttcctcg
tcttcctccaattctgctactcatattcaaaaaacaggagattctattttgattaattcg
aaagatacctcaactccctccctccttccccccactccaactaccgcaacgaaggcagaa
agttcaacagaaaagaaggaggacacctctcccgcttcagttcgtcttccagtttttgaa
cgtctctcattgaatcaataa
>MINJ2000Fg00039t2
atggcagataatcaaaattttcgtccaaaaacgttggatttattctcaccgcctgctgtt
ggaggaggatggcatagcgagcaaatttctcctctccacttttcttctattccatacact
catggagtagaatcaacacagatattgcagcaaaatcggcgacaacgtaaaatattgcct
gttccagtaaatacccaaaaacaacactttttggattttactgatgatattgatgttgtt
gggaataataataatgaagagttggatgcccaacaattacttggaaatttgtgttgtgct
agtgatgatgaatattctcgttcatcaataatttcttcaaacattgattctggcaatgaa
tctcctcctgcagcttctgaggattcagcaaagccaaaagcttcttcacaagccgtgcca
atccaacaacaacaaaataatcttttaagtaacagccaacaatcatctgtattatcaagt
ttagacgaaactcaacaacgacgaagcagtgatggggataaaacaataactacaacaacc
ccgaattcactcaaaaaaggagctacatcaaaaacagtagaaggcgtcgattcaactgac
atcaacacctgcaacaaatctacagcttcgtcttccttggcctctctactttcctcgtct
tcctccaattctgctactcatattcaaaaaacaggagattctattttgattaattcgaaa
gatacctcaactccctccctccttccccccactccaactaccgcaacgaaggcagaaagt
tcaacagaaaagaaggaggacacctctcccgcttcagttcgtcttccagtttttgaacgt
ctctcattgaatcaataa
>MINJ2000Fg00040t1
atggaggcaaaagtattggagaaattgctgaaagctcaacaggagcagttcgagaaaatg
ttagtgaggctgttaaagccgagtgagttgaacgacaccgaattgtatagcaaattggtt
ggcatgatcggtgagtttagtttcgatttgacgagtggtatgacctttgagtcatggtta
ggcaggcatcgttcctattttgaggaggagggtaaaaccctgccagaatcctctaaagtg
agattgttgttgagtaaattggggccagaagagtatgcccagattgaacggaagatgctg
ccaaccaaattgagtgagatgaagtttgacgaactctgtagtgaattagtgaaagagttt
agtgaccataggtctaaattgttgaaaaggttcgaagccttaaatgttaagtgtagtgcc
ctccaagatattgttgagtttgggaatgtagtgaatgctcaatgtgagcgtgcagaaatg
gccttgtcgattgaagaattgaaaattcttatttttatttcaggtttgcctagtgatgct
acctcagtgcgacaagttgccatgaagagtgttgaaagtaaaagtgaaagaggacaggca
gtgaccttgaaagaaattattgaagagtgtcgggcatatatggcaaacaaaagtgaggca
ctgtacctggtaaaagaaaaaattagtgaagtgaagaaagaagtgcctgtagtcaacaca
gtgcaaaaagtgaagtgttatgaaaagagtgaaagtggaaatggattcgagtgcaaacca
aagtggaccaagccaagcgtcaagtatcaacaaaatgtgattgagaaaaagtgtagtcat
tgtggacgtttcggtcattggcgtatgcactgtaagtttttaaacaataaagagtatcag
ccaaaaaggcagtggaataatggtaataaccatcattcaggttctccatattgtgcaatt
ctggatattttcgatccaatgcaaagtgtagaaaaagaagagtggattaagcaaaaagtg
aagtttggagaattggatattgaaatgattgtcgacactgcttcgcagataaatgttgtc
actaaagaagtgtggaaaagtatgggacagccaacaattgaaaaagtgaattacagtggt
atagggctgggtgtcaacaaagtggaaattgaaggaaagttcaaaagtaaagtgagagtg
aaagacaaagatgtctttatggagttccatgtagtgaatagtgaagtgtgtatcttgggc
ttgccgggcttgaaagaagtgtcagtgcaaagtcaaaagccaaaatacaacaagtggagt
aaaaagaaggcaaacttcaagatacagaaaaatgcgtttccgaacgggacaaaagtgaaa
gtgaagaacaccaataaacgaagtgggaaaattgagtggctcaatggtgaaatattgcgc
aagacggaaaacggctggaaaatcaaagtgcaagtgttgaagagtattgtgaccaggtcg
tttaaagaaatccgtcttgatgagtggagtaataaaaagaagttgctaaatgaagacatc
aaaaagatgaatattagtgaaggaacaatagtgagtgaaagtagtgtgacttcttcgagt
gccagcagtgtggacagctcaaagaagatcaagtcaaagatgaagggcaatgttgggaac
aaatcaaagatgaaagatgttgaagaagataagcaaatggagatgtag
>MINJ2000Fg00041t1
atgtcttgccttcttcactcaataagtgaagaaggcaagacatgtggcaagacacacatc
tcactcaacgagatagccacgatattcggggtattttccaatcgtcgaccagtcgagact
gagaccgggaatcaagcacgagatcgagcccggaccgagaccaagagtcgagatcgagac
cgagatattaggagggatatcagttga
>MINJ2000Fg00042t1
atgctaaagcatcatctggtcgaaattatgggtgttacgggtttgagaacaaaagtccat
ggctcgggtcaggttttggcatctgctgtgacctatggaagcttggaacctgtcggaaga
caagctggatcagcaacttcaaataactctatagttgaaaatagtagatatcatctgacg
caccacaagccacgcttcagtgatcgaaacttcgactacgaatcactagttgatgctgaa
acagaaaatgctgatcgtttgaaggaagaaaactctccacttcttcaacagtcaacaaac
aatgagaacggcggtgattacgataataatgaggaaaaagtagattatgttgaaagcaat
tatgaagaacctccgctaacaacgcgtagaaagtga
>MINJ2000Fg00042t2
atgctaaagcatcatctggtcgaaattatgggtgttacggttttggcatctgctgtgacc
tatggaagcttggaacctgtcggaagacaagctggatcagcaacttcaaataactctata
gttgaaaatagtagatatcatctgacgcaccacaagccacgcttcagtgatcgaaacttc
gactacgaatcactagttgatgctgaaacagaaaatgctgatcgtttgaaggaagaaaac
tctccacttcttcaacagtcaacaaacaatgagaacggcggtgattacgataataatgag
gaaaaagtagattatgttgaaagcaattatgaagaacctccgctaacaacgcgtagaaag
tga
>MINJ2000Fg00043t1
atgaaggctatgaataatgatcatcatccacctgaacgcacaattatatccttaaactct
ttaacaaaatgtgaaccatcaaacaatgatccaactcaaaaactatgcaaaattgaaatg
gatgataccgactatggagggcaatatgaaatttatgtcaagactccaaatgatgacaac
catttgagtctgattacaaaagttgacccaaacgagtgcaaagttggtaataacgttgta
attgaaaagtggcatactggagaagtgagagcaagatgtgaaaaatatgtgggactgatc
gatctggatcatccacaaaatttgattaaattgaattctgaggaggctaaaaaagtgaaa
aagtgtatgttaatatataatttgaaatttgagaggttcaatggggatttgaaacaaaag
gcctggattcttttactatatcttagaaccagtttcactaattgtacaggcgagccttac
ctattagtctga
>MINJ2000Fg00044t1
atggttgggccaggagaacaaccacttgaacacaatcagccgacaatagaatatccaaca
aattccaaacaagttcatccagttaacgaatatcaacataaactagaagagcgcgtcaaa
aaacttgggcttagcgacttcaaacatggagatttatatgaagattatcgccaacaaaaa
acggtccaagaagatgaaaaggctaaacgatatcagaagcttctaggaacactagaagac
cctaagcatccgtcgctagttgatcaataccgaagagataaaggaaacttcaatcaacgc
gttaaaagtgacgacactagcaataaagatggaaaggcaaaaaattctgattctaatgga
cttgaacaaaaattagaaaaactggcactgagtgacttcaaacatggagatttatataaa
aagtatcagcaacaaatcacggtcagagatgatgaaaaggctaaacgatatctaaaggtt
ctgggaacactaggagaccataaacatccatcgctagttgatcaatatgacaaagataaa
gggaaattcaatcaacgcgctaaaagtgaccccactggcaattggcatgaagatttattc
ggaaaggattaccaacgtgctatgagcgatttcgatcatttaaaggctaaacaacgtgaa
aagatccttggaacattagaagatcataagcatccatcgctaattgatcaatataacaaa
gagcatgatattgccaagggtgtagaaatagatattatgctttaa
>MINJ2000Fg00044t2
atggttgggccaggagaacaaccacttgaacacaatcagccgacaatagaatatccaaca
aattccaaacaagttcatccagttaacgaatatcaacataaactagaagagcgcgtcaaa
aaacttgggcttagcgacttcaaacatggagatttatatgaagattatcgccaacaaaaa
acggtccaagaagatgaaaaggctaaacgatatcagaagcttctaggaacactagaagac
cctaagcatccgtcgctagttgatcaataccgaagagataaaggaaacttcaatcaacgc
gttaaaagtgacgacactagcaataaagatggaaaggcaaaaaattctgattctaatgga
cttgaacaaaaattagaaaaactggcactgagtgacttcaaacatggagatttatataaa
aagtatcagcaacaaatcacggtcagagatgatgaaaaggctaaacgatatctaaaggtt
ctgggaacactaggagaccataaacatccatcgctagttgatcaatatgacaaagataaa
gggaaattcaatcaacgcgctaaaagtgaccccactggcaattggcatgaagatttattc
ggaaaggattaccaacgtgctatgagcgatttcgatcatttaaaggctaaacaacgtgaa
aagatccttggaacattagaagatcataagcatccatcgctaattgatcaatataacaaa
ggttatctaaaaaatctagctaagcatgatattgccaagggtgtagaaatagatattatg
ctttaa
>MINJ2000Fg00045t1
atgacggacgacttgagatatgcgattttgagagcccacaataattatcgtaaacagctt
gctaatggtcaagttaccgatggctcgaaacaaaagctgccgaaaggaaagaatatatac
aaattagtatataagaaatcaattgagaaaattgcccaggcaactgctgataattgcaaa
atggcacatcctggcactgttggatatggagaaaatttatgggcaaatagctgggctatg
gataatttgacggaagctgtaactggcgcccctctatcttggtggagtgagaaggatgat
tgccctatacttgcgaacaatctacaagttactcctgaagtttttgataaatgtggacat
atgactccagttagtatttaa
>MINJ2000Fg00046t1
atgctgactgtcctgcaggttggaattcacgatcggattcaagcggcatcgagcctcgag
agtgatatcgtcagcattcacagtaaagaagaaaatgagtttatttatggtttgatcaaa
acaagcggagttgtactctacattggaatgcaacaaaagtcagatcaatactcgcctact
tgcgcatggcctgataagtcagattgcaattttggaaatttcaatggtgttaaagatcct
aaaagacaggaatatccatgggtgagaaatccatcgatcactactgatggaaatactgtt
cactgtgtcgggattgcagatacgacttataattttggcaagccgaattttaagtggaat
gacgtagggtgtaacgacggacttgatggaacgatttgtaaaaagaaatgtataggtggt
aatagcggaggttctgcttcaacttctcaaacgccggaggcttcgaaagctccaactatc
cttccatcgaatacagaagccccagtagtttcaaccaagtcttccatcggtggaggtagc
agcattggtccagttgttacttcaaaaccatcaggagccccagtagtttcaaccaagtct
gccatcggtggaggtagcaccattggtccagttgtaactgctcaatcaccaaaaaccttg
gctaccttattaccaggttttccgggatctactcccaaacctgtaaacggaggtggaaac
aatggtagttgtggcaattgtaattgcaatgatggatacaaatgtggatccgatgactgg
caagttaagcatggaaaggatggatcattcgcctacaaatattttccagctcccaacagc
tcttattttactgctaaggctatctgtgccaaatatcatgcccttccatgttcaatcaac
tctgaagaagagaatgaattcttgctcgaaaatgtagcaaataatcagcttaaatccaac
aaaagggctaagcgagagacacaagatcctgcttgtatttggactggtgtgcatatagta
gtttcagacaatgataaagaggaaaatgaatgttattgtgatgatggcaaagaatgctcg
tatggacacaaaaaagagaacaatgaggatgacgatgatgacaccaaggaagatggtcat
gacgacaagaagaagaaagaaaaggaagaaaaagacaagaaaaagaaggaaaaggaagat
aaaaagaagaaggaaaaagaagataaagacaaaaagaaggaagaaaaagacaagaagaag
gaggataaggacgataaaaataagaaggaaaaggaggaaaaaggcaaaaagaagaaggaa
aaagaagataaggacaaaaagaaggaagaaaaggaggacaagaagaaacaggaaaaggag
gaaaaagacaagaagaagaaagaaaaagaggacaaaaagaaacaggaaaaggaagagaaa
gacaagaaaaagaaggaaaaggaagacaaaaagaagaaggagaaagaagaaaaggacaag
aagaagaaagacaaaaaggataaatccaaagatgatagtgatgaggatgaccataagaaa
tgcagttgcaaggataagaaaaaaccaccatccccttgggctcccggatgtccatcaaaa
cctggaggtggagataagaagcattgtgttggaattgggaatgacggaaaatggatggat
gtcaactgtgagaaacctggaactggaattatatgcaaacgcccttgctctccataa
>MINJ2000Fg00047t1
atgctaaagacattcttacggatgagaaaaaacggcgagatcatgataaaaaattgcaag
aatactttggatcatcttatacaacgtctgaaggagcttctacatttgaaagaactgaaa
agacagctggatcatctgcaacgcctagagaatcttctagagcctctgatggggcattta
caacgcatggaggagctcctacatctggaagatcatttacaatgcctggaggagcatcta
caatgcacggagagacatctacttcgtatcaaggagcatatagatcgtctagtgaaactt
catcagacgaatcacaaggttataaattttgttatttaa
>MINJ2000Fg00048t1
atggctgacgagaatggcatttctattggatttaaactgttcaagcgggattataagata
aactactatcatgcacaagtcatatgcaaagaaaacggcgctaatgttgccattattcac
aatgacatagaaaacgggcttgttcaacaaatgtctggaccttcaacagttaattggatt
ggaacgcacattataccaaatagtgacaataaaacgctcagttgttttgagtcggataag
tctcgatgtgtatatggagcttacaactctactagcgacccggctagacaagatgtgcca
tggttgccaatagaccagattccatcgactgatgaatttggagacccaattgaatgtgtc
aaactgattgatacttcttttgagggttttgatcccacagctgttgcctggctcgaggat
ccatgttacgaccgcattgacggcgttatttgctcaaaaagctgtgataactaa
>MINJ2000Fg00049t1
atgcttcttcgtttcaacttcttcctgttggcagctctatgccttgcattcaatggaatc
tatggatggggagatgatttcttcaataatgaaggaggtgtagttaatcttgaccaattt
gaagcaaatgaacaaaatagagaattggaaaagaagaaaggtgaagaaaaaaataaggag
aattccgaaaaggtggaagcgttcaacaaagatggttctcatgttcttggagagaaagtt
aacaaagaatctgataaaaaaatggaagaagtcaagatgagtgaaagtaaaaaaagcata
cgcggctcaaaactcgcggctatgaaatatccaaaagaacatcatgagcctcttccagaa
gaacatcctgagcctcttcctgaagaacgcccatgctctgacaagccttctgttccttcg
gaagagaaacctattccagaacgaccagagtttccatcagttgccccttcatctcagaag
cctcctctccctcatcctgttaataataaatatccagctgaccctttagagattgaagat
gctccatcatcagataagcctcctgttcctccattcaataataaatatccttctggacct
gaagatattgatgatgaggatagtacatctcaaaagcctcttccaaaaccgcttccagct
ccagctgaaaacaaatacccatctccacctaaagagattgaagatgctccgtcctccaag
aagcctcttccagctccaattgacaacaaatacccatcgggaccaaagattgctaattct
tcaagcttgcctcctccatcgccaaagccaaatggaaagaaatgtaactttattcagaag
cttttgaagaaggttgtaaagaaatattctaactgctaa
>MINJ2000Fg00050t1
atgtttattcgctttaattttttctttttggcaacgttgtgccttgcatccagtggaatc
tttggatgggatttggagggatttgacgtttttgatgctaatgaggagaattcggtcaag
gaaaacaagcgtggcggtcaaaagaaaacagaagatgcgaaaaatgttgatacttataag
acagacggttctgaattacacacaaaagatcgtcaagataacgtaaaaacaaaggttgag
gaaaacaaggacagtgaaagcgtcaaaaacttgaaaggagccgggggcatgaaaatgaac
tttggtgaaggagatgatgaacaggatggttctgaattacacactaaagaccgtaatgat
gaaattgacacaaatattgaagaaaataaggacagtcaaagcgttaaacacattaaagga
gccggtgcgagtcaaataaaacttaaggacaataatggagatgaaaagcctcaatacaaa
cttgatgttcctcaatatcgcactcgccctcctaaagttccttctgacgaaccttcatct
gacgagccttctcttcctcctgccggtccaccctctgaaaatgatgagccaaatcctcaa
gatcaacccgatttggtcaatgttaacggatttgaaggtaatgaaaaaagctccaagaag
gaaaataaaaagatgaataagaaggaaaaagaaaatgctaataatgttgatatttacaat
acagatggctctgaattacacactaaagatcgtcacgatgaaagtatcacaaactttgaa
gaaaatagtgatagtcatagtgttaaaaacctaagaggagcaagccttacaaaaatgaac
ctccctgatggtaatggaaatgaagaaccatgcgatgatgcgacttctcttccttctact
gatgcaccttccggcaacgaaaaaccacgtcagcataatattccacgaactcctcgtcct
acccgttctccccgtgcttctcgcactcctcgtgtccatcaacctgaacatcaaaatcct
gagactgagaatagttcaactgatcaaccaactgctgggtctggctctggatgcaccttg
ttgcaaaaacttgcaaaacgtctcggtagaaaagttaactgctaa
>MINJ2000Fg00050t2
atgtacctatatgatttggagggatttgacgtttttgatgctaatgaggagaattcggtc
aaggaaaacaagcgtggcggtcaaaagaaaacagaagatgcgaaaaatgttgatacttat
aagacagacggttctgaattacacacaaaagatcgtcaagataacgtaaaaacaaaggtt
gaggaaaacaaggacagtgaaagcgtcaaaaacttgaaaggagccgggggcatgaaaatg
aactttggtgaaggagatgatgaacaggatggttctgaattacacactaaagaccgtaat
gatgaaattgacacaaatattgaagaaaataaggacagtcaaagcgttaaacacattaaa
ggagccggtgcgagtcaaataaaacttaaggacaataatggagatgaaaagcctcaatac
aaacttgatgttcctcaatatcgcactcgccctcctaaagttccttctgacgaaccttca
tctgacgagccttctcttcctcctgccggtccaccctctgaaaatgatgagccaaatcct
caagatcaacccgatttggtcaatgttaacggatttgaaggtaatgaaaaaagctccaag
aaggaaaataaaaagatgaataagaaggaaaaagaaaatgctaataatgttgatatttac
aatacagatggctctgaattacacactaaagatcgtcacgatgaaagtatcacaaacttt
gaagaaaatagtgatagtcatagtgttaaaaacctaagaggagcaagccttacaaaaatg
aacctccctgatggtaatggaaatgaagaaccatgcgatgatgcgacttctcttccttct
actgatgcaccttccggcaacgaaaaaccacgtcagcataatattccacgaactcctcgt
cctacccgttctccccgtgcttctcgcactcctcgtgtccatcaacctgaacatcaaaat
cctgagactgagaatagttcaactgatcaaccaactgctgggtctggctctggatgcacc
ttgttgcaaaaacttgcaaaacgtctcggtagaaaagttaactgctaa
>MINJ2000Fg00051t1
atgttcccttatgtaagtgaagacgaagttccacaatttccaacaatcaaaagtgttatc
cttcttgttcgccatggagaaaggcttgataatgataaagatttgaaaaggcaggttgag
aatacaccgggtcaacaatatgaatataaaggaagatactataattttgacaattcccct
ttgaatgaaacaggtgaagaaagggcattggttctgaacaaagtgtaa
>MINJ2000Fg00051t2
atgttcccttatgtaagtgaagacgaagttccacaatttccaacaatcaaaagtgttatc
cttcttgttcgccatggagaaaggcttgataatgataaagatttgaaaaggcaggttgag
aatacaccgggtcaacaatatgaatataaaggaagatactataattttgacaattcccct
ttgaatgaaacaggtgaagaaagggcattggttctgaacaaagtgattaaaaatttaaat
attaaatacctttttgctgcctcgtatgaccgaacaattcaaacagctgtgaatgccttg
agagatagtcataaaaattataataacggcgaacttgaatctgaattgaaaataaagatt
gaaccagggtttattgagagcatgagtgactgtgttgacagagatgttggatatcttgag
tttgatgaattgaacgaacattacgaacgcttagatagcgattacgaaccaattttacaa
agagatggattatgtagcctttaccagacggtataa
>MINJ2000Fg00052t1
atgacgccagctataactcgtttacgggaacattttgatgagattcgcccggttttagat
gcccaagagcgtacagccgaagggatagaaatgttaaggacaagattagtaaaagttcga
cgtatagtaaatcgtcttgaagaaaaagccaatcagtggcaagattatattcgaggactt
ccggttaatgaaagacaagcggaagaacaggttttagctaactttgctccattggagcat
cattatgcggaatggatagaaaacgcacatgaactaatcgcagatattgagattgttttg
gccgagtctgaagacggcagcactcaatccgatctgtctgaggaattgggagttggtcaa
aatagaatgaaccaatcaaggaggccacaagtatttgtaaatgaagggcagacgccatta
aatgagaattttgttcgtaggaatgagtataatattcctacacatttgcctagaactaga
ttagctgagttctatggagatcctcttgtttggccagaattttggcaatcatttagtagg
actgttgacagcttagaaatggatccaggccttaaagcgcattatcttatacagtgcctt
agaggaaaggccaagagagcggttttgggctatcgaccgatagccgaacattatgaaccg
ctaaaagacgcattaaaaagacagttcgatccctcacagcgatgggaagagttgaagatg
aatcaatag
>MINJ2000Fg00053t1
atgaatgccgtaaatactgtgacacttttaccaaatgagcaaataaattcgctctcgtta
aaaaataataaaggaataataatgggagagctagaattgtcaatgcatggattgcaaatc
caatgcaatcagaaaatacttcgatatttgagatcatatgaagttaaagttcagtctatt
aaaagatgcccagctgcaggaacatgtaaagctggaagatgtaatcatattagaaccaaa
gattatgtcgaagaattatcagaatggaatgattatcctggtaattcattctgtattgaa
ggaaaatcactttggggatatggttgttcgctgcctggagcagactgttatttttataga
gtgtatgccatcccaaaatctgatgagattttcaaacttgtgtcctgtcctacatgggat
tacagtattgaagtagacataggacttgtattgaatggaagaactaatataatgttagaa
gcctgtgtggctgtgcagatgaaagaaactaaagagaaggaaatcgcatttccaaatttt
cgaaatgagacaattctgaataaaaaggaggaaagatctcctgttcaaaagataaaagag
agccagataaaacaatttcaggtcattcggactatctcacaggatttcccctcatctctt
tcaactactgcttctgctccaataaaaaagactcgacaacaaaaccaatcttcaattcag
caaaaaataaaagaattatttgataaaacttcaatgcgacacaaaaataaaaagtattat
tttcatcacactctcggacatacagcaaataattgtccaattaaaagtaatgacatcagc
tcttcatcaagtcattgtaaaaatagcatcttctacaaactcaaacactcttcgattatc
atcacacgaacttgccaatatgccgcatcaatgtgcaactcaattcttcatgcagctaca
aagaacatggagagatga
>MINJ2000Fg00054t1
atggcgatagttaatgggaataacttaaaggctactgattattggatgaaaacagagata
tcaatcaatgatgaggatcatggttatattaatgaaggtgtaacgaacataaagggagtt
agaattgagaaaattggagaaaagataaaaataaaagggcgtggcatagatttatcaagt
tacacatataatagttataaaaagcttaaaggaaaggctattgatattcgcgttgatgga
tgggtcgggaatatttctacctctacaaagaaatatgtatttgatcacatcaagccaaat
aagcaaataaccgacattcttgaaatatttcatggcattaacaagctcgaggtagtaaaa
aatccgaattatattttcggctaa
>MINJ2000Fg00055t1
atgttccttattagaatggtaaatgatacagctttattcgaaagtataaaattaaataaa
attgggtattatatgacaattggatttatattcattcttgcaatattaattctgttccga
acattcccagcattttgtgaacgatttggtattgaaattgacattgtatgtgttgttagc
ggtctggaaacgtatttttag
>MINJ2000Fg00056t1
atgattaaatatcatccagacaaaactaaaaacaacccggttgctttgaaactttctcaa
gaaataaataatgctaaagacattcttcttgatgagcaaaaacggagtaattatgataag
gaattgtttgcttataatcaatggaaacgagaagaaggagaatcgtcgaaatcttctgaa
ttccttttactcgacccacttactatacttcgctcaaataggggagtatcggcgaaagat
aaaaggctaaactggcacattcctgttctgtag
>MINJ2000Fg00057t1
atggtttatgccgctttaattttcggtcgagcgagctggcaaccatatgttagcaataat
taccgtgtaacgacacttgcagacaccgacactagtgtattcctgttaatgctgtggaaa
aattgtggatgggagatgaaattgaaccatcatggaatgagcccagaccgaagcacaacc
gactgtgccaccatccaacccgatgatggattatttattttcatttaa
>MINJ2000Fg00058t1
atgattgggaacttgtatcagaattcgtactcagcgggtgccggtgaagttaaccctctt
acacctgcaattcgctcaattcagtgttggcaaaatgctcagaagaagagagaacaggaa
ttagattctgttggttttttgctaaaggattttactaaggttgatggagtgttggattct
gatcttcggaaattcttggatccatcagccctagttttgggagctggccgatataccgcg
agcccagaataccgccgagctataacttttttcaaaattgtgtgcctccgggacgtcctg
ctatggttcgatgcgactcgaagagctgaatcaaactatactagtacatcacggattcga
caattttggagacggtataccgggctcgcggtatacgggacattagccgagaataagaat
aaaataagtgaaagatggggtcgatgggaaagtcatcacattattttttcttaa
>MINJ2000Fg00059t1
atgacccctggtacacatcacggcttcgagtattcgaacccttcgagccggcacgaccga
gtcttttgcggaccaaaattcaaggcccgactcgatctatcgatcgaccacaacactact
cccaatacagtgcggtatcaggagcccgaccggtatcgggcggtattataccgctctttg
aataccgataccgattttactgataccaataccgaggccggtatcggtatcgggattagc
gtcggataccgatga
>MINJ2000Fg00060t1
atgttaggtcaatcctgcgagctactggaagttatattaggtcaatcctgcgagctactg
gaagttatgttaggaaaccacctacaagctagtgatgttcgagacttaaaaaagccgaga
gtcgagaccgagagattaagaggaatatcactgatgtccctcttaatcccaaaaaatcct
ttgatgtacctcataatctccaaatcacttgaatccccaagtccaccttatatatccact
gatatacacatcaatctcttaaaatcccttcataccataactaaaattttaaaccaaaac
tctcgaacatcaccactacaagctggacttgtttcttgcttataa
>MINJ2000Fg00061t1
atgaagattcttctcttctggtttattgagggtcatgctggaccacttattgctagagaa
atactcggagaaatatttgactactacaagggaaaaatgcactacgaagatgacggagaa
gacgatttaattaaaaaatctggcaaaagttctttctcttcacaaagtactggttcgatg
gaggacgattatgttgagggagaggatgatgaggatttttatggtggagggaaggctgct
ttaactcacagatttggaaataatggaggagaggctacaagcatttcctcctcttcacaa
gaaagagaattattaccaacaactgtagagggaggtgtagatacaaatacaacagaaact
tcacatttatattcttcaacacctagaaggaagggagcaggaaattcagctagagcaagg
tatggaaatgtggcagatgaacgacgacctccgaatttttataatagtggtatttaa
>MINJ2000Fg00062t1
atgattgactgtgtcaataaacctattggttatgatgatattgaagaattggcaaagcat
cattctcgcttagatactgcatatgtgcctattttaaatagagagaaattggcacaagat
tacaaagaggacgaaagccgaagatcagatataggttgtaataaccgtcttgaatatgtg
ttaaaccaacttctctataatgatgaaaaacaatgtttaaaagatccattcttcaacaaa
agtctggccgatcaaggcaaaaaagacaaggatcttaatgaatggatgcagccgggagag
gagaccgcagggatgtttacatatgcggctcaggtctgctaa
>MINJ2000Fg00063t1
atgtaccgccgagctataactttgttcgaaattgtcgaatccgtggcgccctggtatggt
tcgatgtggctcgaccagctgaatcgaaccataccagagcgccacggattcgacaatttt
gaaccaagttatagctcggcggtacattgggctcgcggtacactggcttgcttccggatt
cccccggaatcaatagattcaataccattggttgcctggtcggaaatgcttatgaaaaag
ccggatatccaaagattttcgtttgtgtattggaatacctaa
>MINJ2000Fg00064t1
atgattggggaagctaatacttacggaaatcaaggaggaggtaatgccgggtatcaaaga
gcctcctcttttggcggaggatcgcatcattcaaggggaagaacatataacacagggtca
ttctctgccgatggatatggtcaatttggctcaggatttcaatctgctcagcatagtcaa
agacgtaacattactccaaatactaatttgaagggatataaaatgatgaaaggaaaggct
tttgaatttcgtgctcatggaggggtcggaaatattactacgtcaagagatagatatgta
tttaaccaaataaagccacaaggacaagcagggaatgctctttcaataaatggtggtatc
acaactctcgagattgtttag
>MINJ2000Fg00065t1
atggttgataaaaatgcttcacctgatgagattgaagatgcatttaatgaaaggaaggag
aaaaatcgaactgccaaacagagcgataaagacttttttgataatttgggaaaattgtcg
gaagcttattcgattcttggtgataaaacaaaaagggaaaaatatgatagagaacttgct
aaaaataaaggaaaatctaaggaaggggaaagttcaaatgctggaaatataaaccaagaa
gatcattttagagggggaacaattcataacacaggcagcactttctttggcaaaggaaat
gctgaatttgtcacaggagaccaaattaacatgggatcctcatttggcggatcgagatcc
tcaattggaaaagggttcccacgtggagggaatatccgaagtaagcaaaactcataa
>MINJ2000Fg00066t1
atggaacctgaccagctagggtgtataatatcgagtcaacaccttgactcggacgtctgg
atcccagtcagggaaatcacctccaacacaattgattcaatcttgaatcaattccttaag
gttgcccagagtagaaagcaggataaaggaatgttatggggggcccccttcttagtttca
gtaaccaccattcagagaaaaggtttaattccgcgtacaatgcatggtagtggtagaatt
caaaaaatacgtcataagattaatgacaacgctctcatcaaaatccgaaatactgatgcc
tactgcctcttctatgctctgatggttacatttgttcacgcggtgttttgctggccaaga
tggaaattctataattatctacacagtagaagaggaatgaaaaaacttcttgaacaggac
acattgaatctaatggaaaccgtaggtgcaccctttgaccaggatagctacgacgcagaa
gaatgggttcctcgtgttgttgacttatggaacacctcaaataaaggctggtttaaagtt
tatatatttgaagaacttggggaatataaaccaatttataaatatggccccgataatttt
gatacacccataattttgttttataataaagagcactttgatggggttcgtagggctagc
gacctttttggacaaccctattgcttatcctgtgaaaaaatattttctcatcaaaaacaa
cacgatatttcatgtaaggctaggtgccctaactgttcaagggttggcccaggttttcca
tgtaaaagtttaaacgatttctgtaaatattgtaatggttgtgggaaagactttagaaat
gaaaactgttataaccatcatatcacctcgaatttctgtagttcttctaaaaaatgcgaa
aaatgcgggggtatttggaatgttaattataataataggaatgggaggacgggtcatatt
tgttttgaacgctattgcaccacctgcggtagctaccacgataccaagcgtgggtgttac
atcaaaccccttgtcattaaacccccaaaggcataccgaatcgtcgcctttgattttgaa
accatgcaataccgtgaaggagaaaagggtaaaatgcacgatgttaactttataggggta
aagataaattgtcccgggtgtatcactaatggacctgaccctgaatgcatagtttgcgga
ggataccgtactattacattttcaacaagacatttccgtaacacaaaggttgatcaacag
aatctcacactgaatcctttatcctcattcgtttcttggataattatgcccaaaaacttg
gatacaatagcattctcacattttgggggtagatttgatatggtattagtttttaaggaa
ttgtttcttagagggttgacccctgacatgattaagaaaggtaataagctttatgaaatg
aaggtaaaagttggtaaaaagaactgggttattttccgagatacctttaatttaatgccc
atgtcccttgcttccttggtccctgcctttgcacttagtatagaggacaaacctttcttc
ccacacatggtaaatagaccggaaaattatggtaaggaaattttcccggtgaaggatgac
tatctggctgatggaatgatgcccgagaagagagcacaatttgataaatggtttgctgaa
cacaagaatgaacccttcaatttggatgaatccctggcatcatattgtaccaatgacgtg
gaaattctaatggctgcactggtgacatttcggcgcgaatttttggaagtctcaaatgga
ttggatgtgctgagggaggcaatgacaattgcaagtgcctgcatgaaacactttaggact
aatcatctacaatctcaacaccttggaattgttccagagattggatatgacaacacagac
aaccagagtttgcttgctcttcgattcctcagctggtacgctgaggaacacaaggtcaat
atacgtaatgcttattctaaagaaggggaaaagaggtttggagattatagagtagatgga
tgggttgaagaaaggaaattggttatagaaattaatggatgttgttggcatgggtgtaaa
aaatgtttcccagatgatgaaataagacttcccaatggtattacagcagggaagcaaagg
gaaaaggatgaaagaaggttagaatttattgaaagtttcggtgtaaatgttgaagtttac
tgggagtgcgacataagggggatgctttcaagggatagggttatgagattaaagtttaaa
aattacttggacaatggaccgatcgatattcgatcggccttctttggggggagaactggc
ccacttaagttattccacaaaacgggggaggggcaaaaaatttcctactatgatgtgacc
tcattgtatccgttcatcaatatgtcaacacgatacccaattggtcaccctgatgtgcat
attctgaacaacgacgtcaactggactcaaccatcagacaacacatatgaattggctctt
ctaaaagtttttgtaataccaccacgcagcattgacgtaccagtgctacctatgaaaaat
ggagacgacgacgaacgactactattccccctttgctccacttgtgcaaaggatcatcca
aatggagatgtgaatgagaaatacagctgtcatcattcagataaacaacggggatgggtc
tctacttgcacatcaatagagttgaacgaggcattgaaggaaggatatgtggtcaccaaa
gtctttagagttttggaatataaaaaatacgacgacaatctctttcgtccctacatccgt
gaatttatggcacagaaaattcacgctagcggctttgacatcgacatcaaagaagaccag
cagaaggaagagaacttcatcaaggagtgtgaagaaatttttgggatcatcatcgacagg
gagaaaatgaaggccaataaaggtaaaaggacgcaagccaaattatgcctaaacaactta
tggggtcgcttttctcttcgtaattttggattatctcagtgtgtggttacggacgaccct
gcagtgttcatcaaatattcaaacgacccttcaattattattgatactgtcgaaggactg
actgacgatacccttcttatttcgtacagcaaaaagaaggaatttgtagaagagcatgcc
tcgtcaaatgtcatcatctcgttgtggactacgtcagcagcaagaatccacttgcttcac
gccatgcaacaggttgtgagaactcctggttgctcattgctctacactgacactgactct
ttaatcttttcacacccaactgacaactgccctcttcaattaggacctcatctgggtcaa
ttcacagatgagtacccggacttcaatattttggaattttgctctggtggcgcgaaacaa
tatggcttgaagatggaaaagaaggatgagcctgagactgaaccagtctacgtgctcaaa
gttcgtggaatgactttgaactgggatgtaataaacaatcaaggaatgcggtacgagaaa
tttaaagaaaagattttcaattttgttaaaggtgattatgatcccattactgtttcatac
cccaactttttacgtccatctgttaaggatggatctgtgaccactctgccttttaagaaa
atttataagccctacatcggaaagggagtagtccgcccttccgatttttctgtattggac
tttggatttaccaatttgtaa
>MINJ2000Fg00067t1
atggtccgcgtaatcgatgaaatcgctcgccttcttgaatgttcagttctcagtctaagc
gggcatctagtaaatcctcagactcgtattaaagttatgaaagaatttttggatcgtaaa
gttcaaacaacctatctgaacaaagattatcagaggaaaaagtttttatttggaggtttg
acaagaaaaggcgcaaacagaattcgcgcctatggacgtcttaggagtcattataatgtt
actatatcacaacatttttacacaagacatcgcattcgtctgcgcaatccttatttaaat
tgtgttattgatcgcagaccgtttgagaaggatcgtttttatcccttggaagtattggag
ttcattgatgaagaacacatggataagataaatcatttagcagtagagatgggacgttta
acactacaagaagataaatcacaatctgaatcaatttcatcacctggaagtccaacaata
tttatgaacaaggaagatgataatgaaatttatagaggagacctaagtcaagacaaatgg
taa
>MINJ2000Fg00068t1
atggtccgcgtaatcgatgaaatcgctcgccttcttgaatgttcagttctcagtctaagc
gggcatctagtaaatcctcagactcgtattaaagttatgaaagaatttttggatcgtaaa
gttcaaacaacctatctgaacaaagattatcagaggaaaaagtttttatttggaggtttg
acaagaaaaggcgcaaacagaattcgcgcctatggacgtcttaggagtcattataatgtt
actatatcacaacatttttacacaagacatcgcattcgtctgcgcaatccttatttaaat
tgtgttattgatcgcagaccgtttgagaaggatcgtttttatcccttggaagtattggag
ttcattgatgaagaacacatggataagataaatcatttagcagtagagatgggacgttta
acactacaagaagataaatcacaatctgaatcaatttcatcacctggaagtccaacaata
tttatgaacaaggaagatgataatgaaatttatagaggagacctaagtcaagacaaatgg
taa
>MINJ2000Fg00069t1
atggaacctgaccagctagggtgtataatatcgagtcaacaccttgactcggacgtctgg
atcccagtcagggaaatcacctccaacacaattgattcaatcttgaatcaattccttaag
gttgcccagagtagaaagcaggataaaggaatgttatggggggcccccttcttagtttca
gtaaccaccattcagagaaaaggtttaattccgcgtacaatgcatggtagtggtagaatt
caaaaaatacgtcataagattaatgacaacgctctcatcaaaatccgaaatactgatgcc
tactgcctcttctatgctctgatggttacatttgttcacgcggtgttttgctggccaaga
tggaaattctataattatctacacagtagaagaggaatgaaaaaacttcttgaacaggac
acattgaatctaatggaaaccgtaggtgcaccctttgaccaggatagctacgacgcagaa
gaatgggttcctcgtgttgttgacttatggaacacctcaaataaaggctggtttaaagtt
tatatatttgaagaacttggggaatataaaccaatttataaatatggccccgataatttt
gatacacccataattttgttttataataaagagcactttgatggggttcgtagggctagc
gacctttttggacaaccctattgcttatcctgtgaaaaaatattttctcatcaaaaacaa
cacgatatttcatgtaaggctaggtgccctaactgttcaagggttggcccaggttttcca
tgtaaaagtttaaacgatttctgtaaatattgtaatggttgtgggaaagactttagaaat
gaaaactgttataaccatcatatcacctcgaatttctgtagttcttctaaaaaatgcgaa
aaatgcgggggtatttggaatgttaattataataataggaatgggaggacgggtcatatt
tgttttgaacgctattgcaccacctgcggtagctaccacgataccaagcgtgggtgttac
atcaaaccccttgtcattaaacccccaaaggcataccgaatcgtcgcctttgattttgaa
accatgcaataccgtgaaggagaaaagggtaaaatgcacgatgttaactttataggggta
aagataaattgtcccgggtgtatcactaatggacctgaccctgaatgcatagtttgcgga
ggataccgtactattacattttcaacaagacatttccgtaacacaaaggttgatcaacag
aatctcacactgaatcctttatcctcattcgtttcttggataattatgcccaaaaacttg
gatacaatagcattctcacattttgggggtagatttgatatggtattagtttttaaggaa
ttgtttcttagagggttgacccctgacatgattaagaaaggtaataagctttatgaaatg
aaggtaaaagttggtaaaaagaactgggttattttccgagatacctttaatttaatgccc
atgtcccttgcttccttggtccctgcctttgcacttagtatagaggacaaacctttcttc
ccacacatggtaaatagaccggaaaattatggtaaggaaattttcccggtgaaggatgac
tatctggctgatggaatgatgcccgagaagagagcacaatttgataaatggtttgctgaa
cacaagaatgaacccttcaatttggatgaatccctggcatcatattgtaccaatgacgtg
gaaattctaatggctgcactggtgacatttcggcgcgaatttttggaagtctcaaatgga
ttggatgtgctgagggaggcaatgacaattgcaagtgcctgcatgaaacactttaggact
aatcatctacaatctcaacaccttggaattgttccagagattggatatgacaacacagac
aaccagagtttgcttgctcttcgattcctcagctggtacgctgaggaacacaaggtcaat
atacgtaatgcttattctaaagaaggggaaaagaggtttggagattatagagtagatgga
tgggttgaagaaaggaaattggttatagaaattaatggatgttgttggcatgggtgtaaa
aaatgtttcccagatgatgaaataagacttcccaatggtattacagcagggaagcaaagg
gaaaaggatgaaagaaggttagaatttattgaaagtttcggtgtaaatgttgaagtttac
tgggagtgcgacataagggggatgctttcaagggatagggttatgagattaaagtttaaa
aattacttggacaatggaccgatcgatattcgatcggccttctttggggggagaactggc
ccacttaagttattccacaaaacgggggaggggcaaaaaatttcctactatgatgtgacc
tcattgtatccgttcatcaatatgtcaacacgatacccaattggtcaccctgatgtgcat
attctgaacaacgacgtcaactggactcaaccatcagacaacacatatgaattggctctt
ctaaaagtttttgtaataccaccacgcagcattgacgtaccagtgctacctatgaaaaat
ggagacgacgacgaacgactactattccccctttgctccacttgtgcaaaggatcatcca
aatggagatgtgaatgagaaatacagctgtcatcattcagataaacaacggggatgggtc
tctacttgcacatcaatagagttgaacgaggcattgaaggaaggatatgtggtcaccaaa
gtctttagagttttggaatataaaaaatacgacgacaatctctttcgtccctacatccgt
gaatttatggcacagaaaattcacgctagcggctttgacatcgacatcaaagaagaccag
cagaaggaagagaacttcatcaaggagtgtgaagaaatttttgggatcatcatcgacagg
gagaaaatgaaggccaataaaggtaaaaggacgcaagccaaattatgcctaaacaactta
tggggtcgcttttctcttcgtaattttggattatctcagtgtgtggttacggacgaccct
gcagtgttcatcaaatattcaaacgacccttcaattattattgatactgtcgaaggactg
actgacgatacccttcttatttcgtacagcaaaaagaaggaatttgtagaagagcatgcc
tcgtcaaatgtcatcatctcgttgtggactacgtcagcagcaagaatccacttgcttcac
gccatgcaacaggttgtgagaactcctggttgctcattgctctacactgacactgactct
ttaatcttttcacacccaactgacaactgccctcttcaattaggacctcatctgggtcaa
ttcacagatgagtacccggacttcaatattttggaattttgctctggtggcgcgaaacaa
tatggcttgaagatggaaaagaaggatgagcctgagactgaaccagtctacgtgctcaaa
gttcgtggaatgactttgaactgggatgtaataaacaatcaaggaatgcggtacgagaaa
tttaaagaaaagattttcaattttgttaaaggtgattatgatcccattactgtttcatac
cccaactttttacgtccatctgttaaggatggatctgtgaccactctgccttttaagaaa
atttataagccctacatcggaaagggagtagtccgcccttccgatttttctgtattggac
tttggatttaccaatttgtaa
>MINJ2000Fg00070t1
atgccgtcttcaggaccaattcgccgtgctattgctcctgttttgcgtactataagggac
agaattgcagatgctaatggacttttggatcaaccagtgataaaccaggcaacagctaat
ggacttcgtgtggtcagaactcaactggaatcgtcaatggaacgcgtgaatgaactcaat
actcgttggctggaatatatggacaatttggaagaaaatgctctacattcagaggaagaa
ctatatgacaactatccgccgcaaccagaggccgaactggatttgccgcatgaacacttc
atggacttacacgagagagcaagaggaattgtggaactaattaacttgaccttggagggt
catcagggccagcagctgcccgcacaacaagtcaatcacccaaatgtggtacaacaagcc
gtccgactacccacattggaactaccgcgcttcgatggagaagcccaccgctacagaaca
tggtggaatgcattttcaatcgcagttgatcagcaaccaaccttgtccgccttccagaag
cacacctaccttttgatgtgtttgccagccaactcaccagcacgaaaagctattgaacat
tatgaaccgtcggacgccaactaccagcacgtactcaatattttgaaagaccgatttgga
aactcaaagagactgatcgacaacctttactcagaactgatgcaattaccgagagcaact
gatgcctcatcatcacttcgcaattttatggacactgtggatagaatatgctatcaattg
gagtcgcagggacaatcgcctgactcaactcaaactatgttgcagatccggagtaagcta
ccctctggcgtacttcgagaactcctgatgcgtgagaaggaatctcgtcggctatggacc
cacaaggatctactgaagcaactgcaagaaatcatcagtctcagagaggaggttttgtat
tgtgtacactcaatggacaaatcgccacatgtcaaaagggagatcaaaccccaaacaaca
ccaccacgagatattgtgagaacattcgctgcagtggcgcagcatcaacactttgaaaca
aagaaatacaatcgaagaatatgctcactgtgtgcaaaaccaggacatttgccaaaccgc
tgccgcatttatccaactgccagggaccgactgagaagactattggaaacaaatagatgc
atcagatgcctcagggaaggtcatcatgcatccgactgtcaaaaccaatggacttgttac
agatgcaagggcccgcatctacgtctggcctgccaacaagccgcagtaaaccagagctgt
caatggacagcacaaccgagaactgatcaacttagtcaaccacatctggcctgccaacaa
gccgcagtaaaccagagctgtcaatggacagcacaaccgagaagtgatcaacttagtcaa
ccacatctggcctgccaacaagccgcagtaaaccagagctgtcaatggacagcacaaccg
agaagtgatcaacttagtcaaccacatctggcctgccaacaagccgcagtaaaccagagc
tgtcaagggacagcacaaccgagaagtgatcaacttagtcaaccacatctggcctgccaa
caagccgcagtaaaccagagctgtcaatggacagcacaaccaaagcagaaaagtgctcaa
cttaatcaactacgtctggcctgccaacaagcagcagtgaaccagaaccgtcaatgtacc
acagaaccggaacagagaattgccgttgctcatgagaagcagcaacagaacaaggataag
tcagaggaaccagctcattcaatactcagtcttcatactagtggtccagcaaagaaaaac
tcaggcagtatggcaagctacattaccaaggatctcgtgaaagaactacaaccaccgcgc
gtagtcgccgaacaaatgaaagttgaagcctttggaggctcaacgaacgactcgttcaaa
ttttattcaccaatgtatgaactcaagttacaacgttcagatgaaacatgggagaattgt
gtgctcaaccgtgttcaagagattaccaacccgttcaatacagtttactgtgatgacaac
aaagaatttatgcctggagccgacttcaaagactcaatcacaatttcacacgaggcacca
gcaattatgactggcatccatcatttttggaagtacctcaccagttggaaatcaatatta
ccaggactccacctcattgataccttccttggcaaaatgcctggaggagaatcaactttt
cggctccacagctcaaacagatcagtggcagtgatctcaatcaactctagcaatggaaag
cgaatgtcaaccaacaacaacgagaagtgctcatcttcaataaaggtcgaactcaaccta
gaaccgagaaggcgaatggaaccaacaaagcaatcatcaagaaatgcgggatgtggaaca
ctttgtacaaggaaaacgacacaacaagctcaaactttggctagaactacaggaatcgca
actcgagctcgtattgtaagacaacaattgaaccaagcaagccgcaaccatcaacagacc
ggacaggaatggagacgtgctcacctggaccggatacttggtagacgacccgtacctaca
aattggatacctttggtcgcgctacttactttggccaaacaaacttattcctccaatacc
gtcgcagtcaccacgaagtcagttacaatggtggagaatatacctcaggcaatctcaagt
atcacctccctactacttgcacttattattggaattggactactgtacctatttgtgcgc
ctcaacttagtatttcgagtctggaaggcagcagctcgacttgtactactcatcacacca
ctttgcttcgcaactcaggcgccgggagggccctacggacgggagaaaatgcaaacctcg
acatatgtgaactatggtctcgaacctcaacttaacacttggagagaagtctcgacaacc
tcgactttatgcctcgagtctcgaacaacttatgggaaaacttggcacacccactttaaa
aaattggcaccgcctacactacttacgagcttaacaacgacaaacttatatcaatggtca
cgcccacttttggctataaaagctcagctcagtatgccatccatacgtcatttcaacaac
ttggaaaaattgttaaagaatatgatgcgccttctcaccattgatcaaataattccaaac
caattggacagttggcttgactatcatcaccctggatggaatcgggatgaaaagactaaa
tttgaagccggagtagcaattgtccagatattagaaactgaaagcgccgaactgaaagtt
ttgactgcagaaagaaccgtgcgacgaccagcaggactcgcaggatttactgaactgcct
gccaacaaggaactgattatgcctaactgcaccgtcaaccgtcactactggaacaaggga
gttacactgatacgacctgatctaccctgcatgatttttggaaatccgctggaacgtgag
aaccgacatggattccgtggatcaagtgctaaatcgcttagtcgcaatcgtggaaaagca
tgttggagacaaggagaaagacactacgaactgatcccaccagaaagaatttattggatc
aagttgaaacaaacagcacgtgacaatgaacagcattttgaaaatgttagtgctcaaccg
gaacataacactgatggagaacatgctactccaaagtcaaccgctaatagaacttctacg
ccaaatgaatatgggactttccaagtcccaaaaataacaatttcaccagtgatagcatat
caaaaacctagaaaggacattgagccattcgataatggtggattcagccaacgggactca
gctataccaatagaacctatggctagaccgattttaaacaatattcgtaactcagatcgc
aatgtgcgtcaaaatgtgcagtcaactactcgaccacattcaattactcgacaatcccgc
cgagggatggataatcgcccgcagtcgattactaatcgctcacgttcatttactcacccg
caagtgcctaccaacgacatgccccgacaatcaaacatgcgatcaaactcgaacatggag
caacaattacaagcattaactatgtgcccgcacttgacatgtcgtcaacaagcaccactt
catataaagttaatgtttcaccatgaacgattgtcaacacaatgccaaatttgtatcaat
gaccagaacttgatcatcgacatgccaaatggaaatcaatactgtggcacttctgccgaa
caatgtcaatgcaagatgtcgatgatagaaaggaacgatgatgaagagaaggaagaacaa
gaagtgggaagaagatga
>MINJ2000Fg00071t1
atgtgtaagacagatgataaattaaaaatgaaaggtttatctaaacatgctgggtatagc
tccgggagcccggctccgccggagccggctcccggagctaagattttggaaaccccggag
ccggggctggaaccgagccaagccggagccaacaaatggcaaatacccagcactgctcct
tacgttaactcaaatttcagtccataa
>MINJ2000Fg00072t1
atgactggaacttttctcaatggtggaagttgtattaaactagcagatccgggtgcaatt
gctttaactgctaatgttcctgtgcattttgctaatgaccctactaagaaacttcaaaga
tttaatagttggataaaaggtaaaggttggacacctgaagatagaactggcggttatcct
tttaaggctaacaaccaattcgttatggaatggagtgctgaaaatagaactacaatacga
gtaattgttgacggcaaattctggaaattattttctcgtgaagatttgagtaatattgag
caactggacttttcctattttatcagaataagctctgttaaattgtgccgacaagaaata
gaaacaactacacctgagataccaacaacaacaccttctcctccaacatgtcccaatgaa
gttcttataactaacgtgtcaattggaaacgttaatcttcttaactatggatttggaatt
gggtttactgaaggcaaaagtattattatgactggaacattactaaatggtggaagttgt
attaaactgggggatccgggtgtgcttttgcaaactgctgatgctgtcttccattttagc
ccaaacaatgttgccaaacatgttatttgtaacagttggatgaaaggaaagggttggaca
cctgaagataaatcaggcggttatccttttaatcctaacaaccaattcgagttgcaatgg
attgctgaacctaacaatattgtaaaaatatatgtcgatcgcaaattctttagaacattt
tcacgtgaagatctgagtaaagttgtccaaattgacttttcatatgctatcagaattagc
tctattaaattgtgccgagaagaaattgaaacaactacaccagagataccaacaacaaca
cctcctcctccaacatgtcccaatgaagttcttataactaacgtggttatttgcaacagt
tggatgaaaggaaagggttggacacctgaagataaatcaggcggttatccttttaatcct
aacaaccaattcgagttgcaatggattgctgaacctaacaatacagtaaaaatatatatc
gatcgcaaattctttagaacattttcacgtgaagatctgagtaaagttgtccaaattgac
ttttcatatgctatcagaattagctctattaaattgtgccgagaagaaattgaaactact
acaccagagataccaacaacaacacctcctcctccaacatgtcccaatgaagttcttata
actaacgtgtcaattggaaacattaatctgattaaatatggatttggaaaagggtttact
gtaggcaagagtattatcataactggaacttttctaaatggtggaagctgtattaaactg
gcagatgcgggtgtaattactgtaactggtaatgttcctttccattttgctacggaccct
actaaaaaacttacaatttgtaatagttggatgaaaggtaagggttggacacctgaagat
agaagtggcggttatccttttaatcctaacaaccaattctttatggaatgggttgctgaa
cctaacaatacaataagagttatttgtaatagttggatgaaaggaaaaggttggacacct
gaagataaaacaggcggttatccttttaatcctaacaacgattttgtgttggaatggatt
gctgaagctggaaatactataagagtttttgtgaattacgtggcatatctcagatttaca
cgtcatgatttaagcaaagtgacccagatacaaattattagagcagtcaaagtgtgctct
attgttacttgcaattga
>MINJ2000Fg00073t1
atggttgataaaaatgcttctcctggtgagattgaagatgcatttaatgaaaggaaggag
aaaaatcgaactgcaaaacagagcgataaagcttttttcgataatttggaaaaattgtca
gaagctcattcggttcttagcgataaaacaaaaagagaagaatatgatagagaacttgct
aacaagaaaggaaaatctaaggaaggggaaagttcaaaaactgcataccataaagataag
aattcccagggaagggcgcaaacttttggtggaggatcgcatcatattagaggaggaaca
attcataacgttggatcaacattccgtggcaacggaaatggtggatttatctcaggagat
caaattaacatgggatcctcatttggtagatcacctaatgctggatctcaaaatgaagaa
gagactcaaggaagggcgcaatcttttggtggtggatcgcatcatttcagaggaggaaca
attcataacacaggaacttttaatggcaatggagtaggtggatttgtctctgggggcata
tttaacagaagatcctcagttgaaggatcagacacatctgactcagagtcctcttatgac
tcagaatcagaatttgaatttggaaaaggattcccatttggtgaagcaggaccttcattt
cgcacaaaattcacagttggaaagaatgaccaatggcgtaacataaatacaaatactaac
atgaaaggatataccctgataaaagcaaaggctataaaagttcatgttaatggaaaagtt
cggaatattcctacgccgagaaataaatatgaatttaaacaaagcaatccaaatagacca
gtaggtggtgctctttcaataaatggtcgcattggaaatctcgaggttattacttga
>MINJ2000Fg00074t1
atgaacaacgaactactctctaatatttcacctgcttcttcaccaactaattcagaaaag
tcaacaaacatttattatggccctgttcccccaccattggaggctgaaattgtttcatca
gcagcaccggatgagcatcaaaaattggaaaagtggtgggttgaaaaaagcgctaaaggc
aaaccaagcacccaacagaaaaaagaatacggcgccgcagcgggtttcaaaaaacgcgaa
gactttctaaatgattgtaaagaaaaagcgaagaaaatgccgccgttattgcgtgctgtt
cagaccttgcaactcgcagcggtaaatagccaaaaagaagcggggcaggttgatccagaa
actgggaaaataacgcggccaacaacaacagtagaaattactaaaaatgataccaacgaa
tatgaagggcgcggctttaaattagaccatgaaggcttgtcgcataatgaaatagaaaaa
gtagaagggttgctcaagcttggcgctgaattgactaaacaagctcttttgctacacgaa
caatataaaagaagcgctaacattaaaagaaaggccgagatagctattgtaaagacccga
aatgaattagaatcttcttctaatattaatcaacaacaaaaacaaccttcttattctatt
cgttacactccctacaaacaacagaaaaattggaaaaacaacaataactcgaaaacctgg
caatgcaattctaatgaaggttatgaaggattcgggaaatag
>MINJ2000Fg00075t1
atgtcccccttgaggaaattgaaaatagaatgggcgtcattctatttgaggaaatatggt
ctattatatgtagagtttgaccccgaccccgtaccccgaccatattttgctcccccgacc
cgaatcatgccccgaaacatttcgaaaaccccgtaccccgacatacccgcccccgaacgt
tcggggtcaaaccctaattatatgttgcaagaatga
>MINJ2000Fg00076t1
atgctcagttcaacagcagaaattccaacaaaatggaatgctctccttatgcaatggggg
caatttattgcccacgatgtttccaaaactacaatgttaaataatcagacccggactgag
aaagaccgtccatcgtcgggctgttatgtatcgacttgcggtgtgtccgatactaacagt
aagactagaataactaacaaggtctgcggaacaggagaagacaataatgttcgtcagcaa
tacaatgaaaacacagcttttattgatggatctatggtacccagacatgcatttaatcaa
gcaaaggctgaagaccttattaattgtgatcagatcgattcaccgaattattttaaatgg
aaggaggaccagcttggattttaa
>MINJ2000Fg00077t1
atgtgtgtgcttgttttgtctgtccgagttcgtcagacaaaacacggacgaactcggacg
gacacagacagacaaaatacggacagacaaaagacggacgaactcggacggacagacaaa
acacggacgaactcggacggacacagacagacaaaagacggacgaactcggacggacaca
gacagacaaaagaaggacgaactcggacagacaaaacacggacgagcacggacagacaaa
acacggacgaagacggacagacaaaagacggacgaactcggacggacagacaaaacacgg
accaactcggacagacaaaacacgcacacacatcggacagaaaaaaagtaa
>MINJ2000Fg00078t1
atggatgttgacaacgatattgaagagggggaattccttcacacttttctcaaaagtgat
gataatgaaaatcatcaaattacagaagaacaccatttcgatgaagaaatgccaacaccc
ccaactttaataccctcgtttctgacaggaccggattcttctgattcaacagaaaggtgg
gtcggagtcttccatgatttatttttggatgccttgataaaacaaggataa
>MINJ2000Fg00079t1
atggaacatcaacattatttatcaaacgatgttgaaagtcaacgtgattctgaagaaagt
ggacaagaagtatatgaaattgtttcagatgaagatggcttagatgagaatgaagatgga
tcatattttagtaatcgcacctggaatagaactggaggagaaactccggtattcggtgga
aatattaacaacaatttcccattccaagctggagacaaggctgacgaagactattataaa
agcatcgatcgagaaatgcaggaacaggaggaaattcatattaaaaacaaattgccagaa
actgacgaagaaaataaatttcaggaagaagaggaggattgcgattgctgttgcacaatt
atgtga
>MINJ2000Fg00080t1
atgacggccgtccagcaatcaggtcttaagggagaacctatttcttatactcggtatcca
gtaacaactcccatacaaacgaacacaacaaggaaacgtgatagggataaaaccttaaat
ttaaaaacaaactcgacaaaggaagcaaaacaaagactgatcattacattcctctctttt
accaaattgacaatttacattctcagtgccaaaaacttgatttaa
>MINJ2000Fg00081t1
atgcttgaaacagctgaatctcaaattaataaacttccttctctttggaaaaatataaca
actcaacgtgatttcaatactctaaaatttgttgaaattctaacagcttctgattttcct
gaagtcgaagcacgtaaatgggttgatgacagatatcccttaactatacaggttcttaat
ttgttggatcacaatataagattatcaaaacgagataataatcttcgtatgtccagacac
acttag
>MINJ2000Fg00082t1
atgaataggggctattttgcggaaatatgaaaatatttttttatttctctgttattcaat
ggaccttcaaaatattggactagcacagaaaacagggaaagatcagctttagttaattca
ctgccaaatagatatgctccagttaaaagtaacctttcagcaattattgacaattggttg
tcgaataattcagaggaatga
>MINJ2000Fg00083t1
atgtatcaggattgggctttaaaatttcgtcaaccggatcctgcaggattaattagagtt
cagcgggatcgggatcccggtcgggatcgggcgggattatcccgggttttcaaatcccga
tcccgggtttttgtcaaaatcccgatcccgttgaactctaggattaatcctgaaaatcat
gaaatcctgacaatcatgaaaactgatcctgaaaaatcctgcgcaggatcctgtcctgct
ccgacctctagtttttag
>MINJ2000Fg00084t1
atgtttagattcatcactgtaataaagcatgaggaacgaataatgcaagatcgtatccga
atttatcagctggatccaacacaaggagttaaaattattcgtcgtgccgccaaatacata
aataatgataaagcaataaaggaacttgttctgcgttttgacgcaattcagaatccaaca
aatgaacagattatagcacatctgcgtgcgttacaatatagacttgcaggaaataatttc
gatgatctttag
>MINJ2000Fg00085t1
atggattttttacaattgctcaaacaaaataatgaacaacaattaaaggcacaagaagac
tatctgcaaaatcaacaaaatgttcaaaatccaaatgagatagaagttgctgacaatgaa
ccccgaacactctttcggcccactgcaataaaaataactccaaatcctcaacagccttat
ttatctcaccaaaacactaaacatttagattcgataataaaacaattagaaaatgataaa
aataatcaagatgaagaaactaaagagttgaataaaagcgctaaaggaaaagaaaagttg
gaagaattgaaatga
>MINJ2000Fg00086t1
atgtctgatccgacattacgcccactcttacgtccagcgcccccaccacctccacactct
caatctcgtccaggttcttctgcagctttgcaaaattttgagtatatgggacatgaagaa
acaccacaagggtcactttcactcaattctggtgcacctcctcttccaccacataattta
atgacaacacaacagcaatatgtatttccgtcagcaaaatctacatcacttcgacatgaa
tcaacatga
>MINJ2000Fg00087t1
atgacgaaatattattcattgatttctactcaaatattattcaacaattattcgaagttt
tacaagtttttgaaccggaaaaccttaaaatgtaccgtatcgaattatagtgaagctgaa
ctagaagatcaatttgtacagaatggtaatgatggttctattaataaccaacaatctttt
gttcctgcaaaacaaaatatgagaaatccgaatactaacccaaattttagaggaccatca
aatccaattcgttcacaaaatccgcaaccgagtgaataa
>MINJ2000Fg00088t1
atgaataatttcaactatggcactggtcaacaaacatttcaacctcaacagatggttcct
catcaaaatgattatgctgaaagccatcagcctaaaggttattgtgcgatttctggaaaa
cctctttacgataatacgccacaacacaaagacgaatttcaacaagctaacttctatgga
aacccgcctaaaggagattattatttcgatgacaccactaatcagtggataccctacaat
cctgctccacaacatcatgaagaaaatggtaacgattgtaccataatgtga
>MINJ2000Fg00089t1
atgattgtatcacttgcttttgtaccccaaaatgatctcttagaagccctcgatatgtta
gaaaattatctccctcttgaattggaacctattcttgcatatttcacaaatacttatatt
ggtagaatccgtaataacggtactcgtgcaccacctacatttgttccctcttcatggaat
gtttacgaacgtacaatcaacaatcaagataagactaacaactactgcgaggcgtttcac
aaaaaagtccagttacagttgggacctgaaaaaaggacctacctgaaaaaaggaccttcg
cgactaagtggcctgcgactaagtggtcgcgactaa
>MINJ2000Fg00090t1
atgctctctaataaaaattgcgaaaaatatactcacaacggctactgttacgtgaaggat
agagatagcgcggatgggcagcttatattttggcgttgtgacgagagaagtaacggatgt
aaaggcagaatttggactacatcgtgccagaatagggagtttgttcgattgatcaccgat
cacagttgctcaacaactggcgatgctgcaaaagtttctgtacaacaaatattgacaagt
gttcgacaacgtgctgcaactacaatggaaaacccagcacaaattagaagcaatgttgta
caaggagcttctactgctgttttaggccagcttcaaaacaaatcagccatgcgtaagatc
gtgaaacgagttcgattagaacaacagcaagcgcctagaaatcctgacaatagggcaact
ttgataataccacgtgactacagccgctacgagtcagaacctggtgtctatgagcaattt
ctgttggcagatagtggagagggcgatgagcaacgcattctcatttttggtagagaaagt
tttcaagattggtctcatcttattgaagagctttacgtcgacggcacatttctgatttgc
cctgttttgttttatcaattctttgtggtcctggctcgacgaaatgactatgttctgccg
attttctactgtcttcttcccaacaaaaatgagaacacttatgcgactcaattagcgtag
>MINJ2000Fg00090t2
atgctctctaataaaaattgcgaaaaatatactcacaacggctactgttacgtgaaggat
agagatagcgcggatgggcagcttatattttggcgttgtgacgagagaagtaacggatgt
aaaggcagaatttggactacatcgtgccagaatagggagtttgttcgattgatcaccgat
cacagttgctcaacaactggcgatgctgcaaaagtttctgtacaacaaatattgacaagt
gttcgacaacgtgctgcaactacaatggaaaacccagcacaaattagaagcaatgttgta
caaggagcttctactgctgttttaggccagcttcaaaacaaatcagccatgcgtaagatc
gtgaaacgagttcgattagaacaacagcaagcgcctagaaatcctgacaatagggcaact
ttgataataccacgtgactacagccgctacgagtcagaacctggtgtctatgagcaattt
ctgttggcagatagtggagagggcgatgagcaacgcattctcatttttgattggtctcat
cttattgaagagctttacgtcgacggcacatttctgatttgccctgttttgttttatcaa
ttctttgtggtcctggctcgacgaaatgactatgttctgccgattttctactgtcttctt
cccaacaaaaatgagaacacttatgcgactcaattagcgtag
>MINJ2000Fg00091t1
atgattgactgtgtcggaagagatattggatttaacaaacttagcaaactgaaaaaacat
tatggacgcttagatatagagtacgaatctattttaaaaaaagaggaattgtgcagtaat
tatcaagagcaagaagctcgaaaatctgacattggatgtattgaacgtatggaatatgtt
ttaaatgaacttctcgcacgtgctgaaaacggcgacataccaaatccattttatagcaat
aatgtggaatatggaaataatggatggatactgccaggagaagaagatgctggtaatcta
gttgatttcatttag
>MINJ2000Fg00092t1
atgctaaaatatcatccggacaaaaatcctccaaatgatccagttgccttggaaatttca
aaaaaattaaatgtagcgtatggcattcttggcaatgagcaaaaacggagggagtatgat
aaggaattacacgcatcttctggaacatcctctacgtctgatggatcatcaaatcaagga
tatacaaatttcggtattttattttaa
>MINJ2000Fg00093t1
atgcattttaatcttcctcttttcttgttaatttttcttgtaattgttgaggcaattcct
gaccactacaaaacattagatgtttcacaaaatgcgtcaaaagatgaaatcaaaaaagca
tacaagaaattaatgttaaaatatcatccggacaaaaataaaaatgacccgaaagccttg
gaaactacacaaaaaataaatgcagcttatgacattcttaaagacgatgaaacccgaaga
aatcatgacaatgaattacgatcattttatggatacacatacaaaacgtccggtggatca
tctacaatgcatggagaatcatctacaccccctgaaggatcatttacacggtctgatgaa
aattcttccacatcacccgatacaacgcccgatggtacctcgccaaaaggaacagaagca
tatacaaattcaggtattttattataa
>MINJ2000Fg00094t1
atgttaaaatatcatccggacaaaactggaaatgacccagaagccttggaaattgcacaa
aaaataaatgaagcttatgacattcttaaggacgatgaagcccgaaggaatcatgacaat
gaattaagctcattttatggattctctaatgcaacgtctagtggatcacctaaatcacct
gctagttcgtctccaacatctccaacacatttcacaacgtctggtggaaattggtcagaa
ggaacacaaggacctacaaattttggtattttattttaa
>MINJ2000Fg00095t1
atggcggcgcaaatgtcgcggcgcataagtcgcccggcgcaaaagtcgcggcgcacaagt
cgcccggcgcataagtcgcggcgcaaaagtcgcggcgcaaatgttctcggcgcaaaagtc
gtgataccaagtcgatacataacattcccgttcctttttcccagcttttctgaagatgcc
gggatgaaaccgggatcgggaattcccggtttcccggtccgggtcccggccggttacttt
tcattttaa
>MINJ2000Fg00096t1
atgctaaaacatcatccggacaaaaataaaaatgacccgaaagccttggaaatttcacaa
aaaataactgaggcttatggcgtccttagtgatgaggaaaaacgcaagacttatgacaat
gaatggcgctcattttatggttactctaatccaacgtttagtggatcagctaaatcgcct
gatgggtcgtctccaacatctgaaggatcacatttcacaacgtctggtggaaattggtca
gaaggaaaacaaggatctacaaattttggtattttattttactaa
>MINJ2000Fg00097t1
atgggttgttgtagacgtattaaagatgctttaaacggattgatagaaaatcttgagaat
ggaacattagacgatagtaaattctttaattcaagtttgcttagtcaaatcaatgaaggc
acatataagaatcaatggatacagccaggggaggaaactgctggtataataattttattt
ttccaaccagcgcgctccgcgcactggattgaatgcgccaaaggcgcatttaacacggag
cctagaaaaggttacttccaaagtggttcttga
>MINJ2000Fg00098t1
atgctaatttttatagtaaagcggtcgaacccatctcgtaaaatagcaaaagagtcagct
ctctgccggaagatagtgccctccgacggaagagagagctctccgacggaagagagtgcc
ctccgacggaggagagagctctctggcggaagagagtgccctccgacggaggagagagct
ctccgacgaaagaaagtgccctccgacggaatgatgttccatcatcctgttatcgtttgt
tag
>MINJ2000Fg00099t1
atgaggattcgcatggatatctgggaatccatcaatttcgagagatggattgtgagaatt
acgaaggatatcgagtgtctaagaggatttgatgaatcatggagtggctcagaaaacttc
gcttccttattgggtgtcatatctcccggtatcctatatcactcaaatcagttgactacc
tcaatagtcccatggtatctgtttctttaa
>MINJ2000Fg00100t1
atgggaaacgcgaaaagaccctgcacatcgattagtacggacagtgaaattgataaaaca
ccgcttttatcaactgaacaacttgaacaaatttcacgtaatgttgttcaacttctaaca
ccattaattgaaactacaattaaaaccttatttgaacaattacatcaaaaattcagcaac
aatcttccatcccaaaacccacaaccaacatctcagtggggttgccccccaaatctaatg
ccaccaaaaattcgtcaggcagcagaaacaatccaacaacttcaacagcccaaattcgat
gaaaaacttaaggagttgtatgaaaagaagagctactatgcagtcatcgaaagattccct
gaaatagctaatgaagaagaagatattaaggttgtagagaagaatgttaatgctgttgtg
aacaacaaaaacttccaagataataaaacatttgaagtaaaaagacatggagccaaaaaa
caaaacaactatcaccgcatcatcaaagttaaatttgcaacaccttcagctgcacactct
tttattaatcaatacagaaatatccatcaacctaaattgggtgggcatagtcccttcgca
agaagggacttaaccccacctgaactacagctgcaaaactatctgaaacagcaagtgagg
gaaattaatcagaaacatggaaatggaactgcttgttaccgtaatcttaaaattcatttt
aaaaaaacagtgaccatgggttag
>MINJ2000Fg00101t1
atgcagttgtcttctttggctgaattgaaacttaatcctgcaggatcctggttgggattt
tgccgtggtttgatcaagagtgtgctcaaatcgtcgactaaaacaacaataattcttgag
tgtgattctggcgaactttttgttgttacagcctttcatacgacgaagaattctgcttct
attcttgaatcatgtgtctgcggcaatattgttaagtttgaaaaccttaaagtgcaaaag
ttcaattctgaaaggtttgacggtcagaaatactacaatacacccttggggtttgaattt
gttgttcaatctgcaacggttgtcgaaataactgagggagcaattactaaagtgtcttca
attgctgacattactaaatctggagttttcgctcttacatgtattttgtctggatcattt
gttgatatcaatggattgttatgcgtcgttgttggtgatacaaataacaacagagcagac
ctgcacataaacgcgacaaaaaaatctaaagatttcaaagatcttgacaaagggaatgtg
ttggaaatcaagaaatgttttgctgctatagaagaccaatgtattgttctgaagacttca
gaggacgatgtcacaatatcaaagaagaaaatggtaattggaaaaatgctttcgactcca
atcaaagcaaaggatggtgagaagaagtaa
>MINJ2000Fg00102t1
atgaatgttcgacaaagaggtccaagttggaccgataatgaattaacagcattttgtaaa
gctgtcgaatcccgacatgaagttttgtttaatacacaaactggccctaactataagaaa
ataattgatgatgcatggagtgaagtagctaatgaatgtgtcaagcttggtcatatgcga
tttgcgaatcgtgcaatctcaaagataatttatggtcaagatcttgacgatctcgctcgt
gaacgatcattgcttcaaatagatatattaaaagctgatttagaatataaaaaggtactt
atatttgaaaagaagactgctcttggtcttccggctagtattgaatgcgagggtcatata
atagcaaacgacgctctacagagtagaggacagatgcaagctattctttacaaagatagc
ggtaataatattgaaaatacacaagatatttttgattataattga
>MINJ2000Fg00103t1
atgtcagttcaaactgcaaattcacttttactcttacatttggcccagatgcaacaaatt
ttccagcaaaataacgagaatatggcactaattagtcaagcaattattgccgaaaaagca
gcaatggccaaggaattgattagaattgggcagttgaagcagcttaatgaaatggggatg
gataatgttgttaaaaatggtacttcaacagtcactgaactttgcttagaaggaatgcct
tctgtaaacaacgacattaacaaaaacgattttttcacccgttgtcgaataacttggaat
tatttaacttcaacacggtcaatgagcgagtttgatgaccttcgtctactgtttttctga
>MINJ2000Fg00104t1
atgtcggtccgcaatcctcaaatgtctcaaatgtccatcctcaaatgtcggtccgcaaaa
gagtttacagacattgtacgtcatcctccacctttgtgtaatgcaggtccaatcaatgat
gacccttataattggcaagctacaatttgtggaccgccaaattcgccatatgaaggagga
gtatttttcttgagcattaagttctcaaaagaatatccaattaaaccaccagaaatatgg
ttcaaaacacagatttaccatccaaatatcgatacggatggatacatttgtttggacatt
ctccagcataaatggacgccggctttgactatttctaaagttttggtttcaatttgctct
cttttcaccgatccaaatccaaaaagtccgctgagaaatgatcttgctgaacagtacgta
aatgatcgtgctgcatacgatgctaaggctcgtgaatggactcagaaatatgcgatgtaa
>MINJ2000Fg00105t1
atgttcttcgcagcagtcttttgtgtttatggctgtgcattgttacttagcttggcaatg
gaagtacctgtcgcccatatagataaattaatttttggccaaggcggtggaggaagtcaa
agattaccctctacagctagaagtaatacgggaacatctgacaagtcaggagagcagcat
caacttcaagattttgaagatgaaggagcagaaacaaaaaaagaatctacagaactaaat
aaattgttaagtggatga
>MINJ2000Fg00106t1
atgttgcaagaagcgagcaaattttttagtgaaaaggagcaaagaaataaatttatttca
tttctggaatatattaaatcaaagagattagctttaattagcaaagatttgtttactatt
tttgaaatgcatggaattcctgaaggagaaaaacgatcacaagtaaataaaaaagatttt
tttgttgtaattttcaaacaaaatgctgtgaacatcctgacaggattcgaatctgtgaca
tcagtcacagtgctatcgcttgacaagctcaagtgcctaactacctga
>MINJ2000Fg00107t1
atgtctgagttggcagagaaggttgatgcatctaaaaataaacatgagtttgttacctgc
tatagttgtagaaagcaaggccatattgctcgttattgccccgaaaacccgagaaattat
agtggagaaagtggaagacaatggagctataattccagaacaaattatggttatagagat
tatgataatagaccaaggcaaaattataatggaggatatagaaataatcaaagatattcc
acgaatcgtcgaattacagtaatcatcaaaattatcgaggaaatccaaactctagagaaa
gtagtaggtcttctgaacgaagatcctcaccccgcgttggattccagcgcagatcaagtc
cgagtattagagtttgcaagcgctctaaatccgatgttagacctaagtaatgtccgaaca
tcgctttggaagtttccggatgatgcaacctatccttcttggcaaccatccgagtcaccg
ataccactaaaccagtacgtggacagagcaaatacaaaggagtttgttgcaaccaaatat
tatatgaagcccaaaccgttctggctgtggcggatttggaggtggaggatcaagactacc
tatgccgttgctgctactaatttgaaggagggaggagtgttgtgtattgacatttga
>MINJ2000Fg00108t1
atgaaacaaagttactcgaaggacgtcatgaattgtcagaaagatatcagaactatattg
gacagagttcagattgactttaatggtttcactgcttgtgcggttcgttatggtcaagtt
gtctttcaacaggaaattgcacacccgcatcgcgcgaacggaactcaatcccacatcacg
gaaacactcgaatgggaacttttatttaatccgccttattctccggatattgcgccgtat
gattaccacttattccgttcgataaaaaatcatctgcgagatatggtagatggaatgaac
catcataaataa
>MINJ2000Fg00109t1
atggcaaaacttagtcatggaaccactacaactactcaaagacaaggccaggcagaagag
aaacggctcccggacaatccgtcagtggacaatccggcagtggaaaatccgtcagtggac
aatccgtcagtagtcggtcaatccgtcagtggacaatcctattgtggtggttatcgagga
attagggagattaatctggatttcggggattaa
>MINJ2000Fg00110t1
atgataaaacgtgctcgtcgtgcggtgcaggtgcctttggccaatccaataagtcttgat
cagcttgtacttccacaagaataccaaatatacgttcgatcggaaggaagagaagaacaa
tttctcctagatgattctggtgtttatgaggagaatggacatcaacataaagagggagct
gggtctttccagtattatttgcacttctctcaacaaaaagccgtgcgacttatgagaggt
tgctaa
>MINJ2000Fg00111t1
atgctgttattggttgcaagcaatgataagtctgaatctaacttggatttaaaggctcgt
gaaattgaggttaaggaggacgaaaaatcaaaaagtagtgttctcgctgccggtgagggt
ccgggtattctttgcatgcttcttggtgttggttgtggaactcaaaataataataattgt
gacaattctactcaacctcctccacctacaaatagaaatactccgaatgagaatggtaga
gctgtcgttttaggtcaaggcgagcgtgaagagaaaggtgaattggacattaaggaaatt
gagttaaaaagctctcaaaaagaatcgagtaattcaattgggttatttggaaatcttggc
agtcttttggggcttggtggcaacaacaacaacaataataataataacagcagtccacct
gaaagttcaagtcaagcaccccaaacttccgaacctttgaatcaagtcaataaactacag
gtggaaggtgaaaactctcttcccgatgctaataatgctacaacacctgaagtttcaaca
acaacatctcgtcaacctccagcacctctaggtgataaacttcaaacaggtgaaaactct
gtccatgaggatgataatgctacagatgttgaatcaacgactgcgtacgttcgagaagct
ttggattaa
>MINJ2000Fg00112t1
atgaatgcttcgtctacagcagttagcacaataactattggatatcatggtacattggct
gccggtagaggtggatttgaagtgaattttcgacgagttgatcgcattatgatttgtgga
aaagctcgtgcatgccgtgaagtatttggccggtttttaaacgaaactcgtgattggaat
atggatagtcaacgttatacaagccgattttatttaacccatcaatttgtagagcaagca
tttgatgctttagcagcgaaacgttataaactcgtttcaagtaattgttccggtccaagt
ctttctaatgccaagaatgtcgtagaagatgaaccaagttttgctcattatagacaacat
gtttttactcgttatttgtga
>MINJ2000Fg00113t1
atgggagtagaaaatggcggttatttaacgaatccaagtgctgaacaagctaaagttgag
actatcaatttcttcacctacattgctaaaacatacggatcgaatccaaacattatttac
gagactttcaatgaacctttacaaattgattggagtattgttaaaagctatcacgaaaaa
gtcgttgccgccatacgcaaatatgacaaaaagaatttaatagtactcggaacaacaaca
tggtctcaagatgtagatattgctgcagcaaatccaggagtttgcattttcgtaacagaa
tacggcactgttgatgccagtggtggaggcagtgtggatgttacctcttcaaaccagtgg
tggtctttcttagattcaaacaagatttcttatgccaattgggcactagataataaggct
gaggcagcagctgccctaaccccaggaacaactccatcacaggtcggggatgattctcga
ttgacagcttcaggaaaattggtatcagttgcagtggttgaactattctactag
>MINJ2000Fg00113t2
atgggagtagaaaatggcggttatttaacgaatccaagtgctgaacaagctaaagttgag
actatcaatttcttcacctacattgctaaaacatacggatcgaatccaaacattatttac
gagactttcaatgaacctttacaaattgattggagtattgttaaaagctatcacgaaaaa
gtcgttgccgccatacgcaaatatgacaaaaagaatttaatagtactcggaacaacaaca
tggtctcaagatgtagatattgctgcagcaaatccaggagtttgcattttcgtaacagaa
tacggcactgttgatgccagtggtggaggcagtgtggatgttacctcttcaaaccagtgg
tggtctttcttagattcaaacaagatttcttatgccaattgggcactagataataaggct
gaggcagcagctgccctaaccccaggaacaactccatcacaggtcggggatgattctcga
ttgacagcttcaggaaaattggtgaaaaacaaacttaaatctatgaaaaatggtatcagt
tgcagtggttga
>MINJ2000Fg00114t1
atgtcattcaaagggattatcggtagtacctataaacttttggataattatgagattccg
cttattgggcttggaacttatgcattatggaatcaagaggatgtagatcgagctgttgat
gcagctctagcatctggatatcgtttgtttgatactgctaatttttacaataatgaaaaa
gaattgggaattgcttttaagattatccaacgttctattgcgtag
>MINJ2000Fg00115t1
atggagactcagtcgtgcctttcgtctccaattttaaccggatcaaatcccaaatccggt
acaaaaaaatcgccggattcggattccggatttggcaatggagccggaccggattcggcc
ggatttttccggattaatccggtctggaaaaaatccggagatctcgaaaaaaacccggat
ttgggatccggactctggaaagatccggccggatccggtccggttccgctcactactaaa
gagatctaa
>MINJ2000Fg00116t1
atgtaccagggatcctgccgtcccgattgccgaaaatcgggaattcccgacgtttttttt
gggtcgggatcccaatttcccgaaatcggaaattatagtaaagctagtgctgggccagga
tggtattgggatgttgggtgggttgcgtgcaatgttaaggtcccgagaggcgatgcccgt
gggtatgagcagagcggagggtag
>MINJ2000Fg00117t1
atggttcatattccctttgatccgagaacaatcggatatgatgatcatcatacaactatc
agtcaaataggaggagggactgatgaaaattattattattttcgcggactcaatccttat
caacgtggatacggaagacaaacgggtagtggagttggagatgtactcagaaatttttgg
cgtttccttttaccttatgcaaaacgcgcgggaacagcagtagcaaaagaagctttggat
acaggcggaagaattttagaaagtgtgggaaatccagaatatggccaggaagaatttaaa
ccaaattttaaacaaacagtgattagtgaaggaaaacgaggattagacagattacttgaa
aagggtggaatgccaaaacagtttggaaccggattgcaagcaaagaatggtataaaagga
ctcaaaagaaaacgtagacctcattcaacattttcaaaggaaaaaagtcatcaaataatt
attgataataaaccatctcatacatcaaaaaagaaacgtcaaaaaatagatacattcggt
ctttattaa
>MINJ2000Fg00118t1
atggcttacaaaagtatttttgactacgaactaacctacccacaaagtgtgaagaactca
tacctttctgtggcgggatattatgatgacggagccacacaaacatacccaggagttgat
tctaatggatatggggtgaaatcaaggaaaagattatttttagacgaagatggaaatccg
cgtagtgcacaatttatggccaaattggacgttgatatttgtaatcaaccaagatattta
gtaaatcaatgtgaagttgatattgaactgttacccaatgaatcaagtttcctacttagt
gctccctgggacacggccccaaaataccatctagaaattttggcatgtaaattatatgta
aagaagatagagctaatggacagtctagcctttgatattgcgaaaaaacttgaaataaag
cccgcacgatacccgttaagaaaaacatctctcaaatccttattcatcagtgaaaataga
acagaatttaatgctaatctatggatggatcaggtgcctagaagaattatattgggaatg
gttgataataaagattttgtaggacggcaaagaacaacacctttttattttcaacatttt
aatttgagagatatttccataactgccggtggagtaacttttccagcagccccttattcc
cttgattttccgaaaggaaactatgctagaatttatcatgacatgcaagaagcaattgga
tacgcgggatcactagaaagtaacggtatatcaatgtttcggtatgcaaatgcaggatat
tgcttctttgtatttaacctcacaaatagtcaggaagataatgggccagagatgtttgat
ttaataaagaatggtacaacaagtataaggatgaccttcaacgaaccggttccaagtggt
gggattgtgttagtagctatgggtgaaatcgattcgctgctaatgttagataggaacaga
actatttccacagatatttcagtataa
>MINJ2000Fg00119t1
atggagataaatataatagtaagatacgttgaactagaagataaaattaaagagagcaag
gaagagggtggtaaaaatgttcgttctggtgaagaaattcaaaggtttattacttcaata
aagcgtatgcgaaaaaacttggaagcactggaatctgcaataattgaaagagagtttaaa
attagtagagatgagtttaatcagcaaaattcaaatacacactcagaatttgtacaaaaa
ttttttgacgaacatcctgttgatcattggacaactctgaagaaaaatttaggcgatctg
caggaattacacagacaaattagagaaaaaagagatttacattcacaagaacaagatgaa
gaagaaaagaataaactaactaaggagattgatcagttaaataaattggcttcatacaga
agaaatagatttacagcgatacatcatgcggcctacaagaaatggaaaaattttgagctg
ccaattccaccaactaggaatgaaattaaggagatgcaaaaaattgaagagaaaattcat
ccagaatatttggaagatgccctaaaggtagatgatcaaggcaatccattaccgattcct
tctcccgtaattacagatgaaatggttgatgttgtcaaggacagacatgggtatgtgcag
gacaaggccagagagtcagaggaaaatgaaagaaaagaaaaagaacttaaagaaagcaaa
gaaaaattaaagcatgcaagaagaatagataagtatggagagcctatacctcctgagcaa
ccaataaatgaagaggaagatgtagctgatgaggaaagtttcgaaaaagaggaagaaagc
tgggaagagaaaagtagggaagggccagttttagatttagatacaacagaagaaattata
ccgacagaggagatatttgatgagaaagagtatgagcaaaatactgatgatctaattaaa
gaaaagacagttactttgattgaagaaaaggactctcacttaaaagatttacattcggac
attgaatttgaatatttggacagcattgatcgctttagggtaattttcaatgatcctgag
attagaaatataacaatatcttcacaattatgttatgttcttggcttccctatgggccct
ttggtaaatggacaaattggaaaatatggaattgatctcaaaggaggattcacaagcttt
gctgtttattcaaaggggttaacgggaactgtaattatgggaaattctgtcagttcagta
cttagaattgtagctgtcgagaataggtctggcggagttgttgaaagagtttatgatcaa
ccaatgttcataccagtgttgcctagagagattaacgagattgaaattgaactaagatgg
atgaatggaagtcttgtgaaatttgatcatggaactgtaattattactctaatgtttaac
agaatgataaaattttaa
>MINJ2000Fg00120t1
atgttgaaggatcaaaatgatagaccaatgaatgtttcagtccgccaaatggaagatcca
gcactagaacaaatcaaaaaattacttcccctccttcaaacaaactccaatgaaagtcgt
caagtaaatgaaagcactccaaaagcttttaaacaaaatattgtcactccaaaattatcc
ccaatagatgaaaatactgaagatgatcttagtatgcacacagctgaggaggaatcgcct
gaaattaaggggaaaaccgagccaaaaagcacaacaataaagaaaaaaacaaaggaaatt
tttgaaagtatgaaaaaggaaaatcttgataaatatgacgtgagcacagatggaaagatt
ctaagtaaaaagggaggaaaagaaataatgggaagcaacgctcaaaaatccatagagtgc
attcttcgaacaggaataacgaatccagcaggatttgctggtgtagaccagctatgggca
gaggctagaaaaaaagatgcaagtattaaaaagaaggatgttgaggaatatttagaaggt
catagaacttatacaattcaccgccccagacgcgtacactttaaaagatcaataacaaat
ccatctgggtatatgacagatgttcagtgcgacttggcagattttcaaaagttatcacgt
caaaataatggaaagaaatatgcacttgtggcaatagatgttttaagatacttctaccct
gaggaattaatccgagtgaagaaagatgagaatactagttacagaattgagaagattatt
aagagcagaaagaaaaacgatggaagaaaagaatatcttgtaaaattttttgattatcct
caacctcattggatagataaaaatcaatttgtataa
>MINJ2000Fg00121t1
atgtttgaccatatctatgaaattgcccaacaatgtgtctttcgtgttaaatcaaaagga
aagaattttaatattattcataaggaaccaaagtggaatgaaaaagattttatcaaagga
gaagggcaaatgactgtcaaagaatttttgtcaaagttttcacaaaacaaagctcaagta
ggaatagaagaaacaaaagaaaatataaaagaaaacgataaagaaaagaaattcgaagaa
aaagataatcctcaaattacccctcttaatcattaa
>MINJ2000Fg00122t1
atgtctcttgttaaagagacatttgaaacacaacgtgtttgtaatttacttccattgaat
cttacacaccgaacaatggctgatgctcaaattttgggagggaaatatcaccttagaaag
ggcatatccattattccacaaatttgttgtgtgttatttgatgaaaagatattcccaaat
cctcttcgcttcgaaccagaaagatttttggatgatcaaggccaattaaaacgtattgaa
gaatttattccttttagtttagggaagaggtactttaattaa
>MINJ2000Fg00123t1
atgctttctaaatcaatttatgaacaattccaaatttgggcaaaagaatatggcccagtt
tatacaatttggattggagaagatccaactgttattgttactgattatgaaattatgcgt
gacctttttatcaaagaagattcgccaaatctaaccgatcatagtatcattctactcagc
tcgaacagctctttcgaatga
>MINJ2000Fg00124t1
atgacccggacccccgataggattaatacgcggaaaaaagtttttgccgctgcggaggaa
gccgggcaagtcgagcggaacgacggccgcagcttcgctacggtcgccgcgagcgaagcg
agcacgaccgcagcgaagcacggccatcgtgtagcgaagaccatgcccggcctaccctcc
gtagcagtacaaaaacagtttttcctgcgaagcttctatttacttgaaccaatcggctac
agtagctga
>MINJ2000Fg00125t1
atgtccgagtgttcatgctgtggaaaaattgtggacgggagatggaatagaaccatcacg
gaaagggcccaaaccgaaagcacaaccgactgtgccaccatccaacccattgctgggtta
tttattttcatttatgttctttctgcaagtgcggacacaacacggatacccgaaaccgcc
aacctcacccatcatggatgggtgaggttcatcattctgtctatcattgacctatag
>MINJ2000Fg00126t1
atgcatgaagaattagatcgtttggaggaagaaaagggccgtaatggatttgataattct
gttacacaagctgatagaggaaaattaccttttttaaatgctgttattaatatcttccca
aatcctcttcgcttcgaaccagaaagatttttggatgatcaaggccaattaaaacgtatt
gaagaatttattccttttagtttagggaagagtcatgactgcaatagagccatatatttt
tga
>MINJ2000Fg00127t1
atgaacaaatctatacaacgtgactgtttgttaatgtacaaacaaatgattggaaagccc
gtttctactatatatccaatgactgctggaagccacgcacctccactcttttcccgacac
gcaactggacaaccatcaacaattaatccacaaaatatacaaaagcttggagtagagaat
ttagcaaaaacaaatgatattgctaaccccgatgaataa
>MINJ2000Fg00128t1
atggcattccttacaaagccagtagctttcagtagcacttattttggctggttttttaat
ccacatctgttatatattgaagatatcaatgaaactatatttattcaagtccttttgatt
agtttaattaatgcatctgctgctggtctttatgtttatatgcaatatttccatgttagc
gaaatgttaattatacttgcacagcttagctgggttaatgcgcatggaataccaccagtc
atctacctaacaatgaacaaatcaatccaacgtgactgcatcggaatgcttaggaaaatt
attcgaatgaatgttactgtacatcccgtaactgcaggaagccaccctccatttccacgt
aatggtacttaa
>MINJ2000Fg00129t1
atgaaagaagaggacatttcaggacaggatgggggcaatacaaaggataaaggggataat
gagattggcacgagctcaagtggacttccataccctaccttctttaatggcacaggagat
tttttgagctatctaaggactttcaaccggattgcgactgcacacaattggactcccgcg
agatgtactcagatattaccactgtatctacaaggatctgcacttgcgatttatgaatca
atgcccggggatcaaaaatcgcggtggaagacacttgtagaaggattatcagggatgcta
aaaaagataacaaataaggaaagcgcacgcaaaaagttagtggaaaggagacaggaaatg
ggcgaaggattagaagaatttgcaagggatttaatgaatttagtagaagcggcttatcct
gagaatgcgttaggcatggagcttgattcaattaaattaaatgacgagcaaaggacaggc
ttgaaagaggaaaatgacaaaatggtcaaaaggttcaaggaggaaatttgtatggagaga
ttcaaagccggactgttacctgaacttagggaaaagattatttttatgaaaacgccctct
tccttggcagaagcaatagcgcaagtaaaaagggttgatgaattaaatagcacaatcaag
gctgaaacaaggaaaagactggagaaaatagaagttaaggcggcgatagcggaggttaat
gaagtctgggatccgtaccaaaatgatgcacaatattaccatgaggaattcaaggattca
aacggatttagtgagaattgggaagaggacgataaaaactgggatagtgaacagatggac
ccaaattttgacccatactatggcaatgaccaatattatgacgatgaaggacaatggttt
ccacatgggagtaatgaggactggggagaggaatattgtcaggatcaaagatatcagaac
tgccccatggacggaacagattttgaaaaatattaa
>MINJ2000Fg00130t1
atgcggatatcgagtgataagaggaatgagatggatattaagggattaagcgggatttgg
gctgattatcgtggaatttggcgatcgagtcgagtatactcgaactcgctcgaactcgac
ttactctacccagaagcatccaacacacctaaagagaaagaaacagggcatcctacacag
ccaaagattccggatggacctgatttggttgaattagatggagaacaaccgggagaggag
gagaatgaagagaacaaccagaacaagaaggatgaaattgtgcagggagaagaaaatgtt
ttggaaggaatctatttggaagagactactcattcggatgatgaaggaaataaaaatgat
gaaatgactacaagtaaaccggaagaagtgagtagtaaaattgaacaaattaatgaagag
aaggaagaagttaatggtaaactggatgaaaagtataatgaaaaaaaggtggaggggaaa
aagggaattaagaaagatgaaaggaaaatgagagtaaagatgaaaagcatggtatgcaga
aagatgaagcaataa
>MINJ2000Fg00131t1
atggttggaaggatcctgattttaactaaaacaatttcaagttgttatgttgtaattgga
cttgactataaagggtacagttacactcgtgaagttggttctaatgttggagatgtttgt
gcacttgttttcccgtcaatgaatgaattgaagaagcttcctttttatttttatacagaa
aatggaagtcgagatagtggaaacagatatttacttaacgaggaaggagactcttctcgt
ccatttgttaaacttcgttcctgttctgttgaaattaattttggaaatgatcttgagaat
aagcctttctgttatgatgttactaaaaatatttga
>MINJ2000Fg00132t1
atgttttgtatcggtgttattgatatgatggcacttttagatgctggattattaactggt
tatttgggttataatggttatgttttttgttcttctccgcgtttaatctatattgctgga
gcttatgcaatgtgaattccaccaattatctacttaacaatgaacaaatcaatccaacgt
gactacatcggaattcttaagaaaattatacgaatgaatgttactgtacatccaataact
acaggaagccacccgtcatttcagccacgtaatacaacacagcaacttaacctgcaacca
agagccgttttagtggcaccacaataa
>MINJ2000Fg00133t1
atggctcttttaatcggttatattgacagatgcagcggtggatggcctctctatgcctgg
cagtacatgcaaactaatggtattgttactggctctaactatacccaatcaactggatgc
aaaccttatccatttcccccaatcggaactgaaacatataaagcgcctggatgttctcct
tattgcacaaatactaattggcaaaataattatagaaatgacaaaaaatatgcctcttgg
gcagcaggtctaacaggatctacaggccaagaagttgtagatgcaattaaagctgaaatc
caaactaacggtactgttgtcgggacaatgtatgtctactctgatttctaccattacagt
caaggagtttacaaacatacaaccggtgaatatgatggagggcacgcaataagacttatt
ggatggggaacacaaacatgtgatggtgttgatcaacccttttggattgctataaattcg
tggaatgttgaatggggaatgaaaggaacatttttgattgctcaaggaaacgatgagtgt
catattgaaagtatgggcatttcttttggaacgccgagaatttaa
>MINJ2000Fg00134t1
atgtgcggggcaaatgatggtaaggctgatgctgcaccaattacaattgatgataaccaa
ggaaaagaagtaatgcaacaaaataatagaaatgttcaggaaaatattacaatggaagcc
tcaattactgcctccgaaatacaagaagtgcgcgcatttattattgaacaaagaaagaaa
aaagaagccgccgaggcacgccgaaagcgttcacttgagaaatcaacgtctactttaaat
tctttgtcgtcgtcgagtaagactccaacagcaaaaaaagcgcaaattaagtctcaaaca
aaaaaatcatctggagttaatcggaacgcctttgatacagtaattaagacaattgttgaa
cgtgaaatgagtcgtaatgctacgaaaaataaagaaaattctaaaggtttagacattgat
tcagaggatattattgatgaacttatggactatgatgaggaggaagatgaatcagacgat
ccagatcctaatgcaataatttctttaggcgaagatgaagaagaatacaagcgaaagcga
acagaacgtaaacaacgcgctgagcaattagttcctgaggcattacttaagcgtgcacag
atggatcaacatgtagcggatattgcactagaagagctcaaagagaaacgtagtcgtctg
gcaagaaagcttgtgcagcttcatggtgcagaatatgacgaaaagcaacttaaggctgat
ctttacaatgcatttattcaacatcaccgcaatagatatccgcaaattggattaaaatca
caacttaatattgagacacaggccagtcaggatttagcagatgggggtgaaggcacttcg
tcaacctcaacacatgcacaagacaaagtgtcaatatttgagtctggtactgttcattat
atgtcgacaaacgaagagatacattcagaagaaggatggtaa
>MINJ2000Fg00134t2
atgtgcggggcaaatgatggtaaggctgatgctgcaccaattacaattgatgataaccaa
ggaaaagaagtaatgcaacaaaataatagaaatgttcaggaaaatattacaatggaagcc
tcaattactgcctccgaaatacaagaagtgcgcgcatttattattgaacaaagaaagaaa
aaagaagccgccgaggcacgccgaaagcgttcacttgagaaatcaacgtctactttaaat
tctttgtcgtcgtcgagtaagactccaacagcaaaaaaagcgcaaattaagtctcaaaca
aaaaaatcatctggagttaatcggaacgcctttgatacagtaattaagacaattgttgaa
cgtgaaatgagtcgtaatgctacgaaaaataaagaaaattctaaaggtttagacattgat
tcagaggatattattgatgaacttatggactatgatgaggaggaagatgaatcagacgat
ccagatcctaatgcaataatttctttaggcgaagatgaagaagaatacaagcgaaagcga
acagaacgtaaacaacgcgctgagcaattagttcctgaggcattacttaagcgtgcacag
atggatcaacatgtagcggatattgcactagaagagctcaaagagaaacgtagtcgtctg
gcaagaaagcttgtgcagcttcatggtgcagaatatgacgaaaagcaacttaaggctgat
ctttacaatgcatttattcaacatcaccgcaatagatatccgcaaattggattaaaaatt
tctcctgtcatcattatgaacgacataactaaacgtttagaatcacaacttaatattgag
acacaggccagtcaggatttagcagatgggggtgaaggcacttcgtcaacctcaacacat
gcacaagacaaagtgtcaatatttgagtctggtactgttcattatatgtcgacaaacgaa
gagatacattcagaagaaggatggtaa
>MINJ2000Fg00135t1
atgatgcttaaacttgaacaattaccaaaagcacttgatctcaaaatagacgaaggaggg
aaatccttcttcccacatggtataaattacttgaatgaaaatcaaattggaattattccc
gataatggctatcatcgggatacaaaccagtcagcaattgcgttgaaatttcttcattgg
ctttcacacaaaacaggactcataattcaacaccaaggaagccctgagggagaaaaaagg
gttctcgtttctgatggaagtttattgcgactcgatggttatataaaaagcagaagaggt
ggatgggatcaagctatagagtttcttggttgtgcctggcacgggcacgattggtattaa
>MINJ2000Fg00136t1
atgcagtatagcaaagaaaatggttatgactggtgtcctcacaccgatgagcatcgtgga
tttgtcagcacaacgtgttctgttgaattagagcttgctctcaagaaagggtatcgagta
acaaaggtctacagcatatatcactgggaaaaatggtccgacacattattgagaccatat
gtgcaggatatgatgcgactaaaaattgaggtttaa
>MINJ2000Fg00136t2
atgcagtatagcaaagaaaatggttatgactggtgtcctcacaccgatgagcatcgtgga
tttgtcagcacaacgtgttctgttgaattagagcttgctctcaagaaagggtatcgagta
acaaaggtctacagcatatatcactgggaaaaatggtccgacacattattgagaccatat
gtgcaggatatgatgcgactaaaaattgaggattgtattacgagttcccctgttaaactc
cacacagtgcttaatgatccaaaactcgagattggcgctgtagaaatgttggctcaaaat
ttattttctgttccttatcgacaacgaagagaattcgttcgtccgcatgataaatataat
attgtaatagcattgattaccacagcaactgcaagaataatgctttatgattacatggaa
aaaatattcgaagaaaaagggtgcaaacttttatacacagatacagatagttgcttttat
gtgcataaacgcgaacagaaacacccgtttcttgttggtgaaatgcttggaatgatggat
cgtgaatatggcgattgggacattgttgcattttatactggaggatgcaaacagacaatg
gtcgaagcctatggtgatgatcaagatcccgtggtacttgagagaactcattttcaacca
aattggcgccgtggggaagtaacaagtcggtcacaaattcggtga
>MINJ2000Fg00137t1
atgttcgaacgtctccaattgaaacatcaacagaattctctacctccagaagagattctt
gggactcagaatcagaatatatttattttcagttcgcacagatgtggattcgataatcgg
tttaaaacaactttcacgctgcttggtcgaactttcaattcgactgaacagtattttatc
tggcaaaaagctcgatatttcgatgatttggaaattgctgcacaggttttgatgctcaac
aatccattagctattggaagaattggaacgcgtattatgtacacaggtttatgggctaaa
tttacacagaatactcagcttttcaaccaattacgtgcaactggaaatggactaattact
catgcttccgactcaaatttatattggagtaatggattgagtccaaaaagtcctgttctc
aatgatccgagtatctgggaaggagagaacaaacttggcgaactattgatggagttaaga
actgaaattaacacaagcattttttga
>MINJ2000Fg00138t1
atggtaatggtgccagaaagtgagtaccttgcacttctgaacatgattaaaggtggtgat
ttcttgcaaaatgagaaagcgcaagctaacatggaaatcaaaaatactttggaagatcct
aagctatcagaagatgtaaaagcaaaaaaatataactggttatataagaaacgacgtcag
cttaaacatgagttggaaaatcgacctcaaaaagtaattatcgatgatagtaaagcaaac
gctccagaggttgcaccttatttgcaggaagctgctacaactacccctaaatcaaagtta
attcctaagaagttaccagctgaatcaaattctaaatctgaatatcagactgattcagaa
ccgaccacgtcaaaacaaacgaaacgaaggactataacaccttttaatggaattatttca
aggcgatattcgaaagaattggaaaattacgtaaaagacaatgctgaaaaatttagaata
aggaagaatgggagctttgaatctaatgtcaaaggaaggcttgtaaagaatagtaatttc
actgaagtactcgagtatgtgcaaggggaaatatcatcacctccaaagggtttcagtttt
ttatttaatcgtctatccaaggacccattagtaaaagagatgattaaggagactaaagga
gaaagtagtacagaagaaagcttgactgaaaataatcaatcaggcatcctgatgttcatg
cttcaatggcagaaagagcaaaccgcacaatcaaagaaagactatatcgatattttagcg
aaaaaaacactctacgttgggttgacgttataa
>MINJ2000Fg00139t1
atgcctgatacacttgaattagattctagctggacagttgcgctttcaaatattatatat
ccgttttctttttcattgaccggggattctgaagaacaagaatctataactgtgtttcga
agatatggaaatgaacttttacctattcgtatcgagataccggatttgtcatttgcctca
gaagaggcattagaagagtccattaatgcagttttgcttgatgtttggaaaaaggaattg
gatcgtgagcgtgaggaaaaaaggcttgaagaaaataaaaaaagaatttatgggaattat
cgtaaacgccgagctgtcgaatctataaaagaacagtatgataaacatggttatttcgat
ttggatacagatgaactaaataaatttatcaagctattatcggaagaggatgaagctatt
agtccaaaacttacaaatttgagtccaggagaaggtgttaaaaatattcgtcttttgcct
cctgcaaatcaaaaatccctttacttaaaggttattgataaatttattctttcacaacaa
acctttattcaattagaacctacggagcaattggctaaaaatggatattttgatatgcaa
aagcaaacctcttttaattttatgaaatatttaggcaaagaaggaattcgattaccgcct
ataagccctgcccctcttgcagttgatggtatagaaagagttcggtttcgtccgtatacc
gatcaaagggatagaatcaaacaggctattaaggaatttatgaattcttcacaatttgat
caaactgaagagaaagttgcatctgttactagtcaagaaataatccccgaatctgaatca
actccacaaacagaattgcctgcttctgagcatgggaaaccggagtatcgtttctcgcaa
gattctatcactaaacaattggaaaaggaagattattttgaattgccaaaggaccttgct
tataaatttattaaatatttaaatacggaaattaagggcgcaaaacttccaaatgtatct
tcggtttcgggaagctctgttgagacagttagattagagccacaagctgatcagaaggat
cttataatgaatgcaattaaaagttttatgtcctcagagcctgagcctattcaacaacat
gaaacgattgactctgcaccatctgaagaagaaagtattgttgaagatgatcaagaaaat
tctaatgaaatcgaagaaactgaagagccttcacctacaattcaaaaggctccaatcact
cctgctactgcagtgaccagtcatataattgaagctacgcttaatcctaagactcacgtg
acaagtccaataatcgaagctccgcccactcccgtgacaagtcctataattgaagctccg
cccactcaagtgataagtccaataatcgaaactttgcctactcctgagactccagtaaca
acccctttaaatgaggaaaaacagcttgaatcaataattgaagacaaaactcctctagat
gggaaaataactccccttacatatgtagaggagaatgatgaaaaaccattattaactgat
gatcaaaaagttttaatggaaatggccgttcgtgcagcgacaagagcatggagaaatagt
gtagagttggcagagcaagcccaaataaatatggaacttggtgaaaaatattggcagaat
gcacgctttacgtatgcgcttaaagatagtgtgattacattaaaagaaacaggcgaaatt
gtacatttaagaaaaacacctgataatattctagaatggcttaaatctcaattaatattg
ttaactaatcgtaaaatttcaatagataaatggacacaggaatgtttagagtatggaaaa
agagcttcggaagcacaactagaaactgaagctgcagaatcccgcggggatgttacagaa
gcaagaaaagctgcggatcgtgctaaggccacagaacgtaaagtaaaggaagcagccagt
caggttgaagaagctgttgcagggcaaaaacgtttatcagaagaaattattggtaaagtt
gacgcagaacttgcgaaacaggacacggcaatcgaggatacttcgtcaattcctgtatct
ccaactattgaagatgaaaatgaaacattaccagaagaacatattgaagaaaatattgag
catgaagaacatgaagttgtatcaatagccgatgaggatgaagagcaatggacacctcca
ctaatagaagaagaaaatatcgaagtacaagaagaacacgaagaagaaactgaagaagac
acgcaagaagaggctctgcaggaatcacatgcattaaccgatgaggacgaagagcaatgg
acacctccattacaagaagaagaaaatattgaagcacacaaagaacttacgcttatcgaa
gaagttactgaggaagaagatggactagaaaatcctccggaagaaacaaaggatcaggac
gaagaacagtggactcctccattaccagaagaagaaaattttgagacatatgaagaacct
acaattatcgaagacggtcctaaggaagaagatacacaagaagagactttgcaggaatct
caatcaataaacgataaggacgaggaatggactcctccattaccagaagaagaaaatttt
gagacatatgaagaacctacaattatcgaagacggtcctaaggaagaagatacacaagaa
gagactttgcaggaatctcaatcaataaacgataaggacgaggaatggtcacctccatta
tcagaagaagatcctgtaagcatttcgccttcaacggcaaatttaatattagttgaaaat
aataagcagactgatcttccaactcttccacgtcctgaaatgttaataggcgaacctcct
gaaaggccttcacttttgaaaagcttctttggacatggaggtgtatctagcgaaagcaaa
acggaagaaaaaagtcttccaagtcaagaaaaggaaaagaaaggagaacctcaaaaagaa
aaattaaaaatacgcgtcgatgattcggatcctaatgtaaagaaaatgcattttgctaaa
tatgtgtatcctcctgaatatctaaaaatgcttcttaatttctccaatatacaactagcc
gatccaaaatatcaatgggtttccattcactttgataaattgcataaacggttccatgtc
tttttacaaggaaacgtacaatatattcaattaagtcgtcaattagcatatacgctcggt
ttcgattctgagaatgttcatagtggacaagtggcgaaatatatgcctgatatatcagga
ggtgttcgtcaatttttggtttatgcaccgaaacttgttgaaaatagtataattggaaat
gtaactgctcctctattacgggttgtgaatgttggagggaaaccgggtgaaagtatttcc
gaggtatatatgagcgaacatcatcaccgattactaggtgtcgctcaatatttaggactt
acatggattcgtcgtcttacactttcaattaatggtattcaatgctatgactcgggtatc
cactatgcatatagatgtatacttcttcatgaacttggcgccaatcgagaagtaagtaaa
ggtatttatgaagctgcactttattataaagatgcagttgataaagatgattttgagggt
tcaggatttaaatcccgtgcttctcgctttgccaaaggtaaattgtgtagaatgttttct
catttggattatgatatggcgcgacaaaaccagcttttaattccacatagcgatgtgatc
tggaccatttacagaaattctgatgaatttcttattcatactccaaaataccgttcagct
acagcattagtggataacaaaaatacatatagactccgtctccatgatatgagaattttt
gtgaaacaggtcgatttgagcatgtcattaaataatgctattgctagacatctagaacag
tcacctgcaaaatatgcctatagaaagattgatattcgcagcgttttcttgggaaaaggc
cgtcaggaaattactcatgctgcatttacgagtacatgcccgagacgcttaattattagt
tttgttagctcccccgcctttacaggaaatactgctttatctccatttacttttgagcat
gctaacttacgctctgtttctgctgaatttggtggattccaatttcctgctgtttcgtat
gattttgattttgccgataataacttcgttcgcgcctatcttgatatgtttgtaggtatg
gaccttgataattggccaaatactgaccagaaaactcttgatatcagtatgaaggaattt
tcaaaatcatcgtgtttttttgttataccgatgacttcaacacttgaggatactaatggt
ctagaattaattagacaaggaaccactacagtacggtgtattttcaatcagccgatcaaa
gacgatggttacgaaatgataattatgggcgagttcgactcaattctgtccataaatgcc
gatcgagtgttaagtactgacggatctgtataa
>MINJ2000Fg00140t1
atgtcggaattgcgagggcctgccgaaatatcttctggagctccgccacacgcacaggtc
aaaacaggttcactcgttcaattactttgtaaatttaatggagggtgtgcacccgagtcg
cttcacagggaaatgcgtaaaaaatataacgaaaatactcaatttcttcaaacacttact
actatgacaaatgaagatgtcgctaacacaggaactggtcaaaaaacattttctaacaac
aatattatgccgggaaaaaaatcgctggtaacaaatcatttaagacatattcaattcgag
gtatatccaagtaaattgacaaaactaggcgctgatcgtatttttgcattacgaggatat
ttgcgtgtgacaatcaggcaatatttctatgttcgacatcacatagaccttgtttatccg
cagctgcctcttgtttgcgttgttggaggaagacagcatcaatatttctatcctctggaa
tgtttggactttgttaacgttgaagaacaaaatgaatag
>MINJ2000Fg00141t1
atgagttgcccaaaacaaattaatgaaaacagcccgttggcactgaatagtgcattaagt
attttttctgtacctcctacaaatgtttctgttgtccggtccttttttagagaaattctc
cctcttagtacaataacacaagattctccgtatttgtttcgattgttcagtgataatctt
tggactgacttgtctcgaacatatctttacctcgagctatcaattgaaaagttgggaaac
aatggtaaatgggttgatattgaagcaacagataatagcattggctcgattcaaggtatt
ggtcaaacatttgttcaacaattgaaggtaactgtgggtaatactgaagtttatgatagc
ggtactctttatccttacaaagcatatattactaatgagctgtcatttccggacaacgtt
aaatcgcattttcttgcatccattggttattataaaagcgaaaagcatgatgatcctaca
gatgatggtttcaaaaatcgttgctctatttttgcaaacggtaaacgctcacaattcctt
tcgcgccttgattttgatttggggaatcaagaattatttctccttaataatttagatatt
cactttagcatttacaaaaataaggatgcttttatattacaaaatattaaagaaggcgat
actaatcaatatagactttatgttcacgacgttaaattattttcgaagatggttgaagtg
caaccatcacttaatatgaacatttataagactcttgaatctaaacctgctacgtatgct
gttcgccgaactgaaatgaaatctacttatcttacttcaggtcggacagaaattgaatat
aatgccttcagctcagctataccgcgacgcattacagttgccttagtttcaaataaggcc
tttaatggtgacattacgctttccccattcaattttaaaccatttgatattagggatatc
tcggttcatactggcgggcatatttatcctatggtcgcttacaagctaaagtttgctcaa
gacttatttgttagagctttcgtcgacatgtatgaagctcttggaatggctaattcagat
cgttccattgatatttcaatgtcacgatttaaagatgggtggaccttttttgtgatacct
ttaacatcgacacttgatgactcttgtggttttgagcttctcaaaagtggaactacaagt
gttcgattagaatttaatactcccattcctgcgggaggtgttgaaatgattattttaggc
gaatttgatcaaatgattatgattgattacaatagacatatagttacagattccaattta
ggttga
>MINJ2000Fg00142t1
atggtctggggagttctcgaagacgaccctgaaccagaacaacaacaacaaaatacatca
agcgaagctcaaacggaccaggcaccattaatagtggttgaagactctggagacgaagct
gaaaaaaatgaaaagaaaggtgttgatgttattaccccggcttttggattacttacaatt
atggatgacatagtagaagataaaatggatgaggaacaaattgaagatgaaattaatata
gatacgaacgataaaatcctacgaattagtcaagacgataaacctttggattggactgct
gaaccagaaaatccttttcgtgagcctacaccacccccggcacaaaacaaaatgaagatt
ttcaacttaaaaggccaactatatctacatcattacgtacgcggatattattatgtaaag
cataatttcaaactttgtcatccatatccatgtattatcgagtttggtggaggacatcat
cgatcattttaccctcttgaagtcctttgtgtaatcagaaacaagatgaaaggaggatgt
tattag
>MINJ2000Fg00142t2
atggaatttcttctcacccttatggtctggggagttctcgaagacgaccctgaaccagaa
caacaacaacaaaatacatcaagcgaagctcaaacggaccaggcaccattaatagtggtt
gaagactctggagacgaagctgaaaaaaatgaaaagaaaggtgttgatgttattaccccg
gcttttggattacttacaattatggatgacatagtagaagataaaatggatgaggaacaa
attgaagatgaaattaatatagatacgaacgataaaatcctacgaattagtcaagacgat
aaacctttggattggactgctgaaccagaaaatccttttcgtgagcctacaccacccccg
gcacaaaacaaaatgaagattttcaacttaaaaggccaactatatctacatcattacgta
cgcggatattattatgtaaagcataatttcaaactttgtcatccatatccatgtattatc
gagtttggtggaggacatcatcgatcattttaccctcttgaagtcctttgtgtaatcaga
aacaagatgaaaggaggatgttattag
>MINJ2000Fg00143t1
atgagaaactactttgttattgaaagaatagaaccattcgcctcccaatcacgcaatact
cgcggtgagatcgcccacatcagatttaataatttggctgatcatccccgacctgatttg
gctctaacaacacttattgaacaacttttggatcgggtgctcaccggaagaccagctcct
ctccgcgttggtcttcaggtgcagccaccaaacttccatcacccatttacggtcccactt
agaccgattgaacgaaatatcccaagctgggatagaccttctctcaggaacaacaacaac
aaagttgtagctgtatggcctttgactggccaacgcactaataatcctgcagcacagtct
ggtagttgcgatctggaccaagaacatgcagtttcttcccgatgccgttcaattgtgcgc
gtctacaatccaaacgatcgctactgtcttgctcgagcagtagttattggtctcgccaaa
attagaatggtagaccaaggaaatactggtggtcagtttaaagcgttttgccaacaacaa
caacaacatctaaatcaagctgaaaatttaatgaataatgctgggcttcaatttggtctt
caagaatattccctggaacatgttgcaattctccaaagatggctaagtcacaattttgac
ggagaaggccaagtccgtattgttgtctttcaaaaagaacaacaatataggattgtgtat
aaaggagaaataagagcagcacgttacaatctctgcctactcttagagaataaccattat
aactacattggccgtccagaacaacttttaggagtcaaacgctattgtattgactgcgaa
cgttctgtgacaccacaacaacgccacgattgccaacaacaacaacaacggcaccaacat
caaattatttgtaaaatttgtaatggtcctcacacagaggaacaaccatgttttattcag
ccattaaaagctgaagaggatgaagaagaagatgatattactgaaaataataatgaacaa
cagccacaccagcaacaacaacaacaacaaagagcaagaaaacatcgacgtccaattcgt
ctttgtttttttgacgctgaaacaagtcaggatgatcccgtgcaaataagccaaaatatc
aatggctatagacatgtacctcttctgattattgccgaggttatttgcgaagcttgtata
cgtgctggaattagtattgaggatgttggacaacgtgctcaagggtgtttttgtgggaat
cccagaggacagcgttggcgtaattggtgttccccacccttcagaaatgctccaggcgac
aacaccgcctttccaaataacatcactttcaatcatcggcgtatgtttttccattcgttt
gacaacgctgaagataatccagtggaccaatttttagactacctacttaaccacggttca
caaaatatgttaacaatttgcatagctcataatggaggaaaatatgattttcatctatta
ttagaagctcttcataggcgaagtcatccgccaacaagattatgtacaacaggactcaaa
atctattctatgagtctaggaggatatcatcagagaaaggtgcttttcaaagactcgcta
aactacttcttttgcgagcttgacgcacttccaaaggtttttgctctgcccgaggatttg
gctacttcaaagccatttttcccatatctctatattcaaagacaacatcttcatcagagg
ataagaggtctccctgcaattcaatactaccaacctgaatataagaaggctgaaaagagg
gaaaagctcattgaatggtatgtacaacaaacatccgtccaaataacaaacttccagctt
cgtgaacaactaattatttactgtgtaaatgatgtagcgattcttcgcgaaagtgtactc
cgatttcgacaacttattggagaaaacacgaagaatctagacccatttttgacggtatca
acagcagcaggactcgctttaacaacaatgcgccgctgctttttaccagaaaattggatc
gttcactcgcccgaaggaggttatttgagaggacgacgagcttcagccgaatcgcagcga
tacatccgcttttttgaactacaacacccagaagctgcaggacatattcaacatgcacaa
tgggcacttggagaagctcatgttgaagattgcggctatagacttgatggattatggcaa
agatcgcttccacttcgccctttggctattgaatatatgggatgttactatcacggctgt
cccaaatgcttcccagtacgtgaccaacgcttagcagctggacgtacagccgaagagctt
tttgagagaacccaacaacgcctatgggaattggagaatcaacatgtaacaacacgcagt
tacgaaggaaatggttcgagattgactgtgttcggcccatggatcccagaggactgcctt
agaggaggaaggacagaacctttcaaacttcatcacttgtgtgctgaagatgaagagatc
ctctacatcgatattgtaagtctctacccttatgtaatgaaggctagaacttttcctatt
ggacatccagatgtcttgactcgtgacacgttgcttcttccaccaaacaaccctttgccg
tggacaactccggagcataacatctataagggtttacttcttgttcgagttcaacctcca
aactttatgaatggaaatcttccacctgttcttccatacagaactcatgatgggcgactc
acgtttcccctttgtgcaaaatgtgctgataatagacaacaacggccttgcactcatgga
gaacgtgaacgttcctggctaactggctatacgcatgtggagcttaattatgccttggaa
cgcgggtataaagtcgtcgacatatatgaggtttggaattatgaaaaatgggatccgaat
ctatttcgatcctatgtcaacacatttatcggattaaaacaacaagctagtggttggccg
gatggttgtgtctcagagatggaccgagctgcatatctagctgagtttgaacgagttgaa
gggatcttccttgaccctgagcgaattgaaacaaatcctggtttgcgaatgattgcgaaa
ttactagcaaactcgctctggggaaaactggctcaacgtgtctgtggaactgaagtgcga
tatgccaaaacaccggcagagttccatcaattgttagaagatccaacaattgatatgctc
gactttgatcatgtcatagcagcgttcgtcacttcatatgctcgactccatctatatgag
tatattgaacaagaaatcaaattggcggcgttctcctgtactgcgatactgactccatca
tctatgtcggcaagcgtaatggccagcgtgtatctgaagatgaaagagcggagcttaaga
ttcgctcatttcccgcctctcagttatgctactcatcagctcctaaacttcaacactatg
aacaactttgtgttgaaccaattcaatgttgacggggcagttgatgacacgattgccgat
gatgtctttttcgttggtaattcaattggtgtgcaattcccgcaaattggaagaactcgt
cggtctcagctttacacccatcttgcgaggaaggaatatagaccatgttatgaaaaagga
agaattatgcctggaatggaaactcttccttttgggcacaggatgaataatacacaggtt
atttaa
>MINJ2000Fg00144t1
atgcagacaactaattctgcggaacgacaaacactggcccaggaggtagttgtaatgaga
aatttaattgttgttatggaagactcggtacgtgtgaaatggtcaggatcaattgagttc
aaattgaagtttgtgaaaggttctactatgaatattgaaggccgtggtcaaataaatgtt
aatcaagacgcggtgattagtagaggaggtccttcaacttcaactgttgctgttcctcgt
ccaaattcaaatactgaaactttgcagctggcagatagatcttcgaatgcaattaataat
gggtctaatccagatccagaaattgaatacgtgagttcattttaa
>MINJ2000Fg00144t2
atgcagcaccacggccaaagagaccagctggatacaggttttaaaactccaggtggctta
actgatagggagattgaagctagaaaaaggacaattgtgcttctccctactacgtttaaa
ggaagtgatgagatttgcaactgctgtttggatggttataaggccggacaaaatatcatt
tttgcaaaatgtggccacaagtatcatctagactgctttaatgattttgtaaaaaattgg
agagcttgcgctctctgtaggaaggacatggctacggttaagtatcctatgatcaagaag
tcacgtaaattccgagtggcttcttggtcattggatacttga
>MINJ2000Fg00144t3
atgcagacaactaattctgcggaacgacaaacactggcccaggaggtagttgtaatgaga
aatttaattgttgttatggaagactcggtacgtgtgaaatggtcaggatcaattgagttc
aaattgaagtttgtgaaaggttctactatgaatattgaaggccgtggtcaaataaatgtt
aatcaagacgcggtgattagtagaggaggtccttcaacttcaactgttgctgttcctcgt
ccaaattcaaatactgaaactttgcagctggcagatagatcttcgaatgcaattaataat
gggtctaatccagatccagaaattgaatacatacaagaaatacaacaacaatcttcttcg
atatcagataggccaattatagatgcagcaccacggccaaagagaccagctggatacgtt
agagtgcggcataggatgattgtagatgagctggcacgcgctagattacttgagagagaa
ggtcagcaaattccggcggacacaccagaaattgcagcagaatattttagaggttttaaa
actccaggtggcttaactgatagggagattgaagctagaaaaaggacaattgtgcttctc
cctactacgtttaaaggaagtgatgagatttgcaactgctgtttggatggttataaggcc
ggacaaaatatcatttttgcaaaatgtggccacaagtatcatctagactgctttaatgat
tttgtaaaaaattggagagcttgcgctctctgtaggaaggacatggctacggttaagtat
cctatgatcaagaagtcacgtaaattccgagtggcttcttggtcattggatacttga
>MINJ2000Fg00145t1
atgaggtcttcaatcgccgacccatcactacaaccaaactttattccttccaatttacgc
gaagagtttcttttcttctctcaagagctgattccgtcatggttccttgttatggatgag
ttttcacttaagggaagcttttatttcctaagggaagttttatttgccaataattgttta
actaaaggacacgtaaatgtttttcgattctga
>MINJ2000Fg00146t1
atgaatctctgctttattctcttcatcacattcaaaaggaatatcctcttcatcttcatt
atcttctctttccatttcacaatcggaacaactacgattgaaacaatcctcttcagatta
gtcaatgctcaagcctatgattgtcgtcttaaacccgaaccaaaaaaccgaagattttcg
gttcgattaacaggaggatttggtgaaactaacaagcctactcaagaccatgtgtcttga
>MINJ2000Fg00147t1
atgcatggaatacctgaacgaatgaagaaaaagtttagcgaggaaaggaatgtggaagaa
aataaaataaatgaggaagaaaggggagaggaaaaggaggacgagggtgaagatgaggaa
gaggatgatgaagatgaagaggacgaagaagaaagtccttctagtgctgagaagggttat
gtggctatttctctttattatttggatggcccggtgaataatatttgtttgaaggcacag
ttactcgaggaagcgaatgtgaattag
>MINJ2000Fg00148t1
atgaccgcccaacttgcttctgccatttctgctcctgattactacaactgtcaaatgcag
ccaggccttgtcaaacgtcaacgtgaaatttgtcggcaacatcctgccgctatgcgtgca
attagtgcagcaacagcagaaaccgcctatatttacgcaatatcatcagctggtgcttcc
cattcgttggcacgtgcatgtgctagagggttaatacctgaatgtggttgtgggggtgga
gaacaaacttatgttacaagtgcagcaccagaagggtttaatggaaggcctgaacaagtt
tttaactag
>MINJ2000Fg00149t1
atgaacggcgaagagaaaaatgagagcttccaaaagtctaatctctatccggaacttaac
gaaaagtcaaatgtgcaacttaaaagtaatgaggatatgtttatggtgattaaagcagca
gattttgcagctcgtagacatcgctttcaaatgagaagagacggccggacaccttatata
aaccatccggttggagttgcgtatcttttgacgaggtttgaaaaaatgtttagtagggat
ttttggagggaaaccctcagagaaattttcggtaaaagttag
>MINJ2000Fg00150t1
atgaagagcttggacgcaaaactcgtcaagttggctgataaactttataatttgcgtgat
ttggaaagacacattcctccagcttttggaaagcaaggagctcgggaatattttaattgg
gcaaaaaaagtagtgtttcaattaaagggcacaaatgaagcattagaaatggcgttggat
gatgtgataaatcgtttccttgagaaacaataa
>MINJ2000Fg00151t1
atgccgacttttgctcctcctcctgagccttattatcctgttaaacctccaaaatattca
tacaatccagccttcaaagtaaatcaagccgaatcagaggaagaaaatcagcaacaacca
gcagaacctcggaatccaaattctgctagagaacaacccccatttgaagcatcaaatgga
tttaatgaccaaaataggcaaaatgagaagcaacagaaagaaaaaatgaaacaagaaaga
ggaaggaatgtaaacaataatgttgctccttctagtggatattctgatgataatttgatt
aatacagcccttgataatagacagcaacaagcagaaaaacccaaagtttttggattgtcg
caacaagaagttccacatttaaattttcaagcagatatggaaggtgggagtgatatgaat
ccgatagaaatgagaaatcatttacggagtcaattaaaaagtcgaaaaggaagaaatgat
gacacaaaataa
>MINJ2000Fg00152t1
atgtttcagtatagcgtggaagataatctacgtataaagcgagcaacttatgccgagaga
agattagctagacaattagcaaaaatgatattgagagctttattttctgatgagacaata
gaaaaattggataaaataatttattatttagcggccggatttatctatcttttctttatt
gcctcgcctattgctgctcacatatttacgattaactgcaattttcctgagtttgcctgg
ttcagaaatcattggccatttggaggaggacacggacagaataatggcggtggaaataat
caacaaatcaatcaatttaatcaacaaatacacccaccagtagatccacatgtacaccct
ccagtacatcaacctgcacagcaaataccatggtttcatgatccacaacaagaaccacaa
caggcgttttcatattccgataataattatactaatagtcaatcttcttcgagcctacaa
ccaatacggtcatttaaccgtcagcattcagttaactatcctccttacccacaacaatat
tctgacgatgaagggagtgattttggtgaagagcattcacaatcgacacattattcttac
caggatcgtaaacgccgttctgttacattaatgagccagaatgataaagaaaaagtggaa
aatggaggcattcaagaaaataattctgataaaactcaaattattaatcttgattcaaag
cagaaattcaatcccgggacgggattccgagagataaatcccaaaaaatcccggatcccg
aaagatcccggaaattga
>MINJ2000Fg00153t1
atggatagggaaaagaataatggcggtggaaatattcaacaaattaatcatcttcatcaa
gaagattcggatgatgaagatattgcaccaatacagcaacaaataccatggtttcaaccc
caacaccaccaacaacaacaacaaccacaaccaatacatactcatatgccaatacagcaa
caaataccatggtttcaaccccaacaccaccaacaacaacagcaacaggctatttcatat
tccgataataattatactgatagccaatcttcttcgagcaatctacaacaaatacggtca
tttaaccgtcaggattcagttaactatccgtattatccgcaaaaagattttgacgatgaa
ggtagtgataatggccaagaagattctcaatcgacagattattcctaccgagaccgtaaa
cgtcgttctgtttctttaatgagccagagtaataaaggaaaagaggaaaatggaggcatt
caaggaaataattttgataaaaatcaaattattaattttgattcaaagcatcaattcaga
aaagtatcagttcaatcgactttggatggtactcaaagttttgttgctggtaatacaact
agaaatccttactttccaacaaatttaacaaaaaatcttgacaatggatatccgaatcca
gaaccgaaatttttattgaagtaa
>MINJ2000Fg00154t1
atgtcggaacggccttcaccgttattcgaacaacctttctcaatattggaacgatcttcc
acattgttggaacaattttcccctaatgcgcaaaacttattgcagaatttgaatagtaat
tcgaaggatcagtgtacgaaaagacttggtcatggatacaaattttgctatccgtatccg
gatatatccgtagggtcaatatccgtatccgtttgtatcctccaacttttcgaggataca
aaaccaacgtatccgtttgtatcctccaaccaaaacatttatatgggttga
>MINJ2000Fg00155t1
atgaatcttttaattgatttagttcgttccaacaagaagcgtttccatcgccgctactat
cgtcatccagttgcagacaaatccaagagcgccactaataccaccaccaagggagaggat
gagaagaaggaggttgtcggtgatgaggcaaagaaagatggagctgggcaaggaacgaag
gaggagccatcaactgttaatacgacgtccactgctacttctcctcataaatga
>MINJ2000Fg00156t1
atgactgttgaaactgatctggctaagcgagttggcgaacttaatttggaaaaacgagtg
gatgaagtagcggagaaaatggaaaagaaactttcttctgactcgatgaatggcgaaagt
tttgacaagcgtgttcgtcaattgcggggtccgattgttattgggcgtgctcaacatgga
attgttaaatggttcagtgtggccaaagggtatgggtttattcgtgttgatggttcggaa
aaggactgctttgttcacgcctccgccattcttcgtacagttaatgtgcctcttgctttg
attgagaatcaacaggtggaatttgatataattgagggactgaaaggtcctgaagctgtt
tgcgtttctggccctggtggtgttcgtgttggcaagactattggttatatgtataaaggt
actttttaccatacatatccgcatttccgccaaccaccaatgttgcctgttcgttatcct
gctggacaacgccgaaatgacaagaacactgtagagcataaacaaaatagcaatatgggg
aagaaggtggatgctggtggggagaagaatgctaaccgtcaaaaggctgctgaaggtgaa
ggaaaggcggtcgttcatgatgaaaagactactgaaggaaaaacggtttaa
>MINJ2000Fg00157t1
atggcatatagatatcatcaattttataataactttcaacaatctccacaacctctctac
aaacaacaaagctatcgaatgcagcctgatcatcttattcgaactgtcacgacatcaaaa
attttgcaggaacagcgagcggctgaggaaaaggctaaagcagcaatgcctccttatgga
agtgttcgtatgcgtcctgaaattttaattcaagcggttacagaatcaaaattggctcga
aagcgtgcagtaacggctgccaaacttgaggcgaagaaagctgttgaatcggaaaaattg
atggtgcccaattaa
>MINJ2000Fg00158t1
atgtccgcaatagctcttcgacagcaacaaagtgttagaaggttgttgactacaacagaa
gaagaagatgaagaagaggaggacgaagatgatgatgacgaggaagaagaaactagcagt
aattctatgcctttaaacaatacaacaacaaatgtgtgtggggatggacggagacgggag
atattgcagggagatacaagtaagggaggattattgtttaatatgagacattcggatctc
gttatagtaactcttatttttataaaaggatttccgacgggttatccgaaatccttataa
>MINJ2000Fg00159t1
atgcggactattcgagcaaatatggatactttaatcgacgatgaatctatcgcaaaggag
attgccacaatgcgtttgggtgtttcacatgcaattggccgatataaagttaaatttaat
cctgagaagattgacacaatgattgttcagtgtgttaaaatcattggaatgcgtcaaaat
gcccaaactgcaaaacttgaaacagttttgcctgctgaactcgttgaccaagttcgatct
gaggctgagattagtatgggtacagacatcactgaacttgatttggcaaatattggcgag
ctttgtgatcagataattgaattgggacagtatagagcacaattacacgaatatcttaaa
aatcgaatgagcgctttggcaccaaacctgactgttttacttggcgaattggttggagct
agacttgtttctaaagctggatcacttatggcattagcaaaatgtcctgcatctactgtt
caaatattgggggccgaaaaagcgttgtttagagcacttaaaaccaaaaaagatacacca
aaatatggaattatttatcatgcgcaattaatcacacaatctggacaaaaatcaaaaggg
aagattgctcgaaaattggctgccaaggttgctttggcaactcgaattgacgctctttgt
gatgaatcactcggaagtcaacaaggaattgaggctcgtgcttatctcgagtcagtaatt
aaaacagaaaattctcgaaaatcttttgttgaagaaggtgaaggaaagaaagaagtgaga
actgagggagaagagaaggttgaaaaggaggttaagcaagaagttggggaagaaaaagtt
gaagaatcaaccaaatccaaatctcaaaaaaggaaggaagcaaaagccttaaaaaaggct
gagaaggcgaaaaaagcgaagatagaacttgctggggaagaagaagagagcgatgatgag
gaagaataa
>MINJ2000Fg00159t2
atgcggactattcgagcaaatatggatactttaatcgacgatgaatctatcgcaaaggag
attgccacaatgcgtttgggtgtttcacatgcaattggccgatataaagttaaatttaat
cctgagaagattgacacaatgattgttcaggcggtttccttacttgatgacttggataag
gaattaaacaattatgtaatgcgttgtcgtgaatggtatggttggcactttcctgaactt
ggaaaattaattacggatgctcaagcttatgctaagtgtgttaaaatcattggaatgcgt
caaaatgcccaaactgcaaaacttgaaacagttttgcctgctgaactcgttgaccaagtt
cgatctgaggctgagattagtatgggtacagacatcactgaacttgatttggcaaatatt
ggcgagctttgtgatcagataattgaattgggacagtatagagcacaattacacgaatat
cttaaaaatcgaatgagcgctttggcaccaaacctgactgttttacttggcgaattggtt
ggagctagacttgtttctaaagctggatcacttatggcattagcaaaatgtcctgcatct
actgttcaaatattgggggccgaaaaagcgttgtttagagcacttaaaaccaaaaaagat
acaccaaaatatggaattatttatcatgcgcaattaatcacacaatctggacaaaaatca
aaagggaagattgctcgaaaattggctgccaaggttgctttggcaactcgaattgacgct
ctttgtgatgaatcactcggaagtcaacaaggaattgaggctcgtgcttatctcgagtca
gtaattaaaacagaaaattctcgaaaatcttttgttgaagaaggtgaaggaaagaaagaa
gtgagaactgagggagaagagaaggttgaaaaggaggttaagcaagaagttggggaagaa
aaagttgaagaatcaaccaaatccaaatctcaaaaaaggaaggaagcaaaagccttaaaa
aaggctgagaaggcgaaaaaagcgaagatagaacttgctggggaagaagaagagagcgat
gatgaggaagaataa
>MINJ2000Fg00160t1
atgttctttcctcaatcgccaaagtcaacttctacaaaagaacaaactacaataacttct
actgttgataatttacaaagtttaactcaaccacaatctacttcaattaattctcctgat
tcacaaccatcatcaacagttaatttaaatgatgctaattcctatcaaaaggaaatgttt
gcgtttgcagttaaatatcaagacattgaaagtgaagaccccgaaatcttcaaatcctta
gaatttcttttaaacaattctattgaagctttgggttatgatttaatgttttgtgtagaa
gttgaagagtttggagttcgttcgtcacgtcaacttaaagataatggttctaaacttttg
gtgacagatgcgaataaacaagaatatgttcatttaatgtgtcaaatgaaaatgacaggt
tttggcgagccttacgctcatttgaccaagaagacaaagccaaatttcttcaatttgtca
ctggaacttcaaaagtacctcttcaaggatttgctcatttggaaggaatga
>MINJ2000Fg00161t1
atgaatagatccactcactgcctttccagaaccgattctcaaaactacgaaataaataag
ttattaatctggaaccggtgcttaccaggaattgacaaagcgaataaaagcgatgtaatt
gtagatttggaggatggaatgcttaaaggatttactgtatccgatgttcaaagcttttta
agtgttgttcgtttatgtgcacctatatctacaattattgttgatcatctagattttact
tga
>MINJ2000Fg00162t1
atgccattgcgcacagccctggtggtgaaggacaagaccaagacaaacaccccaagacca
agaccgaaaaaaacaagaaaagtcttggttccaagaccaagaccaagagtctcggacagc
tctagtattttgaatcctgatcccgattttcaacccgatcccgattcgggatcggggtta
tcgttattccaaaatccctatgccgctcaaccttaa
>MINJ2000Fg00163t1
atggcgactagtaatgacatcaaaaaaattctttctaagttggaacaaattgagcagcgt
atttcaaaggttgaagcagctaaagaaaaagaagaaactattccaaaaacaacagcacca
atcgatttttcgacaatattagaaaaaatggaacaaatggagaagaaattaatcaattta
gaaaatttgttcttaaacaacaaaaatgacgacaacatcaatattaatattcaagaatcg
gtgcacgaaatggagagacaacgttctcttgtatttattggaataaatgaaaacgacaaa
acaacagcttcagacaaacataaagaagatcagcacgtggttgaaaaacttctcaaccgg
ttgggagttgagtctagcgcggttgtgtaccgcatgggcaaaatcccaaccgtatcaggt
gggcctagattggttaaatgtgttcttccctcatcttctttgcagagatttgctttgcgt
caatggaagtacaaacgttcagaaattcgtgaagatgtgatgttcaatcgattattggtt
cgtccttcgttaacacgtgaacaattagcggccgaaaaagaaaaacgggaaatggataag
aagttgaaggaaatgtctttttcacaggtttccacacgtaaaaatcaaaaaaatgcttaa
>MINJ2000Fg00164t1
atgcttcatttcattaccatacttttatttattttccatttggcaattgctcaaaatggg
gataatttaaatgattatgatgaggatataattaagactactgctaattataatgccggg
ctaaatgccgataatgccaataatgctaaaccatcaactgccagtactacaactggtgat
aacattatggtgcttgaaaatttaaataatgcaacgggaaatcccgctgatcaagcagac
gatagttctgataaacctttatatccaaacgcgaatcccaatgataatggaggagcaaat
caatgtccagacggatgggcgactagacaagataaagatgggaatgtttatggatataaa
gtaattatgcaggatatggttaattattatcaggcaagacttttatgtattaaagaagga
ggagaactggttagcattcacagcgatgaggaagaacaatttgtagttcaattagctacc
cctttactcgataaatgtcaaacagatacttctgtatgtaaacaaagagttccaattcca
tcacttgataagatgtaccgttctttgtatattggtctaaatcgtgctgctatcgaacct
tattatgagccaacagtagttcaagcatggtcagatgggactccagtagattatgcatcc
gttccaacacctggagtcccgacaacaataattccgccgtggggcgcaggatgccctagt
gagggttccccagaggactgtgtttgtatgtttaaatatgatagtgttaattggaatgac
atttcttgctatcataagcttggtggagggatttgtaagcgtaaatgtaatggtggtgga
ggcggtggtggacaaccatgcgggtgtggtaaagtgaattgtgggacagatggatggtca
caatctgctaatgggaaagggtataaaatcttccaattaccttcacctgctatgtgcgcg
aataatggggcaaaagtcgcttcctatcattctgatcaacaaaagagtgtcattacgaat
atttgccaatcatcaaattgtgcttggattggtctgcactctgcaacagatggaaacaag
tattgggatgatggaagtcaatatgattataagaatttattggaggtatctttatgccag
aaaaaaccaaaatcgccaagttgcgggggcggaaatcctccatcaggtgataattgccca
aaagactgtacagctgttagctcttctggacaaacaactgatcaaagctgtgagagttcg
tgcggtgctgttatttgcgagaaggactgtaattaa
>MINJ2000Fg00165t1
atgtggaaaatcaatcaagccggacccaagaatataaaatgcccggagacggagccaagc
tttgatcagctggacgtccagcccttgatcatcttacgaaatcgagatagatatcttgaa
actatcgttcttttgataaccgacatttttgttcgagttggtttttttagttcgtcaggc
aatcgtgaaaaacgcaatgcaaggccaaaaatcaacgcaaaacgcaaagcgtcatcctta
acttaa
>MINJ2000Fg00166t1
atgttgttgctttgttctgttaatagaaagctagtaccctcaactgagtcacgagtccat
cccggattcgactttgtagaacgaagttatagatctgcggtccgttggcctcgcggtacg
ttggcccgctccctaatccaatggtgggttaatccaatagtaattatcaagcacttcttg
agttataaggccttgataatatacctcgcataa
>MINJ2000Fg00167t1
atggatatgactcaaaagttggacggatacaaacggatacggatattgaccctacggata
tatccggatacggatagcaaaatttgtatccatgaccagccaaaaccaaaaaccggactt
tttctcaacccgaaacccgatccgaagaaaattttgaaaaccccgactcgaaccccaacc
cgacatctttctcaacccgtctcatccctgttccgtactatgacaacgccgtttactcga
ccggtcttatctgctggctattttcattaa
>MINJ2000Fg00168t1
atgcctaaaaagagaaataagggatgggatcagttacgtgtccgtcgaattccgtctctc
cttggccctcacgctcagaggtgggtcggaattccgatttccgacgttcttttccttcct
atttccgaaaaaattttgatttccgatttccgagttccaacttttgaaccagttccgatt
tccgggtcttccgatttccgacacctctga
>MINJ2000Fg00169t1
atgcatcttaacgagctgaatcgaaccatatcagggctcccggattcgacaattttgaac
gaagttatagctctgtggtacaatggcctcgcgacaattctctgtagtaaatggagatcc
aacacgagaaaaagaatttatattgatgaaagagataatgaggaagatgattggccgttg
gatgcaagaagtattggagataaaacatccagtattgtttag
>MINJ2000Fg00170t1
atgtacccagtagagatagagtttttgaaagttgttttcttgactcttgggtttgttgcc
atgactcttgggttgattattgacctgggccagattttggacctgtattctaggaagaac
ccagacccaggaaaacccaggagcgtcgaaaaatgcatggacctggactctggaactata
acttcgttcaaagttgtcgaatccgtgatgcctggtatgggtagattccttgacgagctg
aatcgaacctctccagaggatcccgtattcgacactttcgagcatagttattgggcttgc
ggtaactgtccataa
>MINJ2000Fg00171t1
atgttttttaattctttccattgctgggttattggcccagctctggcgtcaactgaatat
tcgaagcgtttacaacaggcgcaacaattgcgaaatgaaaaacagttagccgagacttct
gaaacttcttttgttttgcccacaacgactgagacaacgcaggaaacaacaacaactgag
ccaataacacccgaggaaattcactatgataaaaatgagaaaaaaggggataatgaaaag
atagacgctggccaagtccaatctcgtcatgatgaatataaaaagatggctgagtttgtg
cttaaaaataatctgagcgaaagtgatgttattgacccgtggaaggatgatgttacgtct
ttgggattaactgtaaattcaactaattcttcgaatgaaaccgattatgaaacaccattt
attgaaaattcgtcagaatgtcttgttgttattggttatgttgacaatattattgatatg
actaaagcaacagtacccacattaatcgcagaagttgaggagaaaaatgatttgttaatt
ggtagaagtaaagcagttgttcgtcttttgtgtgacaatgatgccaagaaattttattct
gaattatccgaatttgaggtggtatttggatgttttttaatatcttcttgttatgaaaga
attcaatggataggagatggaatggaaccatcgcaaaaagagaccaacccttag
>MINJ2000Fg00172t1
atgagtaattttagttcaactcattcttgttgtgatgagttggaaaatggagacgttgag
agacaggacgtcgacggagacgtcgacccttttgacttcgacgtcactttgatgtcgacg
tcacttttggcgaagacgtcacttctgacgacgacaccgttgacgacaacgtcacgtttg
acgagacgtcaacgacatcattttaacgaagacaaaccggaactcaaattggatccggtt
ccggttccggttccggtcgaaatttcggttccggcgaaacactctatacagtgcgcgtca
taa
>MINJ2000Fg00173t1
atgagcaacaaccacaaagaccgtcaatgtaattgtggaagacaaccaaataattgcccg
gctggccctcaaggtcaaaaaggccagccaggtattcctggggaggatggggcgaatggt
caagatggaaagccaggaattaatagtgcaccgagtgaagcctcacatcctacacaaaat
ggctgtgttaagtgcccagctggtgcacctggcttgcctggtcctgttggaactatgggg
cctcctggctcttcaggaatgcctggaatgcctggaagaatgggacaaaatggtggattt
ggcccaccaggccctgcaggggatcaaggaccggctggagctgttggtcaacctggcgaa
gctggagcgcctggaaaacctggaatgcgcggattaggaaagcctggacataaaggacct
gctggaccacctggctctcctggtcaacttggatcgcctggagcatctcctccagctggc
actcctggtccagctggtcaacctggccgagcaggaggacctggagttcctggcccgccc
ggacagcctggtcgagcaggagggcaaggagttcctggatctgatgctgaatattgtcct
tgccctccaagaacaggcgaggtttcaccaaccggcagagctggtgggtctcaccatgca
ttgaccgactatgcacctatggaacaaatttctaaagtcgaatcaactgttcctgccagt
aaatatgagagtgaacagccagcagctgcttcgccctctgttaaaccttatgttgcagcg
gaggctgcaagtgaaaagccaccagcagcagctaaccctcaatctagtggaagctattca
gaataa
>MINJ2000Fg00173t2
atgatagtaaatttctgggtcaggaattctcaatatattataggtcaatgtaattgtgga
agacaaccaaataattgcccggctggccctcaaggtcaaaaaggccagccaggtattcct
ggggaggatggggcgaatggtcaagatggaaagccaggaattaatagtgcaccgagtgaa
gcctcacatcctacacaaaatggctgtgttaagtgcccagctggtgcacctggcttgcct
ggtcctgttggaactatggggcctcctggctcttcaggaatgcctggaatgcctggaaga
atgggacaaaatggtggatttggcccaccaggccctgcaggggatcaaggaccggctgga
gctgttggtcaacctggcgaagctggagcgcctggaaaacctggaatgcgcggattagga
aagcctggacataaaggacctgctggaccacctggctctcctggtcaacttggatcgcct
ggagcatctcctccagctggcactcctggtccagctggtcaacctggccgagcaggagga
cctggagttcctggcccgcccggacagcctggtcgagcaggagggcaaggagttcctgga
tctgatgctgaatattgtccttgccctccaagaacaggcgaggtttcaccaaccggcaga
gctggtgggtctcaccatgcattgaccgactatgcacctatggaacaaatttctaaagtc
gaatcaactgttcctgccagtaaatatgagagtgaacagccagcagctgcttcgccctct
gttaaaccttatgttgcagcggaggctgcaagtgaaaagccaccagcagcagctaaccct
caatctagtggaagctattcagaataa
>MINJ2000Fg00174t1
atgggaagtgagaaaaccgataatcaagaaataattgctgcaaataagcaattgtgcaac
ataacaacatcaatagcagtttttactgttgatttcgcctgtcagaaggcagtggcactg
gcaactggatatacggattgcgaatccgcgatatccgaagcaaattcgtttctgactgtc
gcaagatgctccattttgttgaatcctccatgtgtattctga
>MINJ2000Fg00175t1
atgagaaagctaaaggaggtgaagaacaaagaaatgcagcatttgatgtttctcaaaaac
ttttgggtgttgcacaaacagggcccgtactataagaacgtgttacttggaactactcct
gaaaatcagaatattcttcagttgattttggagaaacttgggaagttggacaagttagac
aagttagacaaacttgatactatggccgatcaactaacgaatttaacaactagcgttaac
aaaatgattaataagaataaaggtgggggattagaacgaatcctagccacagataaattt
gccttgaattaa
>MINJ2000Fg00176t1
atgaaacagcctgttgttgtggttgttggtgtggttgatggtgtggttgtggttgaaacc
atggtatgtgtggctgtaaatgtggtatatcttcatcatccgaatcatctacatccgaat
cttcactatccgaatcttggtgatgaatttgttgattatttccaccgttattctgtccat
ttcctcctcgaaatggccaaagatttctaa
>MINJ2000Fg00177t1
atggtcaacctaatttggttggctacctttttcttcgcttccgctctattattagagttt
ggtgttgattcgatgaagtctcaacttgaaccgggtgaaagctcaaaaagctcaaagtgg
cttaacttcaaaaaacaaggaccgaagaagaaaattttgcttctagtagataaatttttg
agtcattactattttgctgttccggaactcgaattggatccgattaatgtcaaaatttcg
gttccggtgaaacactag
>MINJ2000Fg00178t1
atggatgatttggagggattaagatcaattatgcatgtatttgtggaattaacagaggat
ccgaaccgaaatcttcggatatccggatccggatccgatatccgaaccgaaattttcgga
tatccggatccggatccgatatccgaaccgaaagtttcggatatccggatccggtatccg
aaccgaaaatttccggatatccggccttttttcggatccggatatccggatccgacaacc
ttatcctgtaataagaatgattcttcaaaactgattatctcaagatactag
>MINJ2000Fg00179t1
atggtaaatcctgctatggattataaggaagaaaaaattcacaagcttctttatttaaag
tttgatgaaggaaaaagtgatgcccttgcagccgatgaagtatgttatgcattcgatcag
gatgttatgtatgaggagaaagtaaataagcctgttaattttgggcaagctatccaagac
ggcagtggacattacagcaaagaaaaagtatctaatttaacaaacaaccatcgggaacca
aatatggtgtcttctcatacaagtagcaacaaaaatgctgaaagtaatcatgaaacgtat
attcccgataattttttcgaaggagtggaagattattggaaatcatttgataaagttaac
accgaacctaacgattttactgctgaaagcgaatacagtactgacagtatttggaatgaa
ttaaatgacatgacaaatatagcatccgaaagcaattcgatatccgacagtgaatctact
acaactgttaaaagtaagcataacaaaaaagttagcatggagccaaatgaaatgttggaa
gataatctgaactttaactggaatgatgatgaacttcaaaaccttggtaagtgttatctt
tacggtgccaaaatggccagtcgtttccgattctattag
>MINJ2000Fg00180t1
atggaggaagcggcgctgaaaaggaagggatcaggctacttaatcttccttaaaatttgc
gcttgcggcgcaaaaaagggagaaatatggcttggccttgcagaattcaaagaattttcg
cctacggcactaaaaagaataaatctggtttattgccttactaaaaaggcctacagtgat
tacaaagatggctgtaggaattaa
>MINJ2000Fg00181t1
atgtaccgcagcgttgtgaacgccaaatgtaccgctgaaccattggaccgcttgcctaat
gtacaaccgccaatcaatgttggaacaaactaccccattctccgaacaacattcctcaat
tttggaacatcctctgttgatggaggaacttgcccctttgaaacaacttcccccgtccca
ggaacatcttccccctttgtacaaggtacttgtacaagtacaagtaccttgtacaactat
tatcatgtattgcttagtagaagaattgtcggcggtacattgcggtacattaaggtgtag
>MINJ2000Fg00182t1
atggaacaattaaattttggagatgtgaattcaaaaatggaactaaaaaatgcaaagaac
gtatatggactacttttggaaaatgaatttgttcgtaggttctgcgacttttgcgccgct
aacacctgcaaatgtcgcggcgcaagtgtcgctctttatcattttggcccgacctttgtc
tttgaaagggattgctatagcggcccgctcctttataattcttaa
>MINJ2000Fg00183t1
atggagagtctaatccataaccccacaagaccaaatacactaaagcaatccccattaagg
ttgtcggatagttggaaatatttgtatatcaggatccgatatccgaaccgaaaatttccg
gatatccggccatttttcggatatggacatccggatacgacaaccataatccccaatgcc
tcaacaaaaaatatatttttcagcaccaagagtgcatattatacggtcgaacctcgtaaa
atcaaaaaggtatctcacaaaattgctaatctttcagcggtcaaaactaagaattcaaaa
atgccttgcgatttaacaaacttttcgataaaactcttttag
>MINJ2000Fg00184t1
atgaatggccgcgaagctataaatcttacaacagagccaaatttaatatgcaaaacagat
tacgagaatgattatatagataagtgcccaagaaggccagatcctcctccaagaaaagtt
tgctgtgatgcagtaaatcccgatcccgattttttaatcccggccccgattcgggatcgg
gatctccagtccaaatcccgatcccgatttcggccaatcccggatcccgtgtcgggatcc
gggatcggaatcgggatcaccattccgaaatcccgatcccgggtttttttctaa
>MINJ2000Fg00185t1
atgtataacggcacatccggagagtggaatgatgtttcatgcttccaaaaattgggtgga
gttgtttgcaaaagaaattgtacgggaacatgtggaagtacatctatcaagactgcttta
cttactagcccttctgacataacagacacgagttgtccatcgggcaattggactaaaaga
gcaggagaggatggaaacacttatggttatcaagttgtaatgaaagattggcttaatttt
tacgaggcaaatgcaaaatgtcttgcgctaggagctgaagtcgtatcaatccataccgta
gctgaaaacgaatttattcgacaattagcagctccatatataactgcgtgtcaaacgaac
acatcagtttgtgttagtcgagtttctactacacaagacactcagtggcgttcactctgg
ttaggcttgcaccgttgtgcattttatcctacttacaatgctacggttgattgtattaat
tcggatggaacagtttgtgattatcttaacatcactggaggtccatcaggaacagaaacg
ggaacagcatctggccaacaagaagcttgcgctgccatgtacagcgcaacaacaggacag
tggaatgacatagcttgctttaacaaattaggcggtgtaatttgtaaaaagaactgttcg
aaagcatgtggagttgcatcaacaactactacacaattgactacaacgacaacccaactt
tccactacaactactgctgaaccaactacaacaacaaccttaacaactactacaactact
ttaccaacaaccacaacaactctgcctactaccacaacaacggaaccatctactacaaca
accctaccaactacaacaacaaccgagccttctacgactactaccgctgaaccaactaca
accacaactgaaccctcgaccacgacgagctttaattgcgctcaaccaccagtcacatca
ttgctgagttacaacacttcggatcctaatatacaaacaggtcccaacgcaactggagga
gtgtgcgaatgtccagctgatcctggcaacaataatgtctttttcattcctgttacaacg
attacaactggttcaagtgcaagtaattcttcagtcattatgaaatgttcaaaaatgcaa
gacttctgtatttgcgatgaagatgatatttgttggaaagtaataaatgcttattctcta
gttgtaattaattctttctgcgatccaacatgtcatatgctgcgagtattcgatgtcttc
aagcaggccagacttgcaccccaatcaaatgttcgggaactagaaagccctccccttgtc
ctactaccacaactacaatgccaacaactactactaccctaccaactaccacaacaacct
tacccacaaccacaacaaccttgccacctaccacaacaaccttacccacaaccacaacaa
ccctgccaactaccacaacaaccttaccaactaccacaacaaccttgcccacaaccacaa
caaccttgcccacaaccacaacaaccttgcccacaaccacaacaaccttgcccacaacca
caacaaccttgcccacaaccacaacaaccttgcccacaaccacaacaaccttgcccacaa
ccacaacaaccttgcccacaaccacaacaaccttgcccacaaccacaacaaccttgccca
caaccacaacaaccttgcccacaaccacaacaaccttgcccacaaccacaacaaccttgc
ccacaaccacaacaaccttgcccactaccacaacaaccttacccacaaccacaacaactt
taccctcaaccacaactgttttgccaacaaccacaacaccgccaataa
>MINJ2000Fg00186t1
atgcttttgtttaaacaaattttttattttattgcctttctctctttatttctcaataag
cctatttatggattactgacaaattgcttgaatggggctgtttgtgattgcgatcctgac
gttatcgactattgggaagatttagaatttacaacaccttcggagcttttaacaaccaca
atgattattgaaactacagaaaaattaatgacaacattgggtaatacaacgacaaccgct
ttacctgccacaacagaaatgctagagattacacaaaatgaagagacgacaacgacaatt
ttgacaacagaaagctccacaacatcaactacaactgaagttgtagctaccacaatgaaa
atgttagagactactgtaaaagaagagacaacaacagaaagtactgttagcactaataca
gagaagatggaaacgacgcaagcttcaacaactctaacagaatcagaaacaaccgaattt
gctttaactagtattttaactactacagaagctttccctaccacaaatattacaattcct
ttaacaattcaatccacaactatcaccacagaattaccaacaacttcagagtctacaacc
ttattgacgacagaaaatattcaaacgacaacagtagaggtaacaacatcagttactaca
caacctacgactgttgaaccgacaacacctactagtacaagtacgattatgcccacaact
acgatgcgtaagtag
>MINJ2000Fg00187t1
atggccaattcaaaaattttattttcaataattgccttcattcttctcttcattaatact
tcaatatatgccaaatcaattgctgtgttggacgaagaagaccaagacgaatttcttgat
cctattgttgaaaagagaagattgtcaaacataatagaagaaatggcaggcgacgataaa
cgcataaaacctatgaattggttaatgctcctttacgtcatcattataccgattggtgtg
attgttcttattcttctagcatttggtttgcctttttattgctataaaagttgggaacaa
tcaaaaaaggatgaagagaagcgacgtcgtgaaaaggaaaaaagcattagcaataagatg
gcaaaaaagagaaaggaagaggaaataaagaaattggaggcacagtttatggattcagca
ctatttggaagcggggcaccatttcttaaattggatggagctgaagaattaccagattca
tttgttagcgaacagtctacaacggaaagagtcgaactcgaaagatttagaaaagcaata
cctgtcgataaaagaattgatgatatggaagaagtaccttcactagatggattaaaaaga
cctaatagaggggcgatgagggaataa
>MINJ2000Fg00188t1
atgggtgtagagtattcagggtgccaacgaccaggttatttggatgctccaaatgttgag
ctgggcaaggttgaagctgttgttaaggccgcgatagagttggatatgtatgttattctc
gactttcacgaccacaatgctcaatcacatgtgaaacaagctatcgaattcttcacttat
tttgctcaaaactacggatctaaataccctaacataatctatgagactttcaatgagcca
ctacaagtagactggaatggtgtaaagtcatatcatgagcaagttgttgcagaaattaga
aaatatgacacaaagaatgtcatcgttctcggtacaacaacttggtctcaagatgtcgat
actgctgctaacaatcctgtaagcggcacaaacctttgctactccttacacttctacgcg
gcaactcataaacaaaacttaagagacaaggcgcaggctgcaataaataagggagcttgt
atcttcgtaactgaatacggaaccgttgatgcaagtggaggtggtggagtggatgaaggc
tcaacaaaagaatggtataacttcttggatagtaacaagatttctaacctcaactgggct
atctcaaacaaggcggaaggtgcttcagcactcacatctggaacgagtgcttctcaagtt
ggcaatgatgaccgactgactgcctccggtcttatagtgtcagttgcagtggtgcatcgt
caagcagtggttcaggaagtaaaccctcaggaaataaaccgagcaactcagaaagcagca
ctgccaagacatcaggcaattcaggaaataaaggcggtaattctaacacagggagtaatg
caaataactcaggaagtaaatcgggcaactccggaagtaatacaggaaacacgggcagca
atgctggggccaattcaggaaatacgggaaccagtacaggcagtagttctgttacagctt
cagtgcaagttcccgataaatgggataatggcgcaagattccaactacgttacaattgag
gcggggaaacaatatacagatgcaggaatgaatataaatgggccagcaactcctccacaa
attaaagtgctcggcgatggaaaatgcgttcattga
>MINJ2000Fg00188t2
atgggtgtagagtattcagggtgccaacgaccaggttatttggatgctccaaatgttgag
ctgggcaaggttgaagctgttgttaaggccgcgatagagttggatatgtatgttattctc
gactttcacgaccacaatgctcaatcacatgtgaaacaagctatcgaattcttcacttat
tttgctcaaaactacggatctaaataccctaacataatctatgagactttcaatgagcca
ctacaagtagactggaatggtgtaaagtcatatcatgagcaagttgttgcagaaattaga
aaatatgacacaaagaatgtcatcgttctcggtacaacaacttggtctcaagatgtcgat
actgctgctaacaatcctgtaagcggcacaaacctttgctactccttacacttctacgcg
gcaactcataaacaaaacttaagagacaaggcgcaggctgcaataaataagggagcttgt
atcttcgtaactgaatacggaaccgttgatgcaagtggaggtggtggagtggatgaaggc
tcaacaaaagaatggtataacttcttggatagtaacaagatttctaacctcaactgggct
atctcaaacaaggcggaaggtgcttcagcactcacatctggaacgagtgcttctcaagtt
ggcaatgatgaccgactgactgcctccggtcttatagtgaagaagtatattaaatcaaaa
aataccgtggtgcatcgtcaagcagtggttcaggaagtaaaccctcaggaaataaaccga
gcaactcagaaagcagcactgccaagacatcaggcaattcaggaaataaaggcggtaatt
ctaacacagggagtaatgcaaataactcaggaagtaaatcgggcaactccggaagtaata
caggaaacacgggcagcaatgctggggccaattcaggaaatacgggaaccagtacaggca
gtagttctgttacagcttcagtgcaagttcccgataaatgggataatggcgcaagattcc
aactacgttacaattgaggcggggaaacaatatacagatgcaggaatgaatataaatggg
ccagcaactcctccacaaattaaagtgctcggcgatggaaaatgcgttcattga
>MINJ2000Fg00189t1
atgggtgtagagtattcagggtgccaacgaccaggttatttggatgctccaaatgttgag
ctgggcaaggttgaagctgttgttaaggccgcgatagagttggatatgtatgttattctc
gactttcacgaccacaatgctcaatcacatgtgaaacaagctatcgaattcttcacttat
tttgctcaaaactacggatctaaataccctaacataatctatgagactttcaatgagcca
ctacaagtagactggaatggtgtaaagtcatatcatgagcaagttgttgcagaaattaga
aaatatgacacaaagaatgtcatcgttctcggtacaacaacttggtctcaagatgtcgat
actgctgctaacaatcctgtaagcggcacaaacctttgctactccttacacttctacgcg
gcaactcataaacaaaacttaagagacaaggcgcaggctgcaataaataagggagcttgt
atcttcgtaactgaatacggaaccgttgatgcaagtggaggtggtggagtggatgaaggc
tcaacaaaagaatggtataacttcttggatagtaacaagatttctaacctcaactgggct
atctcaaacaaggcggaaggtgcttcagcactcacatctggaacgagtgcttctcaagtt
ggcaatgatgaccgactgactgcctccggtcttatagtgtcagttgcagtggtgcatcgt
caagcagtggttcaggaagtaaaccctcaggaaataaaccgagcaactcagaaagcagca
ctgccaagacatcaggcaattcaggaaataaaggcggtaattctaacacagggagtaatg
caaataactcaggaagtaaatcgggcaactccggaagtaatacaggaaacacgggcagca
atgctggggccaattcaggaaatacgggaaccagtacaggcagtagttctgttacagctt
cagtgcaagttcccgataaatgggataatggcgcaagattccaactacgttacaattgag
gcggggaaacaatatacagatgcaggaatgaatataaatgggccagcaactcctccacaa
attaaagtgctcggcgatggaaaatgcgttcattga
>MINJ2000Fg00189t2
atgtcacttttctggtcgagttgtggtgaaggagaggttttttataataaagcaacagta
aatagtcttaaatgctcttggaattcaaatgtagttagggctgcaatgggtgtagagtat
tcagggtgccaacgaccaggttatttggatgctccaaatgttgagctgggcaaggttgaa
gctgttgttaaggccgcgatagagttggatatgtatgttattctcgactttcacgaccac
aatgctcaatcacatgtgaaacaagctatcgaattcttcacttattttgctcaaaactac
ggatctaaataccctaacataatctatgagactttcaatgagccactacaagtagactgg
aatggtgtaaagtcatatcatgagcaagttgttgcagaaattagaaaatatgacacaaag
aatgtcatcgttctcggtacaacaacttggtctcaagatgtcgatactgctgctaacaat
cctgtaagcggcacaaacctttgctactccttacacttctacgcggcaactcataaacaa
aacttaagagacaaggcgcaggctgcaataaataagggagcttgtatcttcgtaactgaa
tacggaaccgttgatgcaagtggaggtggtggagtggatgaaggctcaacaaaagaatgg
tataacttcttggatagtaacaagatttctaacctcaactgggctatctcaaacaaggcg
gaaggtgcttcagcactcacatctggaacgagtgcttctcaagttggcaatgatgaccga
ctgactgcctccggtcttatagtgtcagttgcagtggtgcatcgtcaagcagtggttcag
gaagtaaaccctcaggaaataaaccgagcaactcagaaagcagcactgccaagacatcag
gcaattcaggaaataaaggcggtaattctaacacagggagtaatgcaaataactcaggaa
gtaaatcgggcaactccggaagtaatacaggaaacacgggcagcaatgctggggccaatt
caggaaatacgggaaccagtacaggcagtagttctgttacagcttcagtgcaagttcccg
ataaatgggataatggcgcaagattccaactacgttacaattgaggcggggaaacaatat
acagatgcaggaatgaatataaatgggccagcaactcctccacaaattaaagtgctcggc
gatggaaaatgcgttcattga
>MINJ2000Fg00190t1
atgtttgttcgacgactccgtatgaagaaacattttggtaacaaaatttatggttgtgat
gagacttctgtttggctggatactggtgggaattccgttcatggagaaaaagaaacaacg
ccgaaaggaaatgtgaaggcaccatcaatgctagtatatttgagctggattgcagaagca
tgggagaatttatcagaagaaatgatagcaaattcatttaaaatttgtgggatttcgaat
aatgttgatggttcagaatag
>MINJ2000Fg00191t1
atgtttgttcgacgactccgtatgaagaaacattttggtaacaaaatttatggttgtgat
gagacttctgtttggctggatactggtgggaattccgttcatggagaaaaagaaacaacg
ccgaaaggaaatgtgaaggcaccatcaatgctagtatatttgagctggattgcagaagca
tgggagaatttatcagaagaaatgatagcaaattcatttaaaatttgtgggatttcgaat
aatgttgatggttcagaatag
>MINJ2000Fg00192t1
atgcacatcccgatcccgggtcccggctcgggattgggtttcgccgggatcgggatattt
atttcgggagcgggatcagaaaaatcgggatcgggattcaaaaaacccgggataatcccg
cccgatcccgaccgggatcccgatcccgctcaaccctactttgtattgtggtcgactttg
tcttgcaaagatccaatccttgaatcttag
>MINJ2000Fg00193t1
atgaatgaagctttagaaagaaatccatcaccacaacttgaaatggaaattcttgaattt
ttagcttatgctctctatcaacaaggaaataataaacgagcacttttgacaactaaaaga
ttggctgaactagcaccggatcatcctagagctttatgcgttaaatgggttggaaataaa
tggattcatgaacgaggacaagaatgggtacgcccctgtccattgagagaagatactgaa
gaaagctatgttggggatattcgacctttctaa
>MINJ2000Fg00194t1
atgatggggatttgggatccaaaattagaccaaatcaagatcctaatccaaaaccccaaa
gattccaacccaaaaggatcccaaccccccgatcacgatgaggatttggatggtgctgca
ataggattattaagacttcaagaaacttataaattaccgacaaaacagcttgccgatgga
tttgttggaaatgaaaatgttgggaaagaattaacagcacatgactgttttgaaattggg
agatctgcttacaatcaaaaggttttgaagaaaaaatga
>MINJ2000Fg00195t1
atgagaaattcgaaagctagaggtgttgttatgttcgtagcaagtgacagttggggtgta
aaagtttctgtagtaaaaggctttgaacatattatcaatggagcaataactgttgcccca
aaagttagatatcttcaagatggccaaccacctcttattgacgctaatggtgacgggaat
gggcaatacagtatatttcaattggacgaaagaggactttacagaagagttggtggttgg
atagataacgaacttatagatttggatgtggcagatatccgagctgggcttcagcgtatt
gtaacagcaactggaactattgaggaagacataaactatatcccgctttctgtgtgcagt
ttaccttgtgcagaaggccattatagagcttatcaagatcaaagttgttgttggacatgt
attccgtgcgatacaattgtatccaatgccctcttggtgaagtgcctaatgcggaattaa
>MINJ2000Fg00195t2
atggatggccaaccacctcttattgacgctaatggtgacgggaatgggcaatacagtata
tttcaattggacgaaagaggactttacagaagagttggtggttggatagataacgaactt
atagatttggatgtggcagatatccgagctgggcttcagcgtattgtaacagcaactgga
actattgaggaagacataaactatatcccgctttctgtgtgcagtttaccttgtgcagaa
ggccattatagagcttatcaagatcaaagttgttgttggacatgtattccgtgcgataca
attgtatccaatgccctcttggtgaagtgcctaatgcggaattaa
>MINJ2000Fg00196t1
atgcgtcccatgaacttttatgcatcccatgaaagtatatgcgtcccattaacaaaaaat
tggatttttcttggtgttgcaaaggtgaggtatggttccaaagcatttcttcatgttcgg
gacctacgcccactgggtctgggaccgttccttaccctatccctcgaaatttctgaaagg
tacaaggactatctttgccaactcttttgtcaaatccgacactttattacatttcacgat
gttctctaa
>MINJ2000Fg00197t1
atgtcttatccacaacagcctggatggaatgttcaatatcctgctccccaatatggttca
actcctcatcaagctgaacatgggggagatagtggagcgcccaaatacacaatgaacttc
aatgagcagtctattcgtgctgcttttgttcgaaaggtcttcattcttgtagcagtcatg
gtattttttgaccttgttttcttggactacaggcccaaagtccggcccaggtcattgaat
caaaccgagagtccaggaacaggcccaggctttttaagaatctcgatctttgttgttaag
ttcgagtgggggtag
>MINJ2000Fg00198t1
atggagatcactgcatataataacttttctagcgttctcatgtgttttatgataacggct
gttgcttgtggtggcgtttctctttttgctactgttactgacagagatttgactagttgt
acgggaattatgtgtattgcaacattttgtcttgcaatgtttggattaataattggttta
atctctatattcaaaatgaacatcagtactctctatgttgtctatgcaactattggcgca
ttcttatttttgatttggcttgctattgatattcagatgattatgggtggaaaaaaatat
gagctttctccagaggagtatatctttgcagttcttgctctctttatggatattgtccaa
atcttctggtttattctcatgatatttgggggctcgtcaattgatatggaagtaaatgga
tttgaaggccttgagaaataa
>MINJ2000Fg00199t1
atgagagctttatttactgaagagacgataaaaaaattggatattttaactgtttattta
gtagttggatttagttatctcttctttattgccatccctatatttgcttacatatatgaa
attcactgcgctgttcctgagttcacttggtttagaaatctttggccgtttggaggacaa
ggacagaataatgtaggaaataatggaggaggtggaaataatggaggaggaaataacgga
ggaaataatggtggaggtggaaataacgggggaaaccaattcggtcagccaatacaacca
caaatgcggccacaaattcggccacaaatacagccaccacaaatgcgcccacaaatacga
cctcaaaacataattccccaacctcgtccacaacataacttgcctcaacatcgtccacca
ataccatggtttcaacaacgaccacaacaacaggcttcttcatttgccgatattagttat
actaatatgccgtcttcttctgatccattgacgtctttttataatcgacaaccaggacat
caaaatccacgagcaggacatccatctggcattcagccatatgtactagacgattctgat
gatgaaagtattatttctgatggacattcgccatccccagaatattctttccaagatcgt
aaacgtcgttctgtttctttaattagtcagaattataaaggaaaagaaaaatggagaaat
tgttaa
>MINJ2000Fg00200t1
atgctttcctgggatttgtctcaaagcactaatgttatctccaaactccgcctccttctt
acttcaaaagaaacttatcaacgtttacaaacaacttcaactggtggccctgctgcaatt
gcttctagacaacaattggctgacgctcttaatcctttattgggattatggaaaagattg
aatcaacaaaatcctggcctcttacatgcagctgctgaacagaagaatcagcgacctata
tcggctgggcaagagcaacaaagtaataacgggttttcattgtttggaaccaaaaactta
taa
>MINJ2000Fg00201t1
atggcttgtgtggatggtgagcaagtactgctagtaatagaggattaccaattgcttgac
gaatcattccttcaacacatcaactctttgattgcctcagggaatttaccagggttatac
aatagtcaacaggaagttgattcactcctgtctcgcttgagagattctgcaatggaagag
gggtttggaggagggggaagtacaacaggaaatctgcatgattatttcgcttttaaaatt
cagcagaatgtgcatgtagccatgattatgaatactggtcatcaaaaatttgcatcaagg
attctttcaaatccgtcgttttataagcgatgtaatattgtatgtaaattgtatcaacta
ccataa
>MINJ2000Fg00202t1
atgacaggaattttaacaaaagaaaacaagaaacgtgggggcaagtctatgcaacttatt
accaagtctgattattcttcgcaactgcaacgggctatcaatcggctaaaggctgattat
gaagaagctatctctatgcctattaatgatatatttatggaaatgtgcctagctttggac
aggctggataaatatctgaaaaaataa
>MINJ2000Fg00203t1
atgccacgttctcgacttcttggaaatttggaaccagacactcgtgaatggacggatgga
acactaagtcaagcctctcgcgttgcaacacgagatccagggaaacctgcttggattgtt
tgtgatggagatgttgatccagaatggattgaagctttaaattctgttttggatgataac
cgactattgactttaccttctggagaacgaatacaatttggtcctaatgtcaattttatt
tttgagtgtgttgatctgagtcatgcttctcccgcaactatctcccgtgtagggatgatt
ttgctgagtagagaagatttgcctttgaaatctgttattgacaggtaa
>MINJ2000Fg00204t1
atgatctcctatttggcaattgcttgcacggacacggacagcttcttgaataatttggac
ttggctagaaacagcagagagaactcccttagtaaggcgattgaattcatcaaaacatcc
ccaggcaccgcattgaacgaggccaacaaatatgcgactaatggcatttacgtcaatgcc
ttcatcgcagttgaagaccaagacctgattgaagctaaataa
>MINJ2000Fg00205t1
atggactcaactggcaatggactcaactgcccatgttctcaactggcaatggactcaact
gcccatggactcaactggcaatggactcaactgtccatggactcaaccggcaatggactc
aaccggccgtggactccactgtccagggactcaaccggtcagggaagtcaactgtccagg
gactcaaccggcggtactcaaccggccagggactctactgaccaagaactcaaccggccg
gggactcaactgactgggactcaactggcccgatattttaaaaattggatgagttga
>MINJ2000Fg00206t1
atgcatgatgccttatgttggacgcttaaacattcaataagaacagaactctcagtatta
gaccaacagttgacacaaggtattgaacaactctctgctttacctcaaagtatggaagaa
gtatcagaggcatgcacagctagtaaaagaacaaaggttaatattgctgaagaaaaggat
caagttcttagatctttatttggcagcgagctaggtctcgcagataatgttaaacaaaca
cgtgaacaatttgctaatttcctaaatttattagaaactcatgaattaatgatgcgtgat
caagtaaaagcaatgaaaggaaatgttggtgcatccataaaaacattgggggaggagtta
gaaaagcttcattcactttggaatcaatttaaaccacgttctgaaatatttacttctcag
gtgattcaaatttag
>MINJ2000Fg00207t1
atgaattctcaacagcgtaactttgaacgtcttctaagtgcttctaatcttccaactggt
cgatttcttaccgaaattgcagcaaaaatgtatgctctacgtgcccaacgttctcaggtg
gataaacttcaaaaggccggcgtcgcctttttcgaagaccttccaaattatgaacgtttt
gagcaaacacttaaggatctgtcagaacagttgatcgcagcagaacaagaacagtttgat
gcttggtgtcgggatatgatcgcacatattgtggatggtggaggaaatgatggagattcg
atttctttacagacaactggacgtttaatggttttagaaagagcccgtggcattcttact
gtcagtttcagtgatagacttgctcgtttgcttcgcgaagtttcacaactccaatctatg
ggatttaaagtgcctgtaaaaattttggcttgtgtccaacagggagaaagattctacgaa
tatggagtgcttttgaagcaggttgcacatttttataacacaatagaaaagcaaatgctt
ccatgccaacaggcaatgttactagatgaggctttggcatttgaacaattagttgtacca
tcttctaaatctggaggagatagaaaacaaagaacagctgttaatttaacatgggaaagt
ccagaaaagttgaagggatatattgaacgtttacgtgaagctgctctccaattaactagc
cataaccggtcagattaa
>MINJ2000Fg00207t2
atgaattctcaacagcgtaactttgaacgtcttctaagtgcttctaatcttccaactggt
cgatttcttaccgaaattgcagcaaaaatgtatgctctacgtgcccaacgttctcaggtg
gataaacttcaaaaggccggcgtcgcctttttcgaagaccttccaaattatgaacgtttt
gagcaaacacttaaggatctgtcagaacagttgatcgcagcagaacaagaacagtttgat
gcttggtgtcgggatatgatcgcacatattgtggatggtggaggaaatgatggagattcg
atttctttacagacaactggacgtttaatggttttagaaagagcccgtggcattcttact
gtcagtttcagtgatagacttgctcgtttgcttcgcgaagtttcacaactccaatctatg
ggatttaaagtgcctgtaaaaattttggcttgtgtccaacagggagaaagattctacgaa
tatggagtgcttttgaagcaggttgcacatttttataacacaatagaaaagcaaatgctt
ccatgccaacaggcaatgttactagatgaggctttggcatttgaacaattagttgtacca
tcttctaaatctggaggagatagaaaacaaagaacagctgttaatttaacatgggaaagt
ccagaaaagttgaagggatatattgaacgtttacgtgaagctgctctccaattaactagc
cataaccgggctaaactactgaaaaccttgtcttatcaaaaatacaagacttag
>MINJ2000Fg00208t1
atggaagcaattgatggatttaaagcagaaaataatgagcaaatagatttaaataaagga
gatataattggaatagcaggcaatcattggaatggttggtcaatgggaaataatagacgt
actggtcgttctggtctttttccttcttatttggcacgtgagaaatggataattgaagac
tttcctatttttgagaaataa
>MINJ2000Fg00209t1
atggccggaactttagatagttttgaacttcacgaaaaggagattgctcttgtagattca
aatgcttcaacaactccacattcgtcacttttagcgcctctgaagataccaaatttcaag
caaaaggatccagatgctcctatatttcacagcactcctcaacaatatgagaaaattcaa
agacctggactttttcacaatctacaaactcctggaggtcgtgctatttctccaattgca
gaagaacgtcgagatgatttggataagctggtctcagacgttgttaaattacgtagtgat
gcaggcgtcaatattgttcaaaatttggtttctcaattaagaaatttgattgctaaatgg
gacatggctcaagctaagcataaacaagtggccaaaattgtataa
>MINJ2000Fg00210t1
atgtcggctatgattcaacctcttaatccaaagccatttttgaatgcattggccgggaaa
ccaataatttgcaaattaaaatggggaatggaatatcgaggaattttggtctctgtagat
ggctacatgaatttacatttggctaattccgaagagtacattgacgggactaatactggg
gcacttggcgaaattttgattagatgcaataatattctttgggtgtctgctgcagatgaa
gccgaagcctga
>MINJ2000Fg00211t1
atgcatcctcctctttctaagttgatcattgtgttaaaagaggaggaaagaatagcacaa
gatcgcataagaacatacgaattagatccaacgttaggactaactatgcgatccagaaga
aaacagtacatggataatgatagagcaatacgaactttagttgttaatttcgatgcaaat
gcaaacccaactcctgagcaagtgattaaccacttacgtgctcttcaatatagattagcc
tcaaatggatttgataattgggataactaa
>MINJ2000Fg00211t2
atgcttggggatcttattacgatgcagagggaaagtacaacaatgattggttgctaccag
atatacgtcgtaaatttcaagaacgaaagcaatgctttgttgatcattgtgttaaaagag
gaggaaagaatagcacaagatcgcataagaacatacgaattagatccaacgttaggacta
actatgcgatccagaagaaaacagtacatggataatgatagagcaatacgaactttagtt
gttaatttcgatgcaaatgcaaacccaactcctgagcaagtgattaaccacttacgtgct
cttcaatatagattagcctcaaatggatttgataattgggataactaa
>MINJ2000Fg00212t1
atggtgctcgattctgacattattaaatttttaattgcttctgatattcatgctggatat
ggagaaaacaagcaatatatcggaaatgattcttttgaatctttacgcgaagttctttca
aatgcaaaggaagccaaagttgattttgttttattggctggagatcttttccatgagaac
catccatcacgtgaaacacagcttaaagttgttcgtcttttgcggacttattgcactaaa
ggggaaaagcctgacttggattttgtttctgatccaacaattaatttccagcacagcaat
tttccttcagtgaattatcttgacgacaatttgtgtattacagtgcctatatttactatt
catggaaatcacgatgatttgtcgggaaaggtttgttggattgaaatttatttttattag
>MINJ2000Fg00213t1
atggatacttcatttcatgaacgcggcggatttgacccagaacgtattgttacttcaaca
cctagagcaagtcaagaacgcgaagttcaatggcttcaagctgtttccagtaattctcaa
gttagtgaagaggtggaaatgagtgaagatatttcaacaatttataaaatgtgtaagaga
attttttttgtccaaacttaa
>MINJ2000Fg00214t1
atgtttagagccagcctcaacagagacacttgcaagagaatctatgttgacttcagcaga
gagaagtttagaggatttagatccaagtccagccgaaatatcaacaatacccaaatcaac
atcagcagaaacatccaaggaaggaaaacagtccaaaattatttcaatattgcattcgtt
aatattaggtggtggagaaaaagttgcaacactgagggcaacaattga
>MINJ2000Fg00215t1
atgacagaagattgtagcaaacaaagggaatacgaagccgatggcatgcgaaagcttgca
ttttttggtgtcgcaatgtccactgttgcgacactagtctgtgtcctttctgtcccaatg
gtatataattatatgcagcacatcaactcagccatgctcaacgaagttgacttctgcaaa
tctcgatcagggaatatctggagggaagtgactagaacacaagttgttgcaagtgaacgc
aaacgacatgcacgatcatatggtggaggaggctacagtggaggcggtggaggaggtggg
ggtgcctgttgtggatgtggtgtatcacctcgcggtccaccaggccctccaggaccagct
ggccaacctggacatgatggagcacctggattatctggcccacctggaaaagatgcacca
ccacaatctccacttccaactggaggcactggttgtcaaacatgtgaagcaccaaagaat
ggagctccaggcccacaaggaccacccggccctccaggatcacctggcgagcctggacca
ccatcatttggaggcggcaaaggcccaagaggacccccaggtccaccaggaccttcaggc
gagcctggccatgcaggacctccaggaccacctggtgcaccaggaaaacttattgctgga
ggcccatcaaaatgcggaccagccggtcctccaggaccaccaggacaacccggccatcca
ggaggacaaggaccatcaggagaaccaggtcatcctggcggacaaggaccacctggaggc
caaggacttgctggaccaccaggccatccaggaacaccaggaggacccggcaaagctggt
ggtagcggaggccgtggcgcttgcgatcattgtgcacctccacgtacatccccaggctat
tga
>MINJ2000Fg00216t1
atgattgaagttggtaaaacttgtaaagaacatattagtgataaattcaagaagtgctat
aattattttgagaaaacgttcagtagagaaactctttttatggggatgaaacaaagaact
cgtcacaggatgccaaaaaaggaaggagagccaaatgtgtcttcaaatgatgaaccaaat
cttaacgaagaaactcgatctaatgatattcctaggaatacaggccagtctggaagcaac
gattatgccaattacggacctcaaaatcattccaaaagttttagaaccgtagttactggt
acaacaattgctggggctgttgttggtgccggtgttggatttgcagtcgcagggcgcgca
ggcgctcttgttgggggtgtagttggtgctgtaactggtgctgtggccggatccgttatt
tacgcttctcatgttgttgttaaaacttgtgaagctgttatttctgcatgtaaagcaata
gaagttgtttgtcatgtcattgcctctagccttaatgaagttaaaaaagcagcttctaat
tattgtaataaagccaaggaaggcgctaagtgtgcttggaattgggtcaaaggatggttt
taa
>MINJ2000Fg00217t1
atgaaactgccaatgtcaatttatcgtcttcgtccattaaattctacttttgcggtggta
ctggattcaagctttaaacttttacaaatgtgtaatatggaaacaggaattgttgtggca
gaacagatattggaacgaccagcaaaagagattgttgttgaaggaaatattgtatccaga
ttaagaataaaacaagaaaaacaaactaatgaaaaaagactctggctttggactgcttta
gcaatgtacgacgataaaatttatgcaatggattatattggaaataaagttgaagttttt
aattttcaaaaaattgataaaaatgtgtga
>MINJ2000Fg00218t1
atgggctcacctatcggttggaaacttaacaacacatatcctcatgttatgccaactgca
ccttttgcaactccgccttcaatgtccttctcggatgcaccaactgttgctatgggtggt
cggaagtcaatctcctcttctggaattcctaccccgaaatctccagcaccagtaacggct
acaacactcgaaatgggatcaattcccagtacaacagctattgttggcagcatgaaaggt
cgttgtccaaatatggcagcggaagtagggcgggagtcagcatttggcaatagtgcattt
gacaggaagaaatacagcaaaggacgtttacaacggatgaatgaagttggtttacccgaa
gtagatgaagaacaaccattaacaatgaaagtaccagaaggggatgagaatgaagagaag
gaaggagatgaggaagaagaggaaggggatgaaagcagcaatactagcattcaaaagggg
acatcacaacaagccaagcggaaagttactgacacaaaagcaacatcaaagcaaagggaa
agcaccccacaagcaaagaaacgtggcggcggtgttgatgaaagaacgccattgagagaa
tcttctgttggaacaactacaagtggaggatcgagtggcggtaatcagaaaaagggagga
aagaagaagggaacaccaccaaaagatacttttcaagatgaagaaaatgaatcttggtga
>MINJ2000Fg00219t1
atgcttggaagcgaatatttaaatcatttgtggaaaggcggaagcggcaaattaaaagcc
ctcgccaggccgttgctaaaggatggcattggggatcgcatggacaaaggcaacttatgg
gtaattccaggctttaccatgtttgtatttgcagtattatggacaactaaactatcaaaa
attgccctcgaagagtccacatgccgcggtgcctcaatttacaattttgaaggaacacaa
ttagacgacgatgccaaaaggcattgtgaaacagcaaaacgctattatgttggcgttaat
gaacaattttctctcgacccttcttggagaacgcagagagaagttaaaaaccctgaatgg
gttctgtggttttggggcccaattgtcttcgttatgtatgttttgacacgttttgtatgg
actttattaatggaaaatcagggcatcaacttcccaaacgtaatcagcgcttctcaatcg
gttactgtagaaactgatggaattattgaagtagatgaagaacgtttgttggaaaggttg
tctgttgttgctgaaaattttagaacggcatattcttcaagagcatttggcgcctttctc
gcctttgaattttcacttgttttggcaccacttattttgttactatttgttcttccattg
atgattggtgctaattatcggtcttggggatttgatattatgcgagcttggtgggaaggc
agagattggcaaggaaatccacttgcaccattcttcgaattttctggacacagagatcga
agtatgctcgttccattggtgcctcgaattacttattgtgactatcattttgtttcgctc
ggcaacacacacacgctaacctatcgttgctatttggatgcaaattggcatgaaaggaca
gctttgtttacttgggttatgcttgttttcttaacgttaataaatgttggcaatttattc
ttttgggttgaatgggctattcgaatgagaaataaaaggcaacgtagaaaatgggttaca
aggaaatggttaaatgctgatggatttagtgatgctgagcttacaatgatgattaaattt
gctgaagaatttagaatgggccaacttctctacttctactttattgaatgccatactgat
cgtgttgtagcaagtgcattctgtacagcactgtttggacgatggttggagaagaaaaga
cgacaacgcgcatctttgggaatgaatgattcttcatatccaatgtcaccaccacctcaa
aatggcgacggaatggaaaatagagaggtcagcgttatgtacaacaaaggaaaaggaatt
ggttgggagcatctccaaagacttttgccttaa
>MINJ2000Fg00220t1
atggttaattcaatcaacatttatattattctcttttcaacatttttgttatttcattca
attaacggcaatcaagaacaatgtattggagaaggaggtagctgcaaaaataacaacgat
tgttgtggtgataatatagtatgtggaacaccttgtccatccacacctaataatcaaaaa
ggtaattgttgcaacaaatgtgttgacaagagatgtgttgattaa
>MINJ2000Fg00221t1
atgcaacatgaacatatgagttgtatgcatccacccccatcttcaagtgtttgtacttta
tatccacaagaatgttatcatggaagagttccttttatgatgaataataatggaggaggt
gaaatgcatgataatagagaaggaggaatggaacatgtaaactttcaacatattgccaaa
aaagaaaatgaaggaggatatggaaataataataatcaatcataa
>MINJ2000Fg00222t1
atggatgttgaggcttttcgaaaaaatggaaaggaattaattgatatagtagctgattat
tgggaatctttggataccaataaatgggaaaaaccattacctgatatcaaacctggcttt
ttgcaatctttaatacccgaagaggcacctgaagaacctgaaagttggcaacagatcttt
gctgatattgaacctgttgttttgaatggaaacacacattggcatcaccccaacttcttt
gcttatttctctaccgcttgtagctatgcaggtgtcatgggcgatattcttagttcagga
attgcatcaattggattcacatggaaatcaagtccatcaatgactgaacttgaaatggta
atgaccgattggttggcaaaagctattggattacctcaccaattttggaattcagattca
gggccaggcgttggaatgatacaaagtactgcaagtgatgctacactagtagcattactt
gcagctagggctagagctgttaagaatactcaacttgggcaatgggaaaaatttttgaaa
accccatttattaaagcacttgggcatcaattaagcgaagttggtgtatcattgaggagc
aacttgccgaaatttaatgggatgattaatggagggcaaaaaaaagtcgagcaaacaaca
aaaaatccaatcggggaagtatcaatctttgaagctcatgattcagcttattttgataga
ttagtagcttattgctccgatcaagtagtttttatttatttatcttgttaa
>MINJ2000Fg00223t1
atggttacaatgtgtgcctcaatacttacatcccttgcatattgcattatgtggtgggct
ggagatgtcagagattattggttaatgttgacaataatagaaatatttattgttttgttg
ttgtcgttgcttttcatcaacgaatgcaagcagaacttgaatattatgccagaaggagaa
aatacaaccggttttgtaggggacgagaaataccccaacagattgatcaaggcagtattt
tga
>MINJ2000Fg00224t1
atgcaaacaaaatccccaaaagctcaaaaacttcttggaagacggatagaaggatttgat
ccttctcgatgggagccaatttccattttagtaggtcgtactttaatggctgttagaaat
caattactttctccaaacgaagaaacctctgttgaagctccaccagttaattctttaagt
tcctcaccaattgctgaatttgctacaaataaagagctttgtttggctacttctcttatt
aatgattttggaattgttttgaaataa
>MINJ2000Fg00225t1
atggcaacatcgttggcaacagttcttttaattacaatgccccttacagcacttgcagga
cgttatgtttatcttttatggactctcagtggcattgtacttgctattggaagtgagtac
tttctgcattcaattggatataattgggctttcattctcacagcttgttttccatttatt
gcttttcttctaacttcggctattcgaattactccacaaggacatttgattgtctcgaaa
taa
>MINJ2000Fg00226t1
atgcccttgctttctcgtaaatctcgatcccgatttttcaatcccgctcccgatccggga
tcgggatcggaatctccattccaaatcccgatcctgatttcggccaatcccgatcccgtg
gcgggatccgggatcgggatcaccattcctaaatcccgatcccgggtttttgtcaaaatc
ccgataccgctgaactctaatcctaacataaataaataa
>MINJ2000Fg00227t1
atgcgccgccttcaagaatcacttcaaagtttgtcaactattgatgatgacaatgaagtg
gcattcgaagacaataaatcaaataataataatgttaaaagtcgaagtactacaccaaaa
ccgtttaattgtaaaaattcacaatatcgttcatttaatatgagaagagacaacaatcca
gcacgttctcgacaaatactcgaacatttggctgctgtccgtgctcaattaaaaaatagc
caggcgcaacttgaaaaaacaatatctaagcaaaatttggcggaaaattaa
>MINJ2000Fg00228t1
atgccaatacctgcacaatctccatatccagttcagtcaatccctcgaagtacctctgct
aaaattcaagatcaacagggtaaattggtagctgttgccgctcttgtccgttatacaaat
aatcaagcatactttattcttcaacatttggatacatccttatcaggaaaagctgtgact
gtttctgccccagataatgaaaatccacttgacatgcgaattgatgctatttttgaccaa
catccagatcgcacatttatgcctatgttcattcaagtccattacaatcctgaagaacgc
ctagttctggagcatttggttgaccaactagccgaacgaactttgggccgatacaattta
gaattacgtaaaaacatgacaatagatgttttcgactctgatcgtgacaattttctgcgt
gataatgctggatttattatagcagataaattacgtctgcaacagattacaataaacact
gcggatgcgctgaataaattgaatttgtcaaaaggtgaagatttaaaaattatatag
>MINJ2000Fg00228t2
atgccaatacctgcacaatctccatatccagttcagtcaatccctcgaagtacctctgct
aaaattcaagatcaacagggtaaattggtagctgttgccgctcttgtccgttatacaaat
aatcaagcatactttattcttcaacatttggatacatccttatcaggaaaagctgtgact
gtttctgccccagataatgaaaatccacttgacatgcgaattgatgctatttttgaccaa
catccagatcgcacatttatgcctatgttcattcaagtccattacaatcctgaagaacgc
ctagttctggagcatttggttgaccaactagccgaacgaactttgggccgatacaattta
gaattacgtaaaaacatgacaatagatgttttcgactctgatcgtgacaattttctgcgt
gataatgctggatttattatagcagataaattacgtctgcaacagattacaataaacact
gcggatgcgctgaataaattgaatttgtcaaaagaattgggaagagtttga
>MINJ2000Fg00229t1
atgagtaaacgtgaaaaacgtgagggagagtctcgatatccaaatccattataccaatta
atttcacttttatgcttttgtgcctggatgtcacttttggcaccacttccatttagcata
attgccaattgtggctgtgttcttacagcatattatgttattgttaaagatgatgattta
gatatagatcacgatcgttcggagtcctctgtagatttagttgttaatgaacatttactt
agaaattacctttctacttcattctcatttgacaatgcttcaatgtatagttcgagaagg
ggaagaacaaatgatatttataaatgccccttcctctcattcaccaattccacatcagag
tcgctcaaatacacctag
>MINJ2000Fg00230t1
atgaggacagacaaaaacacacacacggacagacaaaacacgagtgttttctgttcgtgt
ccgttcgtgcttgtctggtgttttgtctgtctgtgtccgtccgtgtttgtctgtccaagt
ccgtccgtcttttgtacgtccgtgtttgtctgtccgagtccgtgttttgtctgtccgtgc
tcgtccgtgttttgtctgtccgagttcgtccgtgttttgtctgtccgtgctcgtccgtgt
tttgtctgtccgtgctcgtccgtgttttgtctgtccgtgctcgtccgtgttttgtctgtc
cgtgctcgtccgtgttttgtctgtccgtcttcgtccgtctttcgtccggcgtgtattttt
ctgtcctctcatttgattatgcgacaggcaaatttattggagtttaacaaggaggaaaat
gctgaccattctgtcatttcaaggaaggaaaaaagtaatggaaaaaagtaa
>MINJ2000Fg00231t1
atgcagaacattccttctggtttaagtaaacagcaagaagtcaatcctattgcaccgcag
actggctttggacttatgcccggtatttcgccgaatttgggaccaaaaaatatatatact
tcaaattccaaccagtggaggatgccttatcaggccagtaatccagttctatcaaatttg
cataactccgtaaatttacctattatttgtgattactgcggtcgtgatggacattcgcga
gaagtgtgcccttctttaccaccaaaaccgcttcaaactcaagatcaaagggtcattcga
aatgaacttgaaagcaccaacacaactactaggtttacggaaaaagatgctgctttaggt
ctttgtctcaattgcggtcgatttggccacagtcaagtaggatgtcttcttccccgtatt
actgatcatgaattgcagaaaagaattcgtaaggcagaggataaacaacgacttcaacaa
ctcgataaattgaaactgaaaagaaaagctgaaaagtacactgttcgtcgcaacgatcca
ttcattcagagattacgcattgttgctcctcatggaaagattaccaaggaacacactcga
ttgatttgtcaacgttgtagtggtttgggtcatatttggagtgagtgtgctcgtcctgaa
gctccacgcacaacactcaaattgattactgagaaaatggaagaatttattcaagtattt
tttgtgcatcttaacgatgataatttggttgatttctctgaaaaatttgaaaagtttatt
attatggatgggattgaaaataatggaacagttgatccagttggacttcagttacaaact
cgctgtaatcgtggagttgttacaaaaggagatttgcgagatttgtgtaaaaattgtgct
tctcttggacatgttcctgctgattgcagtcagagatctatttgctctagacaacattac
gagaaaatgcttaagcttgtcgatgcatatcgtgcgttggtgaaagaaggaaatgggaat
ttcttcctgcctcgtataaatcaatctcaaaatcagcaacaacaacctcattcttcggat
atcagtcactcttattctactgtggttagacttgttggaacaaaagaaccggagatcgtt
ttggttgattcagatgatgaaggatcgaatgtcaagcgtaaaagtaatcgaaaaaagtaa
>MINJ2000Fg00231t2
atgcgacaagtgaccgacctccagttgaagtggatgttttggtgtagcaaatatagtaca
tacattgattgttcgggtggtgatcttgaactgaagagaagtcttcaagaagaggagttt
gacattcaacaaaagcgttctgaaaaaactgatgatacaatttccaacgctccttctgga
agtttggctgttcaacgccgtagcgaaaacattgccgatgattggattgatctcattaaa
cgtgtcggtgcaggtgatttatcaaattcggggaaggcggcaccggcaacttcaaatatg
ttgagagctgataaatcaagagatgaatttattgctgataaggaagagaaagaactaaag
aaattaattacttcaaatgcgaaatcgaatcttactgattgtattctgcaaaatgaaaag
cttttgattgatttgcacaaacttttggtgcaggaacgggatccgtcagcagttaaaaaa
attcaagcgcaaattgatgcttttaattcaactacgcgttctcttcaaactcttctttca
atgcttgcaactgatgatacttttgctagttctcaatcaaagagtcaaaaactagattct
tcaactataataactccacaattcaagcgacatattacaaaggtttttaaatataatttt
tctcaaagtggtttaaattctgccacaaaatctagccaaaatgagaaggaacagaggaag
aatgcgaggcgatctgataaatcaaataattcattgcgagatgcaattttggaagggaag
cggactgcttttgatgaacatattgaacaagtggaaaaattgcgtaatatgataggcagt
gcaaagagcggaactaagagaaattggatagaatcactaccaaatatttcattccctaga
gaagtatctcacaaagaaaccagtttcgaggatcaaattcgtacaatagttgatcaaaat
gtagagaagcaatggatgctcagttcttccaatgatgatgctattacgatcaaatccagt
cgtcgaagcccaagtcctcgaaaaagtagttctcgtagaacccgcagcagaagtcgtcat
agaagccggaagagccgaagtcgaagcagagatcgtcgtcaaaggagtcgaagtcgacag
cgtacaactaatcgagtatctgagcgtagccgatcacgttcgcgtcatcgcggcaccttc
tctgatgggcattctcgacgcaatggcaatgatgatgatgatttggaaataattagttac
aaacggaaggatcaggtatcctcacgctctcctcaacctcctccagttatgccaatgaca
attacgccaccacctcctggactttcaagcaagactccaggttctcttaaagagcttttt
gatcgcgcacattctatgttagcacaaggatttgttggagcgaatttactccaaaaatca
ggtgatcaagtcaatcctattgcaccgcagactggctttggacttatgcccggtatttcg
ccgaatttgggaccaaaaaatatatatacttcaaattccaaccagtggaggatgccttat
caggccagtaatccagttctatcaaatttgcataactccgtaaatttacctattatttgt
gattactgcggtcgtgatggacattcgcgagaagtgtgcccttctttaccaccaaaaccg
cttcaaactcaagatcaaagggtcattcgaaatgaacttgaaagcaccaacacaactact
aggtttacggaaaaagatgctgctttaggtctttgtctcaattgcggtcgatttggccac
agtcaagtaggatgtcttcttccccgtattactgatcatgaattgcagaaaagaattcgt
aaggcagaggataaacaacgacttcaacaactcgataaattgaaactgaaaagaaaagct
gaaaagtacactgttcgtcgcaacgatccattcattcagagattacgcattgttgctcct
catggaaagattaccaaggaacacactcgattgatttgtcaacgttgtagtggtttgggt
catatttggagtgagtgtgctcgtcctgaagctccacgcacaacactcaaattgattact
gagaaaatggaagaatttattcaagtattttttgtgcatcttaacgatgataatttggtt
gatttctctgaaaaatttgaaaagtttattattatggatgggattgaaaataatggaaca
gttgatccagttggacttcagttacaaactcgctgtaatcgtggagttgttacaaaagga
gatttgcgagatttgtgtaaaaattgtgcttctcttggacatgttcctgctgattgcagt
cagagatctatttgctctagacaacattacgagaaaatgcttaagcttgtcgatgcatat
cgtgcgttggtgaaagaaggaaatgggaatttcttcctgcctcgtataaatcaatctcaa
aatcagcaacaacaacctcattcttcggatatcagtcactcttattctactgtggttaga
cttgttggaacaaaagaaccggagatcgttttggttgattcagatgatgaaggatcgaat
gtcaagcgtaaaagtaatcgaaaaaagtaa
>MINJ2000Fg00232t1
atgtttgctttgaaacaactctttgatttaaatgttaacgttgatgaagaattggtatcc
gattctagagaaatattgttaaaaggcgttgtcgcacttatcgactatatcgacccagaa
gaggaggaatcattgaatattaacgaattgattgatgatttgaaaaatggctgtaatatt
gacaacgatgagtgtggaacaaaagattgttattag
>MINJ2000Fg00233t1
atgtctaaacgagctgagtcgagcgctccttacttatggcctccatggaggtttttgctg
ctccggaggcccaagggagtccagagcaagggagataagaataggtttatgttacgagcc
ccgatccagcgaccgttgactccccgcgaggcttgtgcgcaaaatccattttgcacaagc
gcctcgccaatgctgcacaagcgcctcgccaatgccccatag
>MINJ2000Fg00234t1
atgaatcttctacccgctgaaacaacccttgacattttcaaatgcctcaacttcaaccaa
ttgaacaacattcaacagtcaaatcgtcattattgtgaattgatcatcaattacaacaaa
gaattggctatgaaagtgttctattccgttgaattggttgcttggaaaaattatgtctgt
atggagttggaatataatcctaatgaattggacttcaatttagacgaggaaagcgaattg
aagtggaaaacagcaattcaagaaaggattcataattactattattaccagaaatactct
tctcgtcgtaactttgatgtgccaattggggattataaaatgaatgaaattgcaaatttg
tttcttgtatcaaaagaaacagatggaaaatcgcccaaaattcttcgtttgcaattaaag
caatatccagacacaattgaggaaatgattgcttttcgttattggcttaagaagctttct
cattgtttcatcgaaaacttcaaaatcgagcagggctatatcaacccggaaattatcgaa
ttattttttggtgattctccgttgaaattccacacaaattgtttgtatctttacgatgag
gacacctactcttttcctaaaggatatcaatttgtgtataatcatgtggtgattcatgga
gataaaggcttttactatgaaaattctggatggaaattgcgtggggaaataattaaagac
gaggaatgtcattttctgagagcggaggaggaagtggaagacttttgtaaggttgctgag
tacgaattcttcggtgttgataatccacaagaacatgttatgttgtatttgtgcttccat
gttggttccaagcaaccgtattattcggaaattagaagaattgatctagtatag
>MINJ2000Fg00235t1
atgatatccagtgatgggaaggttccagttccggttccggaaccgggcggttccagaacc
ggttccggaagtggaaccgtggaaccggtaaagttccggaaccggtttggaaccggaacc
gtggaaccggtaaaggtctggaaccggtttggaaccggaaccgcggaaccggtaaaggtc
tggaaccggtttggaaccggaaccgcggaaccggtaaaggtctggaaccggtttggaacc
ggaaccgcggaaccggtaaaggtctggaaccggtttggaaccggaaccgtggaaccggca
aaggtccggaaccgaaccggaaccggaaccgccaaaattaagaaagcggttccagaaccg
gaaccggttccagagaaattttggaagtttcccatcactgatgatatctaa
>MINJ2000Fg00236t1
atggcaacacctcgtttaatggagccttattattttgttgaagtaattgccccagctgat
tgtgttactgctatttatacagttctttcaaaaagaagaggacacgtaactacagatgct
ccaattcctggttctcctctttacacgattaaagcatttattcctgttattgattctttt
gggtttgaaactgatttacgtacacatacacaaggacaagctttctgtttaagcgttttc
agtcattggcagattgtaccaggcgatccacttgataaaagtattattatccgtccattg
gaacttcaaccggcacctcatttggcacgcgaatttatgattaaaacaagacgaagaaaa
ggattgtctgaagatgtttctgtcaataaattcttcgatgatcctatgttggtggaattg
gctaaacaacaggatctttttagtggttttggagtttaa
>MINJ2000Fg00236t2
atggcaacacctcgtttaatggagccttattattttgttgaagtaattgccccagctgat
tgtgttactgctatttatacagttctttcaaaaagaagaggacacgtaactacagatgct
ccaattcctggttctcctctttacacgattaaagcatttattcctgttattgattctttt
gggtttgaaactgatttacgtacacatacacaaggacaagctttctgtttaagcgttttc
agtcattggcagattgtaccaggcgatccacttgataaaagtattattatccgtccattg
gaacttcaaccggcacctcatttggcacgcgaatttatgattaaaacaagacgaagaaaa
ggattgtctgaagatgtttctgtcaataaattcttcgatgatcctatgttggtggaattg
gctaaacaacaggatctttttagtggttttggagtttaa
>MINJ2000Fg00237t1
atggattctgatctatatgacgaatttggaaattatattggtcccgaattagatagtgac
gatgaagaagaaatgcagccagttgggaatgaagaagaacaaaatgacgagtctatggaa
agagatgatgaagaagacgagtcagaaacaccaattgtcccggctaaccaaattgtttta
catgaagacaaaaaatattatgcgagtgctatggaagtatatggagagggtgtggaggcg
cttgtacatgaagaagatgcacaacctttgactgagcctatcgttaagcctgtgaagctt
cgacgatttcaagctcaagaaaatttacttcctgaaactgtttacaaaaaagattttctc
gttgatttaacaagcaaaccagaacttattcgtaatttggcaattgctggacatattcac
catggaaagacttcctttattgattgcttagtggaacaaacacatccagatttatttcgt
tatgaggacagagaccttcgctattctgacaggctttttattgaacaacaacgtggatgt
tctataaaaacacagccagttactttagcttccaaattttacccatatctcccgtaa
>MINJ2000Fg00237t2
atgattgctgaaccattggaaaaaggattggctgaagatattgaaaatgaagtcgtcaaa
attacatggaacagaaaacaacttggggatttctttcaaacaaaatatgaatgggacttg
cttgcatcccgttctatttgggcatttggaccagaaacgaatggaccgaacattcttttg
gacgacactttaccttccgaagttgataaagaattacttaaaactgtgcgcgaatcgatt
attcaaggattccaatgggcggcgagagaaggacctttatgtgaagaacctattcgaaat
gtcaagttcaaaatgttggatgctcatattgctaaagaaccattatatagaggtggtgga
caaattattccaacatcaagaagatgtgcttattctgcgtttttagtcagtaaaaattta
tttttgattgaaatgtgtaattaa
>MINJ2000Fg00237t3
atggattctgatctatatgacgaatttggaaattatattggtcccgaattagatagtgac
gatgaagaagaaatgcagccagttgggaatgaagaagaacaaaatgacgagtctatggaa
agagatgatgaagaagacgagtcagaaacaccaattgtcccggctaaccaaattgtttta
catgaagacaaaaaatattatgcgagtgctatggaagtatatggagagggtgtggaggcg
cttgtacatgaagaagatgcacaacctttgactgagcctatcgttaagcctgtgaagctt
cgacgatttcaagctcaagaaaatttacttcctgaaactgtttacaaaaaagattttctc
gttgatttaacaagcaaaccagaacttattcgtaatttggcaattgctggacatattcac
catggaaagacttcctttattgattgcttagtggaacaaacacatccagatttatttcgt
tatgaggacagagaccttcgctattctgacaggctttttattgaacaacaacgtggatgt
tctataaaaacacagccagttactttagttcatattggtgatgaagtcaaaattcttgga
gaaaattacagcattcaagatgaggaagactgtcgagttatgactgttggacgtttgtgg
attcctgttgctagatatgatatagaagtaagcagtattggtgctggttgtcttgtttta
atggaaggaattgaccagccaataactaaaacatgcacaattgtcgaaaaagattatgat
caagatgagctctacatatttcgcccactcaaatttaatacgtgctctgtagtgaaattg
tcaattgaaccaattaatccgtcagaattgccaaaaatgcttgattctcttcgtaaagtc
aataagtcctatccattgttgactacaagggttgaagaaagtggtgaacatgttatgtta
ggtactggagaacttttcatggattgtgttatgcacgatatacgtaaagtattctctgaa
attgatattaaagtcgctgatccagttgtatcattttgtgaaactgttgttgaaacatct
tcacttaaatgttttgcacaaacacctaaccaaaagaataaaattacaatgattgctgaa
ccattggaaaaaggattggctgaagatattgaaaatgaagtcgtcaaaattacatggaac
agaaaacaacttggggatttctttcaaacaaaatatgaatgggacttgcttgcatcccgt
tctatttgggcatttggaccagaaacgaatggaccgaacattcttttggacgacacttta
ccttccgaagttgataaagaattacttaaaactgtgcgcgaatcgattattcaaggattc
caatgggcggcgagagaaggacctttatgtgaagaacctattcgaaatgtcaagttcaaa
atgttggatgctcatattgctaaagaaccattatatagaggtggtggacaaattattcca
acatcaagaagatgtgcttattctgcgtttttagtcagtaaaaatttatttttgattgaa
atgtgtaattaa
>MINJ2000Fg00238t1
atgttccgtcgccattgtgtagttgtcgagtggatgtctcaacattctgaatttgagtgg
atattatttattgatggggatatggctgttgttaatccaaatcattctttatctgaatat
attaatggagaacaaattatttttattgacagaatattcaataatgaaataatggctgga
agttatttagttaactatggtatggatccagatgtataa
>MINJ2000Fg00239t1
atgtttcgtcgccattgtgtagttgtcgagtggatgtctcaacattctgaatttgagtgg
atattctttaatgatggggatatggctgttgttaatccaaatcattctttatttaaatat
attaatggagaacaaattatcttttatgatagaatatataatcatgaaataatgtctgga
agttatttagttaagttagtcattcttaattatatcagagttgtaagatctagatttagt
gaagttcgggagtcaaaaaaccgagagtcgagatcagagttgtaa
>MINJ2000Fg00240t1
atgatcaaatatattcgtgacaagaaaattgatcatgtaaatgaagagactggaacaaaa
ggattggtaaataatgcattcgagagaatggcctctattttagccatgtcctcaattatt
tctactttaaaatcagaggttaatgaaagagttcaaataagcacaatatttaatcttatt
gaatttgattctcttatgaaggatgtacattcttcaattcttcattaa
>MINJ2000Fg00241t1
atggatgttcataaattagacaatcgtcgaccattaagacgttataattgcgtggttgac
agaggtggacaagaggttaattacattgttgattatctcaaagacgaagaatctatgttg
aaagttcaacaaaaaggatggaaattaacaaattttgttgatcgaatgtggattagatat
tttcgatttaaacgaaattttttggatagaggtttcttagaatggtga
>MINJ2000Fg00242t1
atgaaagcagaggatattcaaaaactcctggaacagcagcaaaacaaattcaatcaacaa
cagaaggaactccaggaacaacaaaaccaacaattgttaatacagcagaagcaaattgcg
gaattattgaggaaattgggcaatatgccgaatattgaaagtgctacatcgcttcaacaa
gaaggatctgcactatacggtaaattgcataaattgatttctgagttccattgtgatatt
ccaagggcattcacgttcgaaacgtggtatgataagtacaaatcgtacttcgaaattgag
ggggccacattgagtgatgaaatgaaagctagattgcttattgcgaaattaggtcttcca
gactctgcaatggatttgaaacaaaattgcattcggatggttgaaagtaaagcaaagaaa
aaagaagattgtaaattcaaggagttattggaagattgtcgaggattcttggctacgaaa
aaagaagtcaaattgttatctgaacctgtacaggaacctacattgcaaaaatcaaatatt
gaaattgagaacaagaatcgctattatccaccaaaaaggccatattgtagtcattgcaga
aaagaaggtcattggacttcttattgttattttgctgataaaagcaatgatggcccttat
tgcatattgttggatattgaagacaatgaagtgctgaaaaagcaaaattggattgttcaa
aaggtgaaaatcaatgagacttcattgaacatgattgtggataccgcagcgcaaatttct
attatttcaaaggaaacgtggtcacaattgggtgaaccaaaattggaggaagtttcctac
aacggaattgcgatgggccaatcaaaattcaaaattgaaggaaaatttgcggcacagatt
gattgtaatgataaaaaagaagaattagattgccatgttgttgaaggcaaattgaatgta
attggattgccttggcttcaaaaattgaaattattgaaaaatattgtgaatgttccagaa
ttcgagaagaaaaggaagaaaattgtctggaacaaacaaaagccattgccaaaaccaatt
gtaaaacaaaaactctggaaaggcaaaaatgtaattgtgaagaacaaaaacaatagaacc
aacaaaattgaatggctcaaaggcgaaattgttggaaaagttggtcaaatgtttagagtt
caagtatattgcctgaagagtgtaatattgcgaaaaattgaagatattaaagaagatcat
caacatccaaagattgaatcaaagaagagctacgctgtcaaacgttcagatgcgaggctg
tataatgaaggggcaacaccgaagaagaagaaaaagatctggtccgaaaattctgaagat
aaaatggaagctgctctgatggttcgataa
>MINJ2000Fg00242t2
atgaaagcagaggatattcaaaaactcctggaacagcagcaaaacaaattcaatcaacaa
cagaaggaactccaggaacaacaaaaccaacaattgttaatacagcagaagcaaattgcg
gaattattgaggaaattgggcaatatgccgaatattgaaagtgctacatcgcttcaacaa
gaaggatctgcactatacggtcttccagactctgcaatggatttgaaacaaaattgcatt
cggatggttgaaagtaaagcaaagaaaaaagaagattgtaaattcaaggagttattggaa
gattgtcgaggattcttggctacgaaaaaagaagtcaaattgttatctgaacctgtacag
gaacctacattgcaaaaatcaaatattgaaattgagaacaagaatcgctattatccacca
aaaaggccatattgtagtcattgcagaaaagaaggtcattggacttcttattgttatttt
gctgataaaagcaatgatggcccttattgcatattgttggatattgaagacaatgaagtg
ctgaaaaagcaaaattggattgttcaaaaggtgaaaatcaatgagacttcattgaacatg
attgtggataccgcagcgcaaatttctattatttcaaaggaaacgtggtcacaattgggt
gaaccaaaattggaggaagtttcctacaacggaattgcgatgggccaatcaaaattcaaa
attgaaggaaaatttgcggcacagattgattgtaatgataaaaaagaagaattagattgc
catgttgttgaaggcaaattgaatgtaattggattgccttggcttcaaaaattgaaatta
ttgaaaaatattgtgaatgttccagaattcgagaagaaaaggaagaaaattgtctggaac
aaacaaaagccattgccaaaaccaattgtaaaacaaaaactctggaaaggcaaaaatgta
attgtgaagaacaaaaacaatagaaccaacaaaattgaatggctcaaaggcgaaattgtt
ggaaaagttggtcaaatgtttagagttcaagtatattgcctgaagagtgtaatattgcga
aaaattgaagatattaaagaagatcatcaacatccaaagattgaatcaaagaagagctac
gctgtcaaacgttcagatgcgaggctgtataatgaaggggcaacaccgaagaagaagaaa
aagatctggtccgaaaattctgaagataaaatggaagctgctctgatggttcgataa
>MINJ2000Fg00243t1
atgaatattccggatagaaggataggaagagaaaatcatgaaattgatgatgatcctaaa
cagacgttattaagggaggcagagcagttaaggcgaagtgcttttattagtgtaatgatt
ggaacagcagcagttttaacagccgtaatagcagtgcctatgctttataattatatgcag
tatgttcagtcttcgttgcaagaagaacttgcgttttgtcatcatcgcactgaaggctta
tgggaggaatatgttaaagttcaacatataactggaacacctgctcgtattaagcgtcaa
ggcggttatcatgttgctccaccacagtattcgagtggagtaagtaagggttattcgaca
ggaccatctagtggttatgcaaggagtggtagtggtggtggtgggggatattctagtgga
ggtggccattctggtggtggtggaggaggtggaggctattctcaaggaggaggaggtggt
ggtggtggtggatatgcacagaaatccagcggaggatattctgctggtggtagtggaggt
ggcggtggtggaggatatgcacagaaaaatactggtgttagttataggggacaaacgcaa
actgcaacagtaacaaggcagcaatgtgcttgtacaactggtccaccaggccctcctggg
caaccaggaagtaatgggtcgccaggacaagatggatcggctggagaaaatgggtctccc
ggagaagatggagttgcacctccagcaccgaaaacgagcagttgtcagacatgcccgcct
ggaccacccggaccaccaggtcccccgggcacgaaaggaccatcaggcaataaaggaaca
gatggatcatcacctgatagtggatatggtggtgcagctcaaccaggtccaccaggccct
ccaggtcccccaggtcctccgggaggaaatggacaagctggtcctccaggaccgcccgga
cagatccaagagagcaatcttcccggacctcctggtcctccaggaccggcgggaccacca
ggctctgctggtcagccaggacaagctgtaagttttattatacttttattaaatttaaca
aaatattataataaacagtcaaatcctcaacctggaccacctggaccccccggagatgct
ggaccgccaggaccaccaggaaaccctggagccccaggcccgaaaggcaatgatggacct
tctggcaaaggaggcatttgtgatcactgccctcctcctcgaacacagccaggctactaa
>MINJ2000Fg00244t1
atgcggtgtggcattgttactttgcatactagcatcctttgggaaagcatgatttcaatg
ggtgcaggttctccatcaaaccgcttacgacgccaattgtatggtggttataatgcagca
ggattgcaaccaccgatacaaataacgactggacctcctctattgcagtttccagcagga
attgctgtacattcaattggtcagcctccgcatcttagccttggaggcagttcatcaacc
ttccatggttctgctgagtgtgtatgcaaagaggagaacaaatgtccagcgggaccacaa
gggccagctggtgatgttggacagcctggtaaacctggaataaagggtaaacctgggatc
ccagggtttgacgcgcctgacttcaaaaatgctggtttaaaaggatgctttgtaagttta
gtgataaaataa
>MINJ2000Fg00245t1
atgcggggacctaaaggcagcccaggaattcctggacgcgacgggattcctggaatttct
ggagaaagtggtcagcctgggacgccaggagaagacggacatactggagtaacaggagaa
aaaggcggtgattacgaaaaacctataggtcacccaggtgaagatgctccacctggaaaa
caagggcctcccggaccacaaggttctgctggaatacaaggatcaccaggtggagaaggc
gaagagggcaaagatgggcctgtaggtagacatggagctgatgctgaatattgtccatgt
ccaaaccggaatagcttaagaagaggcagaaaaagcatcgacagagaaggcactggagta
atctttcgtaaacgaaaaattcgcggatga
>MINJ2000Fg00246t1
atgctttcgatgggtgctggtactccatcaaatcgacaaagacgacaaatttatggagga
tacggagtacagcagcaacaaccccaaacacacaatttatttacggcaaaagttgccact
gggccgttgaaggtttcattaggcagttcctgcaattgtatttccctaaatgattgtcct
gctggccctcctggatttccaggcgtggtgggtcctccaggggaacggggaattggtggt
gtaccaggaattcccggacatgatgcaatggatgtacatagttcaatctccaaaggctgc
tttaactgccctgttggacctcaaggaactcctggaaaagaaggcaatccgggcatacga
ggaccacggggacctaatggaattccaggaatttctggacgtgatggcgttccagggttg
acaggcgaggttggaccagcaggcgctcttggtgagatagggaagcctggaaaggctgga
gacgttggtaaggatgcggaaaaattaataggacgtaaaggagtgcgtggaacagctgga
cctgaaggacctccaggccaaataggcgaaaaaggactagatggagtgcaaggcaaacaa
ggggtgaaaggtccatcaggaactcctggatcacaatttacgaataaaagctttattaaa
tttttgggtgaggggcagaacaaggaatgccaaaacacggaacggacagaatatggaacg
acaaaacatggaaaagacaaaacaaggaacgaccaaaatacggaccataccaaaacacgg
acaagacaaaacaaggtcttacctaaacacggaatgaccaaatcatttaaataa
>MINJ2000Fg00247t1
atgcactcttggatcagaccagatggtgaagagagtgatactgatgcatctttcgatgaa
cgactctccgacattattcccagcacttgcggaggtagaagatctgtaatagcaaaatcc
aacgcgtctaaatgtacacaaagtccatttattacaccggcaaagcaggaacgccaaact
ctacatcaggttttctttaattag
>MINJ2000Fg00248t1
atgaacatttcaatgttttatttatccattcttttggtaatctttgcggatcaaacatta
ggagatataccaatagtacattgggaatggcgtgatctcgtttgcaaaacaggagataaa
gaacttcctggtgataagatatcagaaaagccagcagaatgcactattggattaagagaa
aaggaaagagacacaaatcgtcgtttagctccaaaaggcgctggatgctttgatgtaaaa
taa
>MINJ2000Fg00249t1
atggaccaacgggacctcctggtaagtttgaattatgatcaatttaatgaatattttgtt
cttcgaggattacctggtgagactggggtaccaggaactgatggactacctggaccacct
ggccgaaagggtgaagatggaagggctggttatcctggaaatccaggaattcccggggag
gcaggcaaacctgggaaattgggcgatgttgggccaccaggtcgtgatggcatcagaggg
caaaaagggcctccaggacctaaaggtgaacttggcccaagtggtccgaaaggaccggat
ggctacccaggaacagatggacaacgtggaaatgatggtccacctggagaaagtggtcct
cttggatcaattggtgccccaggggcagatggacaacctggccaacaaggagcaacagga
gaaccaggagaggatgctcaatattgtccatgccctcctcgcactcatggaccttcagcc
actcgtccatctgctggagtgcaaaaagcttatgaggtgagccaaccaaagcttgctccg
cctcaatacgaagcacctccacaaccaccaaaacaatcaacaccttccccctcatatgaa
aatgctcctccacctgccccaacatatgaaaaagcacctccactttcgcctctttatgaa
gggcaaaagccaccaggaaatgaaaattcaggtgcacaaatgcaacctttcaaggctgga
ccgccaaatgtagattttggtgcagaatttgataaacaaaatggaaaagaaaatgatttt
gaaaaggttaaagctgaacttgataaagatttgaaagatgctcataaagaatttaaacaa
gggatggaaaatttatttaaggaaaaatttgaatctgataaaattaggaaggatgctcaa
aaagaagctaaacaaacgatggaaaaactggttggaaaagagatggcaaataaaattgac
aatgaagttgataaggtttttgtttaa
>MINJ2000Fg00249t2
atgcactcaatttatgtccgccaggacctcctggtccacctggaaagccaggcgaagatg
gatttccaggagctagaggccaacctggagcaccaggattacctgggagcgctggatgta
gagtctgtcctcatggaccaacgggacctcctggtaagtttgaattatgatcaatttaat
gaatattttgttcttcgaggattacctggtgagactggggtaccaggaactgatggacta
cctggaccacctggccgaaagggtgaagatggaagggctggttatcctggaaatccagga
attcccggggaggcaggcaaacctgggaaattgggcgatgttgggccaccaggtcgtgat
ggcatcagagggcaaaaagggcctccaggacctaaaggtgaacttggcccaagtggtccg
aaaggaccggatggctacccaggaacagatggacaacgtggaaatgatggtccacctgga
gaaagtggtcctcttggatcaattggtgccccaggggcagatggacaacctggccaacaa
ggagcaacaggagaaccaggagaggatgctcaatattgtccatgccctcctcgcactcat
ggaccttcagccactcgtccatctgctggagtgcaaaaagcttatgaggtgagccaacca
aagcttgctccgcctcaatacgaagcacctccacaaccaccaaaacaatcaacaccttcc
ccctcatatgaaaatgctcctccacctgccccaacatatgaaaaagcacctccactttcg
cctctttatgaagggcaaaagccaccaggaaatgaaaattcaggtgcacaaatgcaacct
ttcaaggctggaccgccaaatgtagattttggtgcagaatttgataaacaaaatggaaaa
gaaaatgattttgaaaaggttaaagctgaacttgataaagatttgaaagatgctcataaa
gaatttaaacaagggatggaaaatttatttaaggaaaaatttgaatctgataaaattagg
aaggatgctcaaaaagaagctaaacaaacgatggaaaaactggttggaaaagagatggca
aataaaattgacaatgaagttgataaggtttttgtttaa
>MINJ2000Fg00250t1
atggatggaatggattcaaataaaggtgttgtggttgttggaagtacaaatagagttgat
atgttagataaggctcaggcaatgattaaatggtatggaatgagtgaattaattggcccg
ataagtttctttcctggtgcagatgctgaccttcgaagtgctgactttactgaaaaaccc
tatagtaaaaaattgggaaatatgattgatcaggttgttaaaaatggaaatttaatttaa
>MINJ2000Fg00251t1
atgactgcctgcgatttaattgcaacagcaaaaccttggcaagttcagactgaaacagta
aaagttatttttgaagaattttatgagcagggggatgctgaaagaatgaatgggcgggaa
cctattgcaatgatggacagaatgcgtgctcatgaattacctcaaatgcaggtcggcttt
atgagaggtatttgtattccttgttatgaattgttggcggatgttattcccgaagcagaa
aaacttagggaacgttcaaaatgtaatgctaataaatgggaggaaatgtccgaagaacaa
aaacgtgtacgaaacaatgaagttataaatactgaattaactagaaaaatggcagaggag
gaagaagaagaaactgctctgggaaatggagattaa
>MINJ2000Fg00252t1
atgagaaatattggaattgacacaattattgtcactggatttctcaccgatcaatgtata
gcagccactatttgtgatggtgctgacagaggattttggatgatatgtgtaaatgatgct
tgtggtacttctactcgagaaaggcatgttaatgctttgaatgcctttaaaggttattgc
cggatggaaagtacagaatcaataattaatgctatacagaaggatattaaaaaataa
>MINJ2000Fg00253t1
atgtcaataaagataagaaaggacctgcatccccatgattacactgtagaaagtaaccaa
gaaaaatgtcttggtttttcttggctgcccttgttttcatatagggttgacattgttgtc
ggcggcccacagcaggacgagaagacatctctcttgctgccaaaattctccaaggcaatc
cacgaatataaactggatcactcagtcgacgactaccatgcctttcacgagcaaactcac
taa
>MINJ2000Fg00254t1
atgcggattaattcaattcttcttctgttggccataggcttattaggcccttcaactttg
gtagttggggatgaatatccagcaacttcaacattgaaacgtttcttctaccgacacttt
tttgcggataactctgcctttgaacaaacgcgtgcaccaaactttgaagaaggaacagta
tatcactacagttatgatgctcaagttgagagtggtttgagtactttagacgaatctggc
acaacaactcaagcatctgacaacggacagcaagctgttactcgtattcaatcccaagtt
aaagtctattttgcaagtcaaacacgtgctcagctttgcatgacacaaaatagatttgga
caactaaacgaacaaacaaaacaaacagacagcagcaaccaatgctatgaacctttaagc
acctttgagcctaaacaaatcccccaagaacaacgacaaaaacttgaactttgttgtcaa
tttgattatgttgacggagtaattgttcgagtccaattcgacaaacaagatgaggcttgg
tcgaagaatatgaagaaaggtgttctcaacatgattcaaatgaatttgaggcaaaacaat
gctcaggaattggctagtgaacaatcaagaaatcagcaggatggaaacattgacgagaat
gaagcaacacaaatgagagaccaacttgctcattccttcaccattcccgaagttactgtc
gaaggagaatgccaaacaacttacacaatcaacacagcaaatccatctaaaaattgcacg
caaaaaggttatgacggaagtaacaaacaacagcaaatgccatgctctttcaatttaacc
aaatccatcaatttcaagcagtgctccagaattggtgatatttctgctggtttccaaaca
gaacaaccacaggctcgctgtgctcaatgtaagatggattggtacaaacaaaaggaacga
gatcaacaacaaactgggacggcagaacatccttgtgccaaatgtgacccaaaacgagtt
aaggaagagactctggatcgacaaacagtaatgcgtgcaatgcttaaatgtggaagtgag
caacagatgatcgaagggaagcaacaggaaacccaaaatagctgtcagcttgatagttcc
gaaatgcgttccatgtatgtctacaaaaacaccaaaactgaaagtggcccctatggttcg
gcaatgcgtactgaagtctgcgccaaacttcaattacgttctgcccagtcaagccaagac
caacaggtacccacacagacattggacaacgacgagtctttggtatacacagtccagact
tacacagactttgcacgcttctatatgtttggagatgaagaattcccagatccaacaaat
tcaccattctcctcagtaccaaaagtggaacaagctggtcaagcacttcgtgctttagtt
caaaatcatcatcatggcattggcaccaaacacactattcaattgagtagattggttgaa
atgctgaggatgtgtagctatgaagatttaaaacaaattgaacaaaattctcaacaatac
catcaaaatcaacaacaaactgccaaacaaatacttgttgatgcaatggctattagtggt
actcgaaactgtgttgttcgaatggctgagataattaataaccaagaagtctcacctcac
aaagcagcatatacaatcagtcaattaacaggattgcaatctccatcaaatttaattgta
aaagaagttcaaaaactctgccaaagtgaacaagttaaaaatcggtcaatagttaaacaa
tctgcttgtttgacttttggggcattagttaatgaattatgctctcaaaggagaagtgaa
aaaactccagatttatctcattcaattccggaacaatgtacagaagataagaaggaacaa
tataaacaagttttggtagaacaatatgaaaaagcaacaactcttcaagaaaaattaaat
gcattagcttctcttggaaatgcaggaattgacacttctgctccccaacttgaacaaata
attaaggatagaagtgaaccttctctttctagagcaaaagcaattgatgctcttcgccgt
ctaacaacaaaagagccaatgactcttcaacatatgcttttacctatttatcttaacaat
caagaagatccaaatgttcgaattgttgcacttcaaatattaataagaacacagccagag
ccatcagtaattgatcaaataatttatacaatgagtcaagagccaaataaacgagtaaaa
gcttatacatatcaaacaatgaaaatggtagcaaaatcaaagaatccagctgatagacaa
atgtccaaacacgttaaaaatgcaatgcaatcggctaacgttgatgaacaacaactttgg
agttatgcaaaatggcaaatcccagtttacagtcccgaacaagaagaaggaattttctta
actttggctactgaatattcacaacgttcttggatgccaagtttgtcttacatgaaaatt
gactcttacttcaaagatcaatcaaatgttaatgatcttgtattttatttaatgaaaaat
caaccattatatggccaggattatacaaaatctcggaatcgtcgaacagtacccattcgt
attgacagaagaaaatttgaacaagaaaataatgaaaatacccagcaacttaaagatatg
catagtcaacttggaataaaaagtcgtcatggaggatattcatttaatgatagatattca
agatcaggacaacaacaacaacaaaaatataaccataacaataatattaatgttttttgt
acaagaattggagatgtagaccattcttgttttgaaatacaaaattcgtatttgaatcaa
acaacacaacaacagcaacaagaatcatcaatgccaacacttcccccaatgtttgctgaa
ttaattcaatcaattcaaaacagaagaaagccaagtttagcaaaaatgttttctgaatta
aagcaattacaacagcagaaagttcatcaatacacaattgcatcaattttaaatgacaaa
gaagcagttgttccaacttgtgttggtcttcctcttggaattgcaaattttgttccaaca
attttaaatgttcaagggaatgttaatttacaaaaaaatacagaaatgggagggaaagta
caaattaatggacgtataatgggtggaatggcacatatacaaaaaatggtacaaaaataa
>MINJ2000Fg00254t2
atgcggattaattcaattcttcttctgttggccataggcttattaggcccttcaactttg
gtagttggggatgaatatccagcaacttcaacattgaaacgtttcttctaccgacacttt
tttgcggataactctgcctttgaacaaacgcgtgcaccaaactttgaagaaggaacagta
tatcactacagttatgatgctcaagttgagagtggtttgagtactttagacgaatctggc
acaacaactcaagcatctgacaacggacagcaagctaaacaaatcccccaagaacaacga
caaaaacttgaactttgttgtcaatttgattatgttgacggagtaattgttcgagtccaa
ttcgacaaacaagatgaggcttggtcgaagaatatgaagaaaggtgttctcaacatgatt
caaatgaatttgaggcaaaacaatgctcaggaattggctagtgaacaatcaagaaatcag
caggatggaaacattgacgagaatgaagcaacacaaatgagagaccaacttgctcattcc
ttcaccattcccgaagttactgtcgaaggagaatgccaaacaacttacacaatcaacaca
gcaaatccatctaaaaattgcacgcaaaaaggttatgacggaagtaacaaacaacagcaa
atgccatgctctttcaatttaaccaaatccatcaatttcaagcagtgctccagaattggt
gatatttctgctggtttccaaacagaacaaccacaggctcgctgtgctcaatgtaagatg
gattggtacaaacaaaaggaacgagatcaacaacaaactgggacggcagaacatccttgt
gccaaatgtgacccaaaacgagttaaggaagagactctggatcgacaaacagtaatgcgt
gcaatgcttaaatgtggaagtgagcaacagatgatcgaagggaagcaacaggaaacccaa
aatagctgtcagcttgatagttccgaaatgcgttccatgtatgtctacaaaaacaccaaa
actgaaagtggcccctatggttcggcaatgcgtactgaagtctgcgccaaacttcaatta
cgttctgcccagtcaagccaagaccaacaggtacccacacagacattggacaacgacgag
tctttggtatacacagtccagacttacacagactttgcacgcttctatatgtttggagat
gaagaattcccagatccaacaaattcaccattctcctcagtaccaaaagtggaacaagct
ggtcaagcacttcgtgctttagttcaaaatcatcatcatggcattggcaccaaacacact
attcaattgagtagattggttgaaatgctgaggatgtgtagctatgaagatttaaaacaa
attgaacaaaattctcaacaataccatcaaaatcaacaacaaactgccaaacaaatactt
gttgatgcaatggctattagtggtactcgaaactgtgttgttcgaatggctgagataatt
aataaccaagaagtctcacctcacaaagcagcatatacaatcagtcaattaacaggattg
caatctccatcaaatttaattgtaaaagaagttcaaaaactctgccaaagtgaacaagtt
aaaaatcggtcaatagttaaacaatctgcttgtttgacttttggggcattagttaatgaa
ttatgctctcaaaggagaagtgaaaaaactccagatttatctcattcaattccggaacaa
tgtacagaagataagaaggaacaatataaacaagttttggtagaacaatatgaaaaagca
acaactcttcaagaaaaattaaatgcattagcttctcttggaaatgcaggaattgacact
tctgctccccaacttgaacaaataattaaggatagaagtgaaccttctctttctagagca
aaagcaattgatgctcttcgccgtctaacaacaaaagagccaatgactcttcaacatatg
cttttacctatttatcttaacaatcaagaagatccaaatgttcgaattgttgcacttcaa
atattaataagaacacagccagagccatcagtaattgatcaaataatttatacaatgagt
caagagccaaataaacgagtaaaagcttatacatatcaaacaatgaaaatggtagcaaaa
tcaaagaatccagctgatagacaaatgtccaaacacgttaaaaatgcaatgcaatcggct
aacgttgatgaacaacaactttggagttatgcaaaatggcaaatcccagtttacagtccc
gaacaagaagaaggaattttcttaactttggctactgaatattcacaacgttcttggatg
ccaagtttgtcttacatgaaaattgactcttacttcaaagatcaatcaaatgttaatgat
cttgtattttatttaatgaaaaatcaaccattatatggccaggattatacaaaatctcgg
aatcgtcgaacagtacccattcgtattgacagaagaaaatttgaacaagaaaataatgaa
aatacccagcaacttaaagatatgcatagtcaacttggaataaaaagtcgtcatggagga
tattcatttaatgatagatattcaagatcaggacaacaacaacaacaaaaatataaccat
aacaataatattaatgttttttgtacaagaattggagatgtagaccattcttgttttgaa
atacaaaattcgtatttgaatcaaacaacacaacaacagcaacaagaatcatcaatgcca
acacttcccccaatgtttgctgaattaattcaatcaattcaaaacagaagaaagccaagt
ttagcaaaaatgttttctgaattaaagcaattacaacagcagaaagttcatcaatacaca
attgcatcaattttaaatgacaaagaagcagttgttccaacttgtgttggtcttcctctt
ggaattgcaaattttgttccaacaattttaaatgttcaagggaatgttaatttacaaaaa
aatacagaaatgggagggaaagtacaaattaatggacgtataatgggtggaatggcacat
atacaaaaaatggtacaaaaataa
>MINJ2000Fg00255t1
atgcccgggcattctattagaggaaatacgggtcttctccttatttctcttaacagtgga
cagcatgtcagatcatcacagcatttgacggttcgcttgttcctcgggctatgcccggcg
ggtcgtggcaccattattgtatacgtgttcatgctgtggaaaaattgtggatgggagatg
gaattgaaccatcacggaaagagcccaaaccgagagcacaaccgactgtgccaccatcca
acccattgctgggttatttattttcattaa
>MINJ2000Fg00256t1
atggatgtggacaagctactaactcaactcaacggccagtcgttcgacgttgcaaaaagc
gtagagccatctattcttgcagaactgacccgaaaggcgaaggcagtatttcaagcacaa
cctgtgcttctagaactcgttccaccacttgttatatgtggcgatatacatgctcagtac
aatgacttacgtcgcatattcagtcaacttggacagccgcccacaactagatatatcttc
cttggagattatgtagatcgagggccacaaaatttggaaacgattgtattgttgctgtgc
tacaaagtcaagtatccagcttgtttctaccttgttcgtggaaatcacgaaacaagtccg
gtcaacgccatctatggattcaagtcagagcttgaacaacgatatggccaaagagataac
attggcctgttttggatgttcaatgatgcgtttgctcaaatgccgtgtagtgctctaata
ggagatcggattctctgtatgcacgggggtttgtcgccggcactgactgaaagagatcaa
ctacgacttattaaacgcggatggcaagatcctcaaggcgtcaatatagcaatggatttg
ctttggtctgatcctgaacctggaacaaaaggatggaagtctagtccgagagggtgcagc
tatttatttggagacgatgtactgtcagatgcgtgtcgcaaacttgatgtggacgtaatt
tttaataatgctggcgctgctatgcacgtggatgtaatgttgggatgctcattttctcaa
ttttggccgattgatactccacagccatcaggacacaaaaaaccgacatcaatagcaaca
tccatgccagtatcatctcgctatgtaccctctaccgcggctaataaaccaccttctact
acatgtgtaccttctactacagctaataaaccaccaactccaataccatcttctaatgtt
ggtgctaaaccctcatttcatgtaaaacccaccgcaccagtaaaattgttagcttcatct
cgctatacctcttctgctgctgttcctgcttctaagcctacttcatcatcttatgctacc
tcatctcgttatgttatgtccactcctccccctaaaaaaacacaacccccagcaactaaa
aaataa
>MINJ2000Fg00257t1
atggatacaaacgattctaaggataaaacttccaaggaagaggaaaaggaagttaaagct
ttgggagaggaagaaatagccgccttaaaaagttacaatttggggccgtattccgaaaaa
ttgaggcaagtcgatactgacattcaagaggcgttaaagaatatcaatacactttgtggt
gtcaaagaaagcgatactggccttgctcctcctgctctttgggatcttgttgccgataaa
catgctattgctcaagagcagcctcttcaggttgctagatgtacaaaaataatcaaaact
gaaggtcaagatccacgttatatgattaatgtcaaacaatttgctaaatttgttgtggat
ttggcttctcaagttgcacccaccgacattgaagaaggaatgcgtgttggggttgataga
aataaatatcagatccatatccctttaccggcaaaaattgatccatctgtgacaatgatg
acagtcgaggagaaaccggacgtgacctatgctgatgttggtggctgtaaagaacaaata
gaaaagctgcgagaagttgtcgaaatgcctctccttcatcctgaacgttttgtgaatatt
ggtattgaacctcctaaaggtgtactcttttatggtcctccggggacaggaaagacgctt
tgtgcccgtgctgtcgcaaatcgaactgatgcgtgttttattcgtgtaattggttctgaa
ttggtacaaaaatatgttggtgaaggagcgaggatggttcgtgaattatttgagatggca
aaaacaaagaaggcttgtatcattttctttgatgaagtcgatgctattggcggagctcgt
tttgatgatggaatggggggagacaatgaagttcaacggacaatgctcgaattgatcaat
cagctggatggatttgactcgcgtggtgcaatcaaagttttaatggccacaaatcgtcct
gatactttggatcctgcacttgtacggccaggacgcattgatcgtcgaattgaattcgcc
gtgcctgatttggaagcacgtgcaaatattctaaagattcatacaaagcggatgagcgtc
gatcggaatattcgttatgaattgatatcgcgtctttgcccgaatacaacaggagctgat
attcgctctgtctgtactgaagccggaatgtttgcattacgtgctcgtcgtaaagcaata
accgaaaaggattttattgacgctgttcagaaagtggtgaaaggatatgcaaagtttagt
tcaactccaagttatatgacacataattaa
>MINJ2000Fg00258t1
atggaagatgaacatcttatgcaaaaagtgacaagatgggcaaagatgcttgaaaacgaa
gataagattggacatgcacttcgacggttagaaaatgtggtcattacacttcatattctc
agtgccacaggcgttggaaaaacagtgaattctttacgtaaacatcctttatggggcgat
cgtgtttcatctttagtttctcgatggaaagaaattgcacgagccgagacggctgcagct
gaagaaaagaaggaagatgaagaaaggcaaagtgatgaatgtaatatttctgattttatt
caaatcaagcactcaaaaagtttgaataaaagagaaactaatggatatgttaatgatgaa
gaattaaatgtttccgatagtgaatacattcctactccaattgtgtcaaaagttttttaa
>MINJ2000Fg00258t2
atggaagatgaacatcttatgcaaaaagtgacaagatgggcaaagatgcttgaaaacgaa
gataagattggacatgcacttcgacggttagaaaatgtggtcattacacttcatattctc
agtgccacaggcgttggaaaaacagtgaattctttacgtaaacatcctttatggggcgat
cgtgtttcatctttagtttctcgatggaaagaaattgcacgagccgagacggctgcagct
gaagaaaagaaggaagatgaagaaaggcaaagtgatgaatcaccgcagcaaaaacaaccg
caaccactttttttcgaagccccaccttcattagatatcaatatgtttaaaaaacccaag
gaaaatcgaagagtttatgcgggaaggaagaagaatggattacatttggagcagaaagtg
ccaaaactttatgatatttgtattcgtttgttaataaataatattgaagtaagtgatgat
gaggaggaagatgatgaagagaagagagaagacgatgaagataatagtaatgatggagag
gaaaagcaaaaacaacaaaaatatatttatcacgatgattgttcaagaaatgatgccgat
cttcgacaaatgccttcagcaatacgtaatacaacatcacaattaggtgcacgttcaagc
ggttctgacatttcttcagctatgtctgctgctaagagaaaacctcaacggggtccttta
atgatgaaaactttaaaaatgctcaaaaaacaacgtcgttaa
>MINJ2000Fg00259t1
atgcttgcagaattgggtggatcacatcgccatacgcgacaagctggatatggcggcggt
gaatcagcacctgttgaaaagcctgcaccggcctatggaggtggagaagcggcagttgta
aagaagcctccggcttcaaaacccgcaattgccccaaccagctccgcatcttatggagaa
acggctgcagtaacatcatctagtgcatcaacaggtggaggtgggggttgctgtggttgt
ggacaatctccagcgggacctccaggtccaccaggaccacccggtccagatggtcagcca
ggagaagctggaaagtctggaaatccgggacaagatgctccacctcccccgccaccacct
aaagtggagccatgtcaaacatgtgaaccggcacaggatggtcacccaggccctcaagga
ccaccaggtccacctggaagcccaggagagaacgggcctcctggtgaaggaggaaaacaa
ggtcctaaagggccgcctggaccgccaggacttgatggacatcctggagaacctggcaaa
cctggtgagcccggaacacctggatcactcaacgaaggagcgcctaagcaaggacctgct
ggtccacctggagcggacggacaacctggattggagggtcatccaggaatacctggagat
gctggaaagcctggaggacaaggaccgcctggtgataaaggaccggatggaccgcctgga
aatcctggaacgccaggtaataaaggtcctgctggggataatggatcccaaggtggatgt
gatcattgtccgccacccagaacagctcctggatattga
>MINJ2000Fg00260t1
atgtacacaatgaccggcactaagtatatattgtcttttaaaattatcaaaacgatgtat
tacacacaattattttctattaaccttccaattactgaacctgtacagacagcatgcccc
aataaaaaagccatccaaggcaaatgtccatcacttataatatcatcccctctatataca
gattgtgccccttccggaggtaattctaaagtagaaattccacattgttga
>MINJ2000Fg00261t1
atggccgttactactgtcgaaactaaagtattagttgctggatggggaaatactaagcac
gcgacaaatttcttcccagcactatatggaatgaatcctagagaattacgtagacgtgta
gcatccaaattgacagacaaaatatgtgtcgtgagcaataaaactgtggtggaaagtggg
gatagtggtggacctcttttgttatcttctgccccaggaagatggacacaaattggaaca
ctgacaggtggcccatgtcacggaaaggatgcaccaatgcatgactattacaccaaaatt
gattgcgaatggattgctatacaaacagacaatgaagtacaatgtcaataa
>MINJ2000Fg00262t1
atgagtactgaaatacttcgtgttataattgacggtctcaatgcccctccctttgatcgt
aacttgacattggtcaagttggattctatgagcaatgagaagttgttacaaacattgtct
gatgtgcttagttggattgaggggcttgtacctatttcagaatttattgacattcgatca
gaaagtgctgatgagactgctatgcgaattctggctacacttcgtattttaaaatatcca
cctccacgtgatattgacgaaatgtaa
>MINJ2000Fg00263t1
atgacaagattaggacgtgtacttactgaggaagagcatcgaagggatgaagccgatcca
aaaactattattcagaaacttcgaagagaaatagaagttaatcgttatttaattgatgaa
aagctagaacatgacttgaatacgttaaaaacaaatttggaagttgtccaacgtatcctg
gcacagccaaatgcgacaaaagcagatgttgataaattgaaggaaaggattgatcaacta
aacagtgaatgtatggaattagctctgcaacgagaccgtagagatgaggcatcggaagac
aaacttgccatctatcggcatcaaaatagagacgaagcaaaaccttggggtgatcaacga
taa
>MINJ2000Fg00264t1
atgggaagacttgtttcagcttatgttaaaaaatccaaaactaagaaatggttacaaatc
gggaagcgtaaccctctatgtccacagcttttccaattaagagagactcctttagttatt
gaaaacggagactttttagctgctatttgtcgttatgactcaagtgataaaacagaagaa
gttccaatgggaagtatgggatcaaatgaaatgtgtaatttttacatgatgtattatcaa
gacagaaatgaccctgacccattcccttatggatctggatgttttggtaattcggcatct
tttccagcaaatgaataccccgaagaaggaacgaggcttttacctccacatccagaattg
acacatcaggcaaatcacagtgcagagccatttggggatgaacaagaaggacgtattttt
gttgctgatcgggaaaatgggaggactcaagtattttcgatttctgaccataaaccgcta
tttgacattaaaaatccaaatttttattcaactgtttattctgtctactatcaacagggt
attggcctacttttcgttccgggattctctccaccaacacaagatggaaagcctcgacag
attcaagtttatgttgtgcagccaaattcaacacatgttcagtacgccttccgcccccaa
tccggagatttccaattacctcatgttctcagggcgaatggtaataatgtttggggtttc
aagccattgaaaacgtctgatttggctgatgtggaacaagactttaccagttctgatagt
gaagacgaaattttggagggaagtcggaagaggcaggagtcgggattttaa
>MINJ2000Fg00265t1
atgaccgacttaaaactttttattgatccatatgaagctccatatccaagcacagtacgt
gaattgcttaatgacagtcaagctcccaaatatatgagtttgcttgcaatttcaccagag
ggccatctccgatattggagtgaactgggcaaacaaccaagaaatgaacaatgtcttctg
aataatgaagttgcccactctattcaacaaatcaactcacaagagaatgttcatcggttt
cttttgacgacaacaactggttcttttcacattattgaccttttccatggattggaccag
cctgatcgattagcaacacgccctctggatgttggtggacctggtggtggaattggacat
cgaatgtctcttttgctttttggaagtttgactgcagagaaagagaggattttgaaaaca
atttttgttcatggaaaaatgagcccgcgtttagacgttgttaatgttctgcgtcgttgc
cttcgcttctactcaatttttgatcaaaaagcattggatcatgaagtagatattgctgat
ttggctcttattagattcaacaaaaactgttctcgctccgaaagacgtcattttagtatt
gtcgatgcagttcaacatttaaatggaattcttatgcttttggtaggcgaaaagaagtct
aatgaagttaacctggtcatggatacggatatggatacagataataccaaaatgcctgcg
gatatccgcctgtatccgtctgtatccgccgtaaatatccggatacggatacgaaaatca
gtatccgtgaccagagttctggtggatctgacactgcttcagcttcccatcaacaagtta
gtgaagtatgtcaaataa
>MINJ2000Fg00266t1
atgcgtagtggcaaggctgttatcgccgaattaggtgttcaggatgctcgtcatgaggat
tttgcaattcatatagaaaacgatttttcgacatggctaaatcaaccagactttctcacc
cattttactgctcatttgaatactgctcttgactttttgacttcatcaattcctgcatca
gcagttacaacattagatgaacaaacacaacttcccactcctcattcaacaatttatgag
caatgtctacaattggcacattttgttctttcacaacaatctccagctcaacgcaatgac
tcagaaattatttcacgttttgcgatgttgggtaatcaaagggatgctttagaattggct
gaaaagtatagaatagaattatcgttatgtaaatttgctgctctttgtgaagaacaagaa
aacttgcctgaaattgctgaattatctgaacagataagtgaattacatgaaaaacaaagg
atgaaagaaatgaatagagagggaagtgaaaatattgaaatgtaa
>MINJ2000Fg00267t1
atggacgaagactctccttatattttctttacgcaaaatggaaaagaaattggtaaggct
gtattattatggaaggatattttaagctcatattacccatatattgttctacaatgttgt
tctgttgaggcaaattttggaaataatttgaagactaaacctttcaaatatgacattaca
aaacatttagttatggaggaatcttactcagattaa
>MINJ2000Fg00267t2
atggatgaaatttatcataaacaacatttttacttcgaagctaaactttcaacaattttc
aataataacgatatttttggttgtggattagtttatccttcaactaataaaatggacgaa
gactctccttatattttctttacgcaaaatggaaaagaaattggtaaggctgtattatta
tggaaggatattttaagctcatattacccatatattgttctacaatgttgttctgttgag
gcaaattttggaaataatttgaagactaaacctttcaaatatgacattacaaaacattta
gttatggaggaatcttactcagattaa
>MINJ2000Fg00268t1
atggctcgtggtcagcagaagaacaaggaacgaacaaataatgctatcgaaaaacattcg
aactctaaccagaatgtgacaattcttcaaaaaactccaaagaatttggattgcgctaaa
aaacctttacaaaggaagaagtcgaagttaattgatccacaattttatccggaggacgat
tatttagatgatttggagccttttaaaatgcaaactcgttcaatggctcgtggtcagcag
aagaacaaggaacaaacaagcaatgctgaatcgcgtcctttggcggctaagggtgagaat
ttcgacgacaataaggtataa
>MINJ2000Fg00269t1
atgttctttcctgaagagcttaattttaccgaaagacttcgttcaattattgcttctctt
cctgaagagattggagaacatacaactttaaaattaaaagaacttgaaggaattgatgat
ccgaaaactaaaattgaggttttgagaagtattgaattgtctttaaaagaagaaaagctt
gaagaaattcaacgtgctaaagaagctgaagcagcttttgaacttaaagagcagcaaaag
aaggcggaagctgaaattgaattggaagcaaaacaacaaaaacctttggaaattaacgaa
ggagaagcttctaatgaaagttctattgaagagatggataaaagaactgaatttgggatt
gaagatgaaaagaaaaatttgaaagatttttcttcaattgacaaacaaaaagaagaagaa
aatattaatgatgtgataaataaagaaataaaaatgacaagtgttcctgaagtaaaggaa
tgtaaaaatggacaaaaatctgtttccttataa
>MINJ2000Fg00270t1
atgcctgatcgtccacttaccccctatatgcgttatagcaaaaaagtctggccagaagta
cgagcagagaatccggacagtcctctatgggattttggaagaataattggccaactttgg
aataatttacctcctgctgagaaattggtttatcaacaagaatatgaagttgagaagtca
aaatatgaggaggctgtgaaaaactacaatgctacttatgcccaatatatggcttccaaa
agtcgagttaaagggtcacaacaagacaaagttggcagtggtggtgttaattctaacaga
aaattaatgccggaagcaaatgttctttctggagtatttattcaacctgtggatgatgaa
gaccctttagaaatggctgggaagagaatggctgcaatacgttatgatgctgataaacgt
gctaatccaatacttaatgatttaataattagcaaaacacctccttcttaccaaacaaat
gaagaaaaaactgataatgaaagggaagaggaaaataacgagcaattaattaataacaat
gaagtaaatgatgaaagtaaaattgaatcatga
>MINJ2000Fg00271t1
atggatacggattttgctatccgtatcgggatatatccgtggggtcaatatccgtatccg
tttgtatccgtccgaattttgagtcatatccatccgcggatatccgcggatatatccatg
gatatccgcggatttgaagcatcgtatccgtatccatccgtatccgtccaattttttaaa
aaacactatccatatccgtccgtatccgcggatacccgcggatatccggatattatccgt
atccgtgtgcatgcctgctacaaaatatgattctcttttggaatttgtaatttataa
>MINJ2000Fg00272t1
atgaactataatttgtgtattcgaatttttgaccccaaaaaagaacaagttccctcctac
aatttcttggtttccttaacaaaaaaggcttatccgaacctgatccgacgaaaatttgaa
aaccgacccgaaacccgagattttttctcaacctgtgacaacccttgtatgtacaaactt
aatgtaactataatgtttgaccttgctatttaa
>MINJ2000Fg00273t1
atgaaagatttacaattctctaaattaaagtcaaagtatcatcagttgaatcatgtacag
aaccaactccaaccagtgtattgtctgggtccctttcaacaattgtacacaactgctgtt
gtcgagatcgtcctgtgctttcacctgaagaggcaactgagagagaagaaccagcacgca
gctgttgacgttgtaaaggctggataa
>MINJ2000Fg00274t1
atggctgacaggtctaaaataaatagaacaactgcaagtgattttggaaatattcgagac
gctgatgatgatgatgacaatgaattttttgctaatgatgataactttgatgatgaagaa
tgtgaagcaaatgatcctcctgaaggtttttgcttttttaatttaaatttgattggtgaa
aatagcgttacttttaaaaagtatacatatcgcttatcgaaaaatgagctttttcgctaa
>MINJ2000Fg00275t1
atggatgaagctatggaactaataagaatggtcccggaaactttaagtgatgatgccatt
gattgttttcaaaaaaaattccatgacatggaagaagcaattaatagatatgatgaatgg
caaaaacaaatggaaggagatcaggcaccagaaattcctcaaaaactaagtgatgagcgt
tgggcacgattggacattcgtcggagaacagaatatgaattgagtgttagacgagcacat
gattgtctgcagaaatattatcgccttgttgaactctataaaaagagggtagtggaaatg
ttggagcatattttaaaagcgcccaatggttggcttgttgcatcaccattagaaaacaat
gatgatgctgatccagaggtggttgaacgatctcatgattttatggaaattcgaaagaac
tttatagcaaatcttttggaattgcttgttgatattcatacacgatcagatgaaccaatg
aaggtccttgaagttggaaaattgatgtttgacccaacattctgtttatacaaagttctg
acgaaggataaattgcagaacttatttattcttatttccagatctggagcagcacttctt
taa
>MINJ2000Fg00275t2
atggctcgtgaattaattccaatggaaggtaaaggccgtgttcatccatctgatcaatgt
atttgggcaacaatttccggacatttaccgacgctttttaattacgctaattcttcagag
gatcgtctctgggctcttttaaactgtgcagttgaagcaattttaggcattacatttgag
ccagagcaaaatgaaattttggataatgctcaaaatgaagcaattaatagatatgatgaa
tggcaaaaacaaatggaaggagatcaggcaccagaaattcctcaaaaactaagtgatgag
cgttgggcacgattggacattcgtcggagaacagaatatgaattgagtgttagacgagca
catgattgtctgcagaaatattatcgccttgttgaactctataaaaagagggtagtggaa
atgttggagcatattttaaaagcgcccaatggttggcttgttgcatcaccattagaaaac
aatgatgatgctgatccagaggtggttgaacgatctcatgattttatggaaattcgaaag
aactttatagcaaatcttttggaattgcttgttgatattcatacacgatcagatgaacca
atgaaggtccttgaagttggaaaattgatgtttgacccaacattctgtttatacaaagtt
ctgacgaaggataaattgcagaacttatttattcttatttccagatctggagcagcactt
ctttaa
>MINJ2000Fg00276t1
atggtgagcggatattttggcgatgtgatgaaaaaagtaatggttaatccaaagggcatg
gttattctaattgtgacattaccagtattctttcaatgtctggtggatcaaattcagatc
gtgaaaatcatcctaatgaatttgcttctctacaatttctggacagaaatgaattacttg
ttaaacgtttttactcggataatttttgaggatttttgtactcatattcttggaatgcat
tcaaggattacccataataaggaaaacaaggacgaatgttttttggagttgctgcgaaaa
tttttagaggttagtaattattga
>MINJ2000Fg00277t1
atgtctattttttcattcggaagccttttgagtgcaaacgttcagtgcggaaacgttttt
ctgatttctggtttatcttttgcagaacgacagcagccgcgtcaatacgatcaccgcaag
caaaatgaacacgaccgcagcgaagcagtcgcgtattatattttcgatatttacggcgga
tacaggcggatatccgcagccattttcaaattaattgtatccatatccgtatctattacc
aagtggtttttccagcgaaagatgcagatgaactaa
>MINJ2000Fg00278t1
atgatccttcgcaatcgcgatttaaacgttcaacaaaaagacaatgaacaaaatcggaag
aaatcaacacaaggagttaacgcggcaacaaaacgtcaggctgctcgaatcataaaggat
gacaaagagacgaagaaaaatgggtctaaagacgagcctaagccgaagcgtgcttgcact
tctgttgcgtcgccagttattccggacatcacaaaaggactttatatcaactcatcaaag
aaggtttcagatcaaaatctcgcgagcgcttcgaacaaggctgaggagttcgaagtcgtt
gtttcaccgaggaacgaacagatcttggagttggctgttaagtcgccagatcctgttgct
gattttgatgctgaaagtgctggagacatgggttctatggcagaatatgcttcggacatt
ttcctctattataaatttagagagaaattcttccacattagcgactactcgaaacgacag
ccaaatattgacatgccaatgcgcggttctttggttgattggttaattggactgcaggag
acttttgaacttaatcatgagactctttatttggctgtaaagctttttgatctttttatg
gatcgttcgcctggagttgttgctcgcgatgatattcaattggctgcttgtactggaatc
tttattgcttcaaaatttgacgaacgtgctccgcctctcattgaagatcttgtctacatg
tcagaggaagtattcaagcctgatcaacttatggcgatggagcgtcgtatgcttaaagtg
gttggatttgacttgggagctccgctctcttatcgctttctgcgccgttttgctaggatt
gccaaagaagacatggggacattaacgcttgctcgttatattttggagactactttaatg
tcgttgagtttctgccgttattctgagtcgctgattgccatttctgcgttattgcttgca
aaacgtatgaaaggagctgcaaacgattggtttcttatggtggcacagaagagttctggg
tacaaattggataaaattgaaagtctaatgtggaaacttaacaagatgattcttcagcgc
aagacgtttttccctcaaatggaaaatgttttccgcaagtacagccacgagatcttcttc
gaggttgcaaaaatcccgccattggcgacttaa
>MINJ2000Fg00279t1
atgaacaatttggagctgttcttaacgtttatttcgagccaaggagtccctagggaagaa
caattccgagcagttgatttagttgaatctcgtgacctctactctatttgtatgacatta
aattctcttggccgcattttggaacgtcaaggaaaaactcatccagagcaggttaagtcg
tcagaaattcttaatttgggtactggtgaccaagtgcgtcttcgtgtttaa
>MINJ2000Fg00280t1
atgtcttcatctaaacaaaatcaacaacaaaatttaaacaatgaaagttatggaaatgaa
aatttttttgttcaccccaacctccaccaacagcaacagcaacaacaacatttttatcca
acagcaactccaactagtttatcttcatctcttggacataaacgacaattaactgaagaa
catttaaatcaagaagaaaaagagaattgtggaattccttccaataaacgtccttattta
aatacccaaaagaatttatttgaagaagaagatgctgaagatgaggaagatgaagttgag
gatgaaagtgaaagtagtgggggacttcgatcggctaagttagtgaagaattttgatttt
agatga
>MINJ2000Fg00280t2
atgtcttcatctaaacaaaatcaacaacaaaatttaaacaatgaaagttatggaaatgaa
aatttttttgttcaccccaacctccaccaacagcaacagcaacaacaacatttttatcca
acagcaactccaactagtttatcttcatctcttggacataaacgacaattaactgaagaa
catttaaatcaagaagaaaaagagaattgtggaattccttccaataaacgtccttattta
aatacccaaaagaatttatttgaagaagaagatgctgaagatgaggaagatgaagttgag
gatgaaagtgaaagtagtgggggacttcgatcggctaaagctaaaaataaaaatggaggt
aaaagtttgagggaagatttgggtaaatatgattgcggtttaaaccttcaacctggaaaa
cgtaaatcaagtcaagtaacggcattctctactctttgtgaaagagaggctattcaattg
gctgaagattttgataaattagttaaagacccaagtaatggattccctcatcatcatata
gctatggaaatgcatcgtcgaggaaaccaaagtcttgatgatattaaaagctctatattt
cccattgttttggcaatagaggaattattgcttgttggcaatcacttctatctgttttta
ctcaatatgcaagttttcatgaaggtgacaataaacaacaacaatcttcttcttcctcgt
tga
>MINJ2000Fg00281t1
atggtgagaaaaggttatggagcctctgctggtgaatgttgggcattttatggaggtcat
ggatttttaactattggtttatctggtcgaattaatgttacagctgtttcatatgaacat
ttgccaattgaattatcgcctgatggaaatattagaacagcgccaaagaattttcttgtt
tggataattcctgatatttctgaagaaactgatgatgaaaaagccaaacatttattttcg
aacaatccagttaattcagatgaaggggatttataa
>MINJ2000Fg00282t1
atggccgggaccgggtccgggaaacgggttctgaaagttgaccgggagggacccggaccg
ggaaaaccgggaattcccgttcccgttagaagaaaatataataaaggccgtggattggca
aataaggaaatttggcttttcggaggcgtggaacgaggaaataacagaaattttttggca
ccactggacgggcagaaaagaagtgctgaaacccttttacctattattgctcaagtgtag
>MINJ2000Fg00283t1
atgtctgaaaataaagaacaacaaaacgataaagtgattaatgaaattatagaaaaacta
aataatgagacagatcaaacaattattattgacgaaattaaggcggaaaatataacaatc
ggcccaacacctgatcatacaataaacactagtattcaacaaccaaataattcacaacaa
cttgatatacctccttcacttacaaccgaagaacctccacctattttagaacctgaactt
aataatatttctgtgtcagtttctgatacaattgctcaagttacctctaataatatttca
acagaaccaaccaattcttctctccaaagtttgaataaaataaaaccctcaacacctaac
ggtattgctatattgtaa
>MINJ2000Fg00284t1
atgattgagaaagagataaaatttggggctttaagaaaagtaataacagacaatgagttc
aaattctggaattactggcagttattgttaggcattcaccacgtgcaagtgttctacacc
agaggtgggtcggaacagtcagaggtgtcggaaaccggaagagccggaaatcggaactgg
ctcaaaagtcggaactcggaaatcaaaatttttttttcggaaatcggaaggaaaaaacgt
cggaaatcggaattccgacccacctctgttctacactaa
>MINJ2000Fg00285t1
atgccgaaaaagggagaaattcttgattttgtacttctttctggcgattaccttcatcat
cgagattgggaatatactcgtgaagggcatctatcagccattgccaatttaaccgccctt
ctacaactccatctaccacaaattccaatattttgggctctcggcaatcacgaggctgtt
ccagtcaatgcttttggacctcactttgtacctgaccaatttagtccaacttggatgtat
cgagctttactggctgaagcacataaaacagacaagggtcttttgtcagttgaagctgat
gaagattttgtttag
>MINJ2000Fg00286t1
atgaccttgaaaaccgagtatttaagacgccaaaaattcaaatttattcatttgcttatt
attgaaaacgaaatggttctcctttctgaagagtgcgcacgcattttaaattgtcctctc
aaatccctgagggagcagctctttcacccgaaaaatagaattttaattttgaaagagctt
ttggggcgcaaagtacgcaccacatatgaggaccgaaatgggcaaataaaaacttttaaa
attggaggactttcaaaatatggagcaaatgttactcaagcttatgggcacctccctcgt
cctttcaatatttctgtggctgctcatttttatgcacgccaccgaatccgactccaacac
ccataccttcattgtattatcgaaagatttccacgccatatggagaatcggtactaccct
cttgaacttcttgaacttgttgaggaggagcaaagtgaaaggtcaactccgtctactctc
aaaccccttatatttcgatgtggctcaagttctgaagaaaatgacgaagaggaacttacg
ttgtgcgaacttagcctagggtggtaa
>MINJ2000Fg00287t1
atgaatccacgaaagcgcaaaagtatttctccttccccaattcctcgaaaattttcccgt
aattatttaattgaaaatttgctcttcggagctcaacaacaagggagcggtgcaaaaaca
ataaaagactacgtcgaattgcttgacaacgaaattgatcacattaaaaaattcaatgtg
gtcaagagcaagtccaagttcctaatcaaggacgtcccggttgatccggaggacttgctt
tcatcaatattccaacattgtattgatgaagctctaaatgagagccggagcaaagggctt
gagcccgaaaagttaggatgcactgtcacaagtgagctgctggaatcggacatttgggtg
ccgataagggagttgacatcaaacaccgtcgactcgatcttgaatttgttcctgaaggtc
tcacagagcaagaagcaatcgggcgttacattatgggggaagccgtttacaataacaaca
acggttctagataagactagagccttggaggtgcgccgtttgaatggaggagctaacgga
aataatgctactgtccatcatcaaataaaggagcatagtttgatcaagattcaaaatgct
gacactttttgcttattttattcactcctggcaacattattatttaacatcagaaaatac
gataaaagaaatttctacaactatttgcatggtcgttttggatggagaggaaaattcgag
gaggaaacaacagaactaatgcgacaagttaatgctcctctcaatttgaaaaactacgac
gccaaagaatggattccgcctgttattgatctctttaacaaggagcacaaaggccggttt
acgtttaaagcttttgttttcggatcaattgggcgttatgagccgctatttaaatacgga
ccttctaactacgatacaccattgctcctttattatttaaacaacgagcactttcacgga
gttaaggagccgggaggactttttggacgtccctattgtttgagttgtgaaaaggtgtat
gatcgtgcttcaagacatgtgaagacctgcaaagcaagatgtataaaatgctcccaagtc
ggcccaaaatttccctgccaacctggaaatttttttaaacactgcagaggttgctccaaa
aattttagcaacaacaactgcttcgaacaacatcttcgtttaaatttctgcagcctctcc
aaacggtgtttaacctgcggagttatatgggatgtagcaataaacaccagaaacggtcgt
aaaggacatatttgcaacgaacgctattgtacaacatgcctctgctttcacgatacaaag
agaggatgcttcattcgtcctcttgagccaaaggagccaactccttatcgtatagtagcc
ttcgatctcgaaactatgcaacacattccagagcaacatgacaacaataagagaaaacac
atgccgaacttcattgcagctaaaatttcctgcccaaaatgtattgataatatcagctct
gactgtaatatttgcagcgaggaacgtttgatcactttctctgagagagcattcgctaaa
acaacagttgatcgtcaagtaattacatcaaatcctctcgaagagttcgtgagctggatt
gtaggattaacaaaaaagacaacaacatatgccttctctcatttcggagggagatttgat
atggtgattgtctttcgaatgctcttcctccgaggatttactccaagtatgattaacaac
ggcaacaaactttatgagctaaagctgcaaattggaaagaagagcttcctaattttcaga
gacagcttcaatctcatgccgatgagtctcgcatctctagtaccagcattcggattagac
gtggaagataagccttattttccacaccgttctaatcggcctgacaactatggaaaagaa
atatttcctgaaccatcagactactctgcggacggaatgatgcctgaaaaaaggaaaagt
ttcaataaatggtaccaacaaaacaacaaaaaaccatttttgctcgatgaggagctcgca
tcatattgcaccaacgatgtagaaattttgatggcagctctcatttctttcaggaaggaa
tttcttgaggtgactaaaagaggagctgggcagagagcagcatcaacaaaagctcacgat
ggcatagacgtgctccgtgaggctatgaccatcgcctccgcctgtatgcgccacttcaga
acaaatcatctgaaggagcgtcatctcggacttgttccagagcggggctatgacaacgcc
gataatcagagcaagcttgctcttaagttccttgaatggtattcaaaggagaacaacgtc
aacattcaaaccgcttattcggaggaaggagagaaaatgatcggcaaatatcgtctggac
ggatgtgtcaaggaacaacaacttggaattgaagtaaatggatgtgtgtggcacggctgc
tcccgatgctaccctcaagacaacatgctcctgccgaatggtaaaacagcaggaaagcag
agggagcacgacaaatatcgtctagacttcatcaaacaacaaaatattaatattaaagtc
tattgggagtgcgaaattaaggatatgttgtccaagaatagagaaatgaaaaggagcttc
aacaactatatggatggaggtccgatcgatattcgatcatgtttcttcggaggaagaact
ggaccgcttaagctcttccatgctccgtccaaaggggaaaagatatcctactacgatgta
acttctctttatccctacattaatgtaacaacgaagtatcccattggccatccaaaagtt
catattttgaacaaagatgtgctctggacaacatccacagataataaatttgagctgtct
attttgaaagtttttgttatccctccaaagaaaattgatgtggctgttcttcctatgaaa
cttgatggagatgaacgtctccttttcacactctgtgcagcatgtgccaggaaataccca
actggagatgtgctcccaaattacaactgctcccacaccgatctccaaagaggatgggtt
tctacctgtacatcaattgagctcaacgttgctcttgatgagggatacatagttacgaaa
ctcttccgagttttggagtacatcaactcagacgacaagctcttcgctccatacatcagc
gaatttatggcgcagaagatccacagctctggttttgatagcagcattaaaggagatgaa
gagaaagagacgaaattcatcaatgagtgtaaggagctttttggaatcaacatcgacagg
agcaaaatggctgtgaacaaaggcaagaggactcaatcaaaattaatgctcaataatctt
tgggggcgtttctctttgaggaattttggactgtctcaaagttttgtcaccgatgaccct
gcagaattttgtgaatacaaagatgatccatcgattgatctatcagccgttgatgagctt
caaccaggggttctcctacttcgctatgttaaaaagagagattggattgaggagcacgat
tgctccaacgtcgttgtatccctttggaccacttcagccgcacgtattcatttgctaaga
gcaatgcaaaaagttgtgcggaccagtggttgctctctgctctatacagatactgattct
ctgatattctctcacccggaagacgtctgccctcttcagctcggacctcacctgggtgag
ttcactgatgagtacccggctcacgccatcatagagttttgctgtggaggatccaaacaa
tatggactcaaacttcagagaaaggaccagcctgaagcagagccggaaatatccgaacac
tctcagaccctctattaa
>MINJ2000Fg00288t1
atggagcaaaccttcgccagctttttaaatattaaagatattgagcaagagggagctaaa
ccgattttggctcataccttcgctgctataaatggaatgtctcaaaatgttgttgagcaa
agtgttttggagggagaagctgaattttgggactgctcttggcatcccctgacaaacaaa
gtcaaccaaatgctaaaaaatggagagaaattggactactcaacgtttctaggattcttg
gaccataactatgaactctcaacttggtgtaatcaatgctttgagacgatatttggcatg
aaacaagaagaaattataaaaattgaaggaaataaatacaattataaattttttgtttgt
aaagactgcgcccaaattatcaaatatgcaacttttcatttttaa
>MINJ2000Fg00289t1
atggatggactagctttagacattacaagaaaacttgatactaaaccagctcgctatgct
gttagaaagacaatgatgaaacagctatttataagccatggtcgatacgaatttaattca
aatatttttatggatcaaatccctaggaggataattttaggtctcgtttcaaattcggat
tatgtgggaacagttgagcgcagcccgtttaatttccaacatttcaacgttagagaaatt
agcattattgcaaatggacggtgttatcctcaggctccttatgatctagattatagaaat
tataaatatgcaagagcctttaacgatatgaacgatgctctcggtttcgcaaattcctgt
gagagtaacggggttacttatcaacaatttggccaaagtagttgtatttatgtctttaat
cttaccaatagtggagacgaacaaggaggctcatttgatttaataagaaacggaacgact
gcagtaactattaaatttagccagccagttccagaaggaggagcaatgctaattgtaatg
ggagaagctgactctcttattatgctcgataaaaaccgaactattgcaagtgatactacc
atttga
>MINJ2000Fg00290t1
atgaaaatacattttattgacgacaatttgaagaaaaatgttcttcaagtaccagttcct
gcagcctctcataatagtgtggaggctcttaaaaattatctaactacaacacttaaacat
cagtctgatgctataggctctgttgaaaaaccaggagcatttattcctcctccttctctg
atctcatctcctccgagagctgagaggattaaacgttctgaagatgaaccgatatctcct
ccgttaaaaactcctccactatacgaggaagaagaaaataaagaaaaatctcattcccca
gaactaataacaccacccttatatctagaggatgagaataaagataaaactccgtctcca
acaagagaagagataagaaccccaccactttatttggaagaaaaagagaaagaaagatct
ccaatcccttctacaaaagaggatgcggagactctacctccaaaaccaaagaaagaaaga
aaagaggagcaagagccaaaggcaaaggaaagtgttcctcaaaaaccatcttctactgat
tcgagtactataaagtctgacaagaaggaagagaaagttcaccatgaagaacctgtgact
caaaaacctccggttctaagtaatataggagtgagtaaagaggaaaataagaaggagcaa
gaaaaaccttcgactcaaaagccatcctctaacctcttgagtactattggaatagctaaa
aaagaagagaaaaaggagcaagataagccacactctcaaccccgtccttcaagtgctttg
agttctatagggttaaataagaaggaagagaaaaaagtgcaagataaatcgacaattcaa
aagcctccttcaagtgttttgagttctataggtttagacacgaaagataaaaaggagcaa
gaaaacccaccaagtgttttgactagtgtaggattaggtagaaaggaagaagagaagcag
aaaactaaacctccagctccggctcctagagaggtattgaagtctcctccaaggtacaag
gaagataataaaactccgtctctaaagcctgaaaaagagcaaattattactacacaaaaa
ccttcagactctaatattcctagtagtgtagatttatcaagaaaggatgagaagaaacca
aaagaaaatagtacacaaaaatcttcggtttcaactaatgcagggttggagaacaataaa
aagcaagagaaaaaatcccaaaaacgtcctgcgagtgtgttggatagtataggattaggg
agctcgagaaaagaagagaaaaaagatgaacagaaagtacaaaaaaccccatctaccgta
ttgtctgcactaggactggcgaaaaagaaagacaatatgacacagacaactcctccatct
tcacctactgtattaggagctatgggattaaagagttctaggaaggagcaatacaatcct
agagccgacaaattgtttgaagtactatttggtaaagattacaaattgaaagagacaact
cctaatcttactcttctaaaaaatataatagattcaattgaattacactatctcaaggat
ttttctcgcttcaaagctgtttttaaaaacgaaagcatattatcgatttctttctcccct
caacttgggtatgttttaggattttctaatcctaataatgtttataaagatgagattgca
aagtacggttgtgatttgagaggagggttctcaagttttgccatatatgccaaaggatta
acagagaacatgattgttggaaattctctcagctctcttcttcgagtcgtatcaatttca
ggagctgtaccaggggaatacaatgagaagatatatgactcacccatctatgcgcgagtg
ctccctagagaaattaatgaaatcgaagttgaattaagaacaatggacaatggaagatta
gtcccctttgctttcggaacagttcatattgtattaatttttaaaaaagtgataaatttt
taa
>MINJ2000Fg00291t1
atgacagatgttcaagtggacttggccgattttcaggctctctctagacataataaaggc
aatcgatatttgctcctaggaattgatgttctttctaaaaggctctttggagtacctgtc
aaagcaaaaaaatctgaagatatgcttggagcattcaagctcctcctgactcaaatgcct
atgaaaccacacagaatattctctgataaaggcttggaattccgtaataaattattaaaa
gaatattttgcaaaagaagagattcaaaagattgaaccagtccactcaacagttaaagct
tcattagcagagagagcaatcagaaatgttaaacaacgactttatcgatatttttctcaa
aatataatactcaattggattgatgttttgccaaaaattcttgaaggaatcaataagtca
aagtgtagagtacatggaatgcgacctatcgatgtaaatttcgagaacgctcaggaggta
tggaagaaaatttatggagagtttgattttacaaaaggcaaatcaaagtttaaggaagga
gaacatgtaaggatgagtgttggaaagggagcatttgaaaaagggtatattccaaattgg
ggcgatgaaattttggaagttgatcaagtgtataaccaaactaaaccaattagatacaag
gttagagatggcaagggtgaaaaattcaaaggctccttctatggagaagagttggctcgc
gtgagcaaggatgcagacacagagtaccgcattgaaaagatttatagaaagagaaagaag
ccagatggaacatatgagttgttagtaaaatatataggatatccagaacgagaatggatt
tcagagtcacaattagtataa
>MINJ2000Fg00292t1
atggcaaataaatttgttctcgtccctcaagatatttacagaggacttacaacttacgat
actggcgaaccaaatattgattttgcaaggagagaggttgaaggagctaaaaggaaaaag
aatataccctctgtaaaaaatactctttacaatcaggagctgagacgttatcttagtatg
aggaatgaaagagagaatcgccctgttaaggttgagctcgttgcctctccaaaaggagct
atcatgagacaaaatttagtccatccttcaacaaatatcaatgaaaatgatgacgatctg
tggatgagcgatgatctttcattctcgtcctatccaacacaacctcctaatagagcatat
aatctcgttcctcctccttctattccatcatccgagcaaaattacgaggctcctcaattg
ccttcacctcctatttctcctacacaatcaagtacttctaaacctgaatataatatcaat
tctaagaagttaagaaatgtttcaaaaaatattaaaaagagtaagaaaccaaagaagaaa
ggaaaggccagatattcttcctatattgaaaacgagggcaatactaatcaagatattcca
ctgtatccttctcctcctactaatgaaaatattacattaactccttctcctcctattcct
ctccaaactaaaaagagagagcaagattcaaataacaatgaaggtgttaaaagaagaaaa
aatacatatgaaaacaaggaacttatggctagacaaatagaagcagcgcaaagtcaaaag
atgaaagagctattacacagaagaaaagctgctcaaaatgttaaaataccacttgatcat
ggagtattacaacaaatgcgtcgtgatgaggtggcaaatttgctgaatagagtcaacaca
tctcgacaacgtcatagaataattagagacggtagatctccctcacctcctatatcgcga
cagctttttaaacggaaaagagagggttctcctgaaagggaggagaaacgaatgagaaga
tctgtttcaaagagacaatcagaaagggcgggccgtttatggacaaaaaaccttagtaaa
gctaaacgtaaagaagcgaattcttcgagatttaaaccctcactttggtaa
>MINJ2000Fg00293t1
atgaccgataaaaaatttcttgcctcccaaatcctaccggaggttgaatttagtattact
tcaataggaattacactctccagctcccgcctttccactccccgctttgttccctacgac
caagctggaagatgccgggaatgtaagagtactgaagtggagctcgacttcgccatcacc
aaggagggagtaacaacttggtgcacacgttttgcagggagccgttttgtcccatttgat
aaaatttacgacttacctggtcactgcttctttaaaattcgtaataaaggaagagtgttt
aatattaatggaagtttttgtgacgtcaagtgttgcgaagataaggatatgaagacaaat
attcctcccccaccttcggctcttcctgctccttctcttaatattcaagctactctctca
gctcccaagcctcaagctccaattacccgtcctgctcctcttctttcacccccattagca
acacctccagtttcaccaccattagaaccacaacctcccacacctactacagctgaagag
ggaatacttaatgaattttttaacaaattagcagctgccacaacaggaattccaactcag
gcgcaaaaattagaagctttgaaggagcaagcggctgagatggaaaaagaagagatggaa
gctatagcatcgattcagtaa
>MINJ2000Fg00294t1
atgtctcatttgtctaacgcatctaaaacgcaatctattccaaaaggcctcaatttgttg
tgtatttgcaccagtctttggatcaacgaaaaattcttggtggttgactgttctatgctt
atatcctatttgctcaagtccgttataggcacgccactcatcagaataaatgagcgtatt
acgagctatgtggcgctcaatcaaaggatgtaa
>MINJ2000Fg00295t1
atgtatctaggtccgaacttaaatccaaatggattgttatttacaaatacaaattacttt
taccatccgaatcaaaataatcaacgacttaattatcttggcaatactcttttaagaatg
aaaagtaataatgtaaaatatgacaaaatgaagaaaagaagtaataataatatttttaat
aaccaagcattggacgatgacaatgatgctattgtggctggacttcttcgtcaggaaagg
aatgaaatgaatgcgggagcaccaaagatgtatgcccaaaatattggtgaacttggaagt
acaatgtttcgatttggataa
>MINJ2000Fg00296t1
atgaatgatacaaaagaacaggataaaaaacaggataatcaaatatcagtaaagccacaa
cagagacaggttgttggttatggctcttctgtatacaagcacggtccatcagaaatggtt
atggctgttctgatggctgttagacaaaatggagattcagtctttttattttttgacaag
gagcaaggaaaattctctcaccgagtttattcagatccaccaaacaaaattagtggaagt
ccagagattggtaaatggtataagctggaacatagacactgcactagtaatcttgcatta
ggacagaaaattagtatatgctcgcttgctgcaattggaaatcctgtagagactcgaata
aaaaatggaattttggcacagtttaatacaaaagacaaattcatttctgtatggcacgac
aatattgagaaatggcataactataaagcttctcctgacggcccttggtggcctaagctc
tgttcaatgtgttacccttctagttttgttgaacatgatagacgatttccacgcattcct
tcccttattcatcatattccgccgcctattcctcacataattccgtccattcctccacct
gtaattgcgccaccacaaagatcaaacagccagccttggacggacaaacttgatgggcta
atttacacagaatctgaagaatgcgatagtgacgcaagtattagtattggtcgtaaagtg
gccgctggtttatcacaacttgataattcggttggactttaa
>MINJ2000Fg00296t2
atgaatgatacaaaagaacaggataaaaaacaggataatcaaatatcagtaaagccacaa
cagagacaggttgttggttatggctcttctgtatacaagcacggtccatcagaaatggtt
atggctgttctgatggctgttagacaaaatggagattcagtctttttattttttgacaag
gagcaaggaaaattctctcaccgagtttattcagatccaccaaacaaaattagtggaagt
ccagagattggtaaatggtataagctggaacatagacactgcactagtaatcttgcatta
ggacagaaaattagtatatgctcgcttgctgcaattggaaatcctgtagagactcgaata
aaaaatggaattttggcacagtttaatacaaaagacaaattcatttctgtatggcacgac
aatattgagaaatggcataactataaagcttctcctgacggcccttggtggcctaagctc
tgttcaatgtgttacccttctagttttgttgaacatgatagacgatttccacgcattcct
tcccttattcatcatattccgccgcctattcctcacataattccgtccattcctccacct
gtaattgcgccaccacaaagatcaaacagccagccttggacggacaaacttgatgggcta
atttacacagaatctgaagaatgcgatagtgacgcaagtattagtattggtcgtaaagtg
gccgctggtttatcacaacttgataattcgcctcttattgcttactcacctccattggat
caacaaagaaaaactagtgctccaagaacacgtccaccgcccatctctgttactggaaaa
ctcttctgtcgtgtaaataacaaatcttctgacaacatagacacatcaactaattcacta
aatctgacaaaaaatccatcaaaagttgatatgtttgctgaacttgtaaaagaggagcgc
caagaaatgtcaaatggaaatatcgagacaatcacaatggggtcggtgctttgtgatgga
ggttttggtagtgctcgtatgcggagatttgtatctggtagtgtaacaagttcaaacaca
tctccatcattgaattga
>MINJ2000Fg00297t1
atgaacgatttggtgctttgtcttggtgttgggtttacagataataaagttagttatgct
cacctaatacggttggatgatcctatgtgtgttttaactagacggtgtaaatctgatgat
gaatttataattggaaagtggtataaggaaaatgggcaaacaagatcctataagaatgtt
gccaattttgtgcccactaatttgattcgtcaaattgaaaaaaatggttctggaaagaca
acaatagaggttttctaa
>MINJ2000Fg00298t1
atgaatttgccaaaatctgaagaaccaccaaaaattgttgcttttgtcgattgtggtcat
tcttgtgtacaaacatccttgattgctcttattgctggaaatgctaaaatactcagtgct
gctcacactttggaagttggaggacattattttgacttactcttacgcgattattttgtt
gtacaattcaaggagaagtataatattgatgtaactaaaaatccgagggctatgttccgt
ttattggatgaatgtgaaaagcttaaaaagcaaatgtcagcaaatagtcaaaatattccg
tttcatattgaatgtttcatgaatgatgttgatgttagtggaagcatgcaaagaacgcaa
tttgaagaaatggctcaacatctttttgagaaaataaatctaatgcttcatacgttattt
gagcgtgcacagataaatgtggaggacgtttcggatgttgaaattattggtggatcttct
cgaattcctcgaattaagcaaattattggagagtttttcaaaaaggagccgagaactaca
atgaatcaagatgatgcaattgcaagaggatgtgctcttcgttctgctatgttttacccc
gcctaccaaatgaaagaatttgctttagaagatccttttgatttagttatggaagctagt
aaattgcctactgaaaagtctgttgcggagctacttaaaattgagaaagatatgcaggcc
gccgatcagagagctactgaacgttctgatgcaaagaatgctttggaagaatattgtttt
agaatgcaacatacttttgaagatacaaaagcatgcgaaggtaaagtgacagaagacgtg
cgactttcttgccttaatgaatgttctgaagtattggaatggcttgatatgaattctact
gaattacagaagaagcaaattgagtgccggcattctgaacttgaaaagtattgcaaacca
gctcttagtaaattatttgctgtatctgaagcgaagaaagaaaaacaagctgatgtaaaa
caagaagatagtaatcagaatggaaaggatcagccaaatcaagataatgaagcaaaatgt
gaggatgagaatgttggtaataagacaatggattcatccaacccgaaacctgaatgtaat
gatgctgaaatggattaa
>MINJ2000Fg00298t2
atgaatgactattcacttcatgctactccgtcatgtattttgttcggacaacagtctcgg
ctgatgggcttcggtgcacgccaacagttaaacatgcactacaaaaataccgtcttatac
ttcaaacaattgttaggaaagcagtactctgatgaatttattcgtttatttggctcttca
attccctgcgatattattcaactcaagaatggtgacataggcatgaagatactcagtgct
gctcacactttggaagttggaggacattattttgacttactcttacgcgattattttgtt
gtacaattcaaggagaagtataatattgatgtaactaaaaatccgagggctatgttccgt
ttattggatgaatgtgaaaagcttaaaaagcaaatgtcagcaaatagtcaaaatattccg
tttcatattgaatgtttcatgaatgatgttgatgttagtggaagcatgcaaagaacgcaa
tttgaagaaatggctcaacatctttttgagaaaataaatctaatgcttcatacgttattt
gagcgtgcacagataaatgtggaggacgtttcggatgttgaaattattggtggatcttct
cgaattcctcgaattaagcaaattattggagagtttttcaaaaaggagccgagaactaca
atgaatcaagatgatgcaattgcaagaggatgtgctcttcgttctgctatgttttacccc
gcctaccaaatgaaagaatttgctttagaagatccttttgatttagttatggaagctagt
aaattgcctactgaaaagtctgttgcggagctacttaaaattgagaaagatatgcaggcc
gccgatcagagagctactgaacgttctgatgcaaagaatgctttggaagaatattgtttt
agaatgcaacatacttttgaagatacaaaagcatgcgaaggtaaagtgacagaagacgtg
cgactttcttgccttaatgaatgttctgaagtattggaatggcttgatatgaattctact
gaattacagaagaagcaaattgagtgccggcattctgaacttgaaaagtattgcaaacca
gctcttagtaaattatttgctgtatctgaagcgaagaaagaaaaacaagctgatgtaaaa
caagaagatagtaatcagaatggaaaggatcagccaaatcaagataatgaagcaaaatgt
gaggatgagaatgttggtaataagacaatggattcatccaacccgaaacctgaatgtaat
gatgctgaaatggattaa
>MINJ2000Fg00299t1
atgggaaaaggaagttctggagtaattggtgctacaccatgtcatggttatggagggaat
caacttgtaaaattaaatacaaaaggacaaatgacacaaggagagtggtgtttaacacct
tcaagtggctggggaggacggatacatagtggttattgcccaaaaggaaaagtggatgga
ccttttagttataatagggaaacaaaacaaattcgtgttgcaagttctgattcttgttta
acagccgataaagaaaaggattctagtttacttattttacgaaaatgtgattctgctaat
gattaccaaaaatgggaatggacagaaaaatattcttaa
>MINJ2000Fg00300t1
atgcgaaaagaaaaatgtgttgattatatttatgatgttactgttggatatggcgaccaa
attgttcaatcagaaactgatttggttttgcgtggaatgtgtccaaaagatgttcattat
ttaatccaacaaatacctgattcttctttgccaaaagatgacgaacaattagagaaatgg
ttaaaagataaatgggcgaagaaaggtttaaattga
>MINJ2000Fg00300t2
atgcgaaaagaaaaatgtgttgattatatttatgatgttactgttggatatggcgaccaa
attgttcaatcagaaactgatttggttttgcgtggaatgtgtccaaaagatgttcattat
ttaatccaacaaatacctgattcttctttgccaaaagatgacgaacaattagagaaatgg
ttaaaagataaatgggcgaagaaaggttaa
>MINJ2000Fg00301t1
atggatggatttagattttggaaaagtggatattgggcttctcatttggctggacggaaa
taccatattagtgctctttatgttgtggaccttctaaaattcaggcaaattgctgctggc
gatcgccttagagggcaatatcaagggcttagttctgatccaaattctctttcaaatttg
gatcaagatttaccaaataatatgatacatcaagttagaatacattctttacctcaagaa
tggctttggtgtgaaacttggtaa
>MINJ2000Fg00302t1
atgcttgatgaatcaattcattggtttactgtttggttagtcgcagatttaaattcagtt
aaaggacagcaattattacgtgatgcattaaaagcattgaagaaaagcaattatatgcgg
ttaactttaatttacaatggacctgaaattaaaaagaattcctggacaattgcacacatt
tgtgaagcaatattgacacgtctttcttctgcgccagcaaaaagagcattaaataaatta
cttggattagaagaaattgagaagattagtaaagaaatatttaatgaggaatctgttgaa
aatttattaaaagaaattggtggtcatggaattaatatagatcctattttggctgaatta
aagaatggaaatgttgaaaaaagattagcacatcaatctgcatttgctcttaatgatttg
aatttaattgaaggacaaatagctgttattattaattcaaatgtttatggaccttttgat
aatgatgagcattttggatttgatgattttgcgttggctgaacgtttatttgaaagaaag
ggtgtcaaaaaagttgcagaaatggttaaaggatggaagaagaatgacaagaaggtcaaa
aatccttctgatactttgttacaaattatttcttttgttgaaaattttgctatacaaaaa
cgtcgccattctatcgatgtcggaatggaatttgaaagttattatcgttatgttcttctt
gacacacctgtttttgatcaagatggacaattattgcctaacgttgctctttttgaaggc
ttacctcacaaacaacttctgacattaaatttggatgtgccagaagcgtggatggtgcag
ccaatgtggtctgaccatgaccttgacaatattcgattggcattggtccagaaagaagtt
attgctcgttttcaattacgacatattcttcttgaaggccattgctttgatgagcaaaat
ggaagtcctccaagaggtcttcagtttgtgttaggaacacgtgcaaatatagcaatgttt
gatacaatagtgatggctaatttgggatatttccaattaaaagctggacctggtcttaaa
aaatacaaaacatcgagtcaaattctggctccttaa
>MINJ2000Fg00303t1
atggaatctaaaattaaaacaattttaatattaattactttatttgctttaattgcaaat
atttatggagaaggtgtttgtgttcatcaaggaaaggaatatagaaatggagaggaatgg
gttgttgcttgtgtttcaatgatgggagacagaattccggttggtggacaaaaatctgat
agacatggtctttggaaatgtatacaagatccatctggaaatactcgattggtgcaagaa
tga
>MINJ2000Fg00304t1
atgtctattgaatcggataaatattcttccaattttgccaatggaacatcaaatagttgt
aattctgcctctcatcaatcaattcaatatccagatgagccttctgaagggataagagct
tgcatacttggccgtgaacgtatttctaaattattttcatctccagattttgccaaaact
attgttgattgttttgttcgagttgttgatcaaagtagtgatggacacattaaaaagtat
aagattgcacgtgttgtctcagttttggataatcttgatcatggatgttatggtgaaaat
aaagggaaattgctacaattagatgataagacggaaattgatttagatgtaatttctgag
gaccaggcagaagagcttgaaattcaacaatggttaatgagtttgataagaaagaataag
ccaacaccttcaattgatcaacttataaataaaattactgaaatttcttctgctctttcc
tggccattttctcctgacgaaagacaaacagagcctgattatcattccataaatgacgga
gttaatttggttgagagtattgttgaatcagaagttacagatgttcaacatgttttaagt
ggtgttgttgaatctgtagaaagtgaggaaattaatgaataccttatagataaagaaata
actgaaaatatggaaattagtgaaatggctgtagaacagatttttcttgaacctgaagaa
ccagacattagaattcttgaaccagacattggaataaatattgacaatattcctagtgaa
ttcagccaaatatctgataataatgaagttgttcatcagtccgacaatcaatctaatcag
gcttatattaattctgatactttaatgggtggatatgaaactgaggataagagattcaaa
atggttattgctgatgatgatggtattattggaagtccaaataagcaacgagcaaaagag
aaaaattctattgaatatgtgagtttaaataaataa
>MINJ2000Fg00305t1
atgaaaaacaatcaaccttgttcaaaaggagataccactcttttggaaggtttggaagaa
caaaatttggatgaacttcatgtaaaatatggtcatttgttaagtataccgcgtaggcca
aaacctgatacctatcaaactgcagaggagttggactctctcgaaacgtcacaatttctc
gattggagacgaaaattggctaaactttccgagattgttgatgctcgaaatccatcgctc
tttagaagtattgacctagaacattttgtaaaagaagttgatccatcgaagaagaatctg
ttgctaattaataaggctgatttactcagctctgatcaaattatttgctggaaaaaatat
tttgaggagaagggaatttttgcaatattttggtctaataaacaaactgttgataaaaat
gttgaaaatgtgaatgaatcggaatatcgaagtaaagattcagaatctaatgaagtgtct
gacgagggtgacgaagaagatgatgaagagaatattgaagagtttgaagatgacgaggag
gaaaagttgaatgagtctatcaaaaagtgtgaaacatcagttaccgagttatcttcacaa
attgaatgttccgacaatgattttgttgaatctccatcggacataccaatctataaactt
cgacgcacagatggtcagccagaatcaaatgagtttaattttacttttgtggaggatggt
catgaacttcaggttgaagggacaactcttcggtaa
>MINJ2000Fg00306t1
atgaatactattcctatagtgcaacctacgattgctggccaagaaggtgaagatagtctt
tatccaattgctgttcttattgatgagcttcgaaatgaagatgttcaacttcgtctaaac
tcaatccggaagctttcgaccatcgctcttgcacttggtgtcgaacgaacacgtaaagaa
ctcattcagtttctaactgacacgatttatgatgaagatgaagttcttttggctcttgcc
gaacaattaggaaactttacgccgctagttggtggacctgagtacgttcattgtttgttg
cctccattggaaaatttggcaaatattgaagaaactgttgttcgtgacaaggcagtcgaa
tcgttgcaaaaaattgccgaaaaacactcggcagcgcagctcgaggaatatttcattccg
atggtacttcgtcttgcttcaggtgattggtttacctctagaacttcgtcctgtggatta
tttagtgtagcgtatggacgtgctaatccagcacggaagactgaattacgcggggcgttt
cgcagtttgtgccgtgatgatactccaatggtccgacgtgctgcggcttcgaagttggga
gaatttgctaaggttcaggaaagtgattttttgaaaaatgatgttgtgcaaatctttgag
gatttagcaaaggacgagcaggattccgtgcgtcttctttctgttgaagctggtattgtg
attgttggtttgttacgtgatgatgcgactaaattagcccacgtgaagccgattgttaaa
gatttagttcaagataaatcctggcgtgttcgctatatggcagctgttaaaatcgttgag
caagcttttggagacaaaattccgattgaggagattattggttggtatactggtcttctt
aaagactgtgagggagaagttcgagatgctgcggcagaaaaattacaatcattctgtgcg
gctttacccgaggatggtcgtaaaagaggaattactgatgagattctccctgtaatcaaa
ccattaactactgatgcaaatcaacatgtaaaaattgctctggctcacgttgtaatggga
ttagcaccgttgctcggaaatcaaagtacagtggaacatttacttcctatttttttggca
atgttgcgcgatgatacacctgaagttcgtctgaacattatttcttcattagacaaggtc
agtaatgtgattggtgcggacgagttacaatattctttgctgcctgcaataattgatttg
gcccaggacgtttatgccattcgggaagcagctactaacattctaaaacaacttgcggag
aaatttggtgctgactgggctgtaaagtctgttcttccccgtgtaattgaattggcggcc
gacagcaattatttacatagaatgacttgtctcttttgtttcaatactttggcggaagca
ctggggaaagaacacgttttacatgaaatgttccctaccatcaaaacgctgtgcaatgat
tctgtcccgaatgtccgttttaatgttgctaaaactctaacacgtattggaaaagttctt
gatgcccaaacaataaatactgagatcaaaccacttgtcacaaagatgggcgaagatcag
gaatttgatgttcgtttctttgcagaagagacaaaagaagctcttggattggcttattaa
>MINJ2000Fg00307t1
atggtgttaacaacggtcctcgcaatgatgcgttatgtgtcggagacagacgatcgggat
tttgtcgatcggttacacagctatttcaccacaaatttgctgattggtctctcaattctt
atcagttttaaagatacatattttgtagccccttctacttttgtagagaatatttctaaa
gttgataggggacagcggagaattagctattaccaatgggtaagttattactcaatcaac
aattaa
>MINJ2000Fg00308t1
atggctggcgttgttacaatgattaacaaattgcttgattggatccgttctttgttttgg
aaagaagaaatggagttgactcttgttggtttacaaggctcgggaaaaacaacttttgtt
aatgttattgcgagtgggcaatttactgaggatatgattccaactgttggtttcaatatg
cgaaaaataacgaaagggaatgttactataaagctttgggatattggaggccaaccacgt
tttcgttcaatgtgggaacgttattgccgtggtgtaaacgctattgtcgatgcagcagat
cagggcaaattagaagcggcaaaaagtgaattaattcaacttttggataaaccccaattg
gaggcaatccccgttttggttcttggaaataaaaaagatttgcctgatgctctagatgag
ggacagttaattgaacagatgaatctttctactattcaaaaccgcgaaatttgttgctat
tcgatctcttgcaaagaaaagtctaatattggttag
>MINJ2000Fg00309t1
atgtcacctaaacaaaaagaaaaggcagtaaattcattgaaacgtatgggatttgtaact
ttgatgtgtggcgacggaacaaatgatgttggagctttaaaacattctgaagttggggtt
gcacttctttcacatccaattaaaaacgaagaaaaatcaacaccacaatcaattgagaat
aaaccggcaatgactgaaaatgatgtttcagactctttaaaagctgtaaagaaacctccc
gtgaatttaccttcgaatattgtatctagaaatgaagctaaaggatctggtcgtcaacaa
cttttaactcgacaaagtcagatgcagaatcgtttggatcaaatgatgcgtgagatggaa
caagaagaacaagctaagaaaatcgcccaatgttctactcaataa
>MINJ2000Fg00310t1
atgttggtgacatttgaggtcacaattgtcaagcaacaaatgcgtaatatgtcggaaatt
agaaatatgggttcacagccttatttggttaatgtttatcgtgggaagagatggaataaa
ttatattcagagaatgatgtttctatagttcgcttaccttctaattgtgatttaaattct
gttcgtgctcttgcttcatgtcattctttagtccgttttgatgaggaattagttggtgat
cctttagagaaagcaattcttaaatggcttgattggaatgttacgaaacgttaa
>MINJ2000Fg00311t1
atgtttacttattttacagaagctgcacataaaaaactccaacgtgcattcagttgttcg
catccaaatatatggagattcatcgatacattacgaaaagaacagaagttgattgacgcg
gattatgccatgtgtcaacagggaatggaacctccacctaaacgaagaaagtaccgtgat
gccgatagaagaattcatgagttggtccaaacgtatcaggccgcaaatccaaattttgat
cacaattatcaatttccagttgtttatcctattcacccaattattgattttttaagaggt
gtttctcataactataatatggatccatga
>MINJ2000Fg00312t1
atgcagcgtgctcctccaccacagccaccacccccgccaccaccacctcctcccaaacaa
gacgaagcaatattatatgatgttaaagttaatttagaggaaatttgtaatggatcgaca
agaaaaattcgtattgaaagtattttgggtggtggattgcctgatcgaaaagatgattgt
aaacgtggacaattagttgtgacttttaatgtgcgacttcccgaacgaataactccaaat
gtattgaggttagctgaggctacgagagaatctcgacgagaggatgttgctcgatggaaa
agaacaggaatagaaagcatggattggaggcaaaaagagaattcaaaaaacggagacttc
aaagtgaattaa
>MINJ2000Fg00313t1
atgtcacaaaataagaataaaatatatttgcggccaaatgatgacgttgaatctggctcg
agcgttaatgaagaaagtgatgaatttgaggatgaagcatccgaaactgaaatcacaaaa
gcagaaacttcattaaattcttctgcttcagacgaggagatggaagaaactgaagaaggc
gatagctcatccaattgttatgaagaggacattgaaagtttagaagcagttgaggctcgt
cgtaaaaaacttccaaaatctgttgtagatgatcaatttttcaatttgacagaaatggaa
gcatttttggatgctcaagataaagctgaagaagaacaacgaaagaatcctgaacgtaat
ttgggtgattttgacattgctaaagagtcttatgaagaagaaaatttgaagccaaggaat
tgggttttacaaggcgaagtcgtgggtgaagaacgcaaaactgatgaattattagaacat
ttagtcgacgttgattatcaattttttgatgatgttgttcgaaaatttcgtgaaaatgaa
gcagctctgataccaacagtctaccgaaatcaaacagaaattgaacaaaatgttagaaaa
tctttggctgaagtttatgaagataaattgtctaatgctcaaaaggaagataaacaacaa
gaaaagattactgctgaattggatccacaaacagctgagattcaaaaggatatgaattca
ctttttctaagtttggatgctttgagtcatttccaatttcggccacagatattacgaact
gatgaggcaaaaattgttaataacatgccaagtcttcgagtagaagaagttggtccaaca
gcaactacagaaccggatgttaacttattggcaccggaagaaattgttcggaggactaaa
gcggtaccaaaatctaaaatagaacggactgaaaccgacaagaagagggaacgccgtcat
aaaaagaagcgacaacatgttattgcttcaataaatgccataaatgggaaaaatcgggat
gaaacaaacgatggaaaaccagtcaaaagaaagcgatttgagagaaaactcaactttgct
gctgatatggatgcattatttgaaaaagcgagtaaaatgggaaagaaaattagaaccaag
ggaattgaaagaacaggttga
>MINJ2000Fg00313t2
atgtcacaaaataagaataaaatatatttgcggccaaatgatgacgttgaatctggctcg
agcgttaatgaagaaagtgatgaatttgaggatgaagcatccgaaactgaaatcacaaaa
gcagaaacttcattaaattcttctgcttcagacgaggagatggaagaaactgaagaaggc
gatagctcatccaattgttatgaagaggacattgaaagtttagaagcagttgaggctcgt
cgtaaaaaacttccaaaatctgttgtagatgatcaatttttcaatttgacagaaatggaa
gcatttttggatgctcaagataaagctgaagaagaacaacgaaagaatcctgaacgtaat
ttgggtgattttgacattgctaaagagtcttatgaagaagaaaatttgaagccaaggaat
tgggttttacaaggcgaagtcgtgggtgaagaacgcaaaactgatgaattattagaacat
ttagtcgacgttgattatcaattttttgatgatgttgttcgaaaatttcgtgaaaatgaa
gcagctctgataccaacagtctaccgaaatcaaacagaaattgaacaaaatgttagaaaa
tctttggctgaagtttatgaagataaattgtctaatgctcaaaaggaagataaacaacaa
gaaaagattactgctgaattggatccacaaacagctgagattcaaaaggatatgaattca
ctttttctaagtttggatgctttgagtcatttccaatttcggccacagatattacgaact
gatgaggcaaaaattgttaataacatgccaagtcttcgagtagaagaagttggtccaaca
gcaactacagaaccggatgttaacttattggcaccggaagaaattgttcggaggactaaa
gcggtaccaaaatctaaaatagaacggactgaaaccgacaagaagagggaacgccgtcat
aaaaagaagcgacaacatgttattgcttcaataaatgccataaatgggaaaaatcgggat
gaaacaaacgatggaaaaccagtcaaaagaaagcgatttgagagaaaactcaactttgct
gctgatatggatgcattatttgaaaaagcgagtaaaatgggaaagaaaattagaaccaag
ggaattgaaagaacagaacggatattggattttacggatcgaatcccggatttaagcgac
aatcgtgagcaatcccgttacgggactacgggaatcgattttgctggcttctaa
>MINJ2000Fg00314t1
atgtacaatcttaaggaaggaaaaaagtcaattaatgacaatatcgtaagacaaaactta
caccttggagctaatgatagtgtgattattaaattaaaacaaggaatgactagaaaaaat
tttattgaagtaactaaatcattcagaggacgaaatactggttggaaatatctggattta
cctgctttggatgtgccagaagaggcttataattttgttagagctcttgatgaaattatt
attgcttgtgatggtaaaaaattctgcgagtatttaagttag
>MINJ2000Fg00315t1
atgaacgaggcaaagctggtcattgggattgcttccgcatgttcaatcgcttcgattttg
gctgtgttggtggttgttccccaactttacaaccaaatgagcgatgtgaattctcgagta
ttcgatggtgttcaggctttcagagttaatactgactctgcatggacatctttaatggag
gtccaagtcagcgttactccaccatccaagccacgcgaaaatccattcaattcaatcttc
ttacgtcaaaagcgtggccttcctggacattgcaactgtggtccaccaatccaaccccaa
tgcccacctggtacaccaggaccacctggtcctcctggaccttctggaaatccaggaggc
cctggccaacctggaaatcctggcccgcctggaacacaaggaccaccctgccctccacca
tcaactacttgccaaaagtgtcctgccggaccacccggtcaacctggaggccaaggccca
cctggaccgcctggaggaaacggacctcctggtccacctggtggagggggtggctcagga
ccacccggcccgcctggtccacccggtccacctggaggacctggccagcctggaggacct
ggacaacccggaccagctggaaatcctggagtcaaaagcacttctgttcctggaccaaaa
ggaccgcctggcaatcctggaggcccgggtacacctggagcacctggaggacctggccag
cctggaggacaaggtccacccggacctcctggtccccctggaggaaatgggacccctggc
cagcctggaggacctggacaagcaggaccagctggagtaccaggacacgatggtaaatta
attttgaataattattaa
>MINJ2000Fg00316t1
atggaagaaatctggcctcatacccttccaaaactctcaaaattttcgcctgcggcgctg
gaaaaggtagaattctggcttcttgaccttccgaaattttcaaaattttcgcctgcggcg
atgggaagagaagatttttggggtaagattgctccaaatcgtaaaaattttcgcctgcgg
cgcaagacgatacttcataatattcctgttgatccctcttaa
>MINJ2000Fg00317t1
atggttggtccagatatgaatttaaatgataaaaagattgatgtgaattctatagacatt
tcatatgtatcgcaaaaagtgtatgaggcaacacttaatctcgaattaaatggaaaaagg
atgaatgaaagatttgattgttataagcgaccgagaaatttgtgtgacattctcggtttg
gagaaattcaaggaattgaacaatgcttttgacgaattaaaggaattaaagaagacttgt
ccctgtcgtgatgatgaacctcgtccttcacaaattgtaaaaataagctaa
>MINJ2000Fg00318t1
atgttgaaaaagaagaatcataataggggtattgataaaacctgcatcgcatttgaaaag
attgatcgtaattcgaaagacaaatacatcctatttgatgctgcccccgattgtggaaca
atgctcggtgctaatggatatgatgaagcagaacatgtaattgatttgtcagttgatgga
tgccctgagtttaaaggccaatatcaccgccaaaaaacttcagtacaacatgggcagcca
tatgattttggctcagtcatgcattacagtccaatactttctggatatgaaaagtaa
>MINJ2000Fg00319t1
atggtacttacaaattgtattagcttttgcaatcagtgtcctaaaaataaaaagaaaggt
gataatgatgaggatgagggcgatgaaataaaaggtggagggaaaaaagctaaaaagaca
aaagaaaaagcaaaaaaagataagaagaaacctaaaaaagaaaaggaagatggtgaagat
gacgaaggaaaggaagatgggaaagaagataaagaagaagggggaggagaagaaaataaa
gaagaggaaggaggaggagatgaaaaagaagaggatggaggagaataa
>MINJ2000Fg00320t1
atgactaacaaatctgtcaatcaacttatcgctatttgcaaacaacttcaaaatgaggaa
aatttacttccaagaggtagaagttctagcgaagatgaagacaggcgttatatgaaacgt
tatgatgaatatcgtgaacgtagggatagatccaaagatagagaattctctaatagagca
gttcgtcctgcacctgacagacggaaagttgaggcggaacaaagaaaagaggcggttaaa
agagaagaaaacaagcttcgcttgactttcccagtttcaagtggcgttaagcatcgtgta
gcaacaaatgttccaacaaatgaaggaactgctgggcctttagttcgatatggtgagatt
ggaccattaacaactgctttggctaaacctccaccacctgatattgttagtccaagtgct
tataaaattgctttagaagcagcagagaggctgaaaaaggataagacaaaagaaccgata
ttggctacttgttcagaatttattggtcctgttattcctattgaacaaaaacctgctatt
cccttaatcgatccaagtaatttaaaaactgaattaaaacctgaacttgttgatgttcct
gctgtatcttcttgggacagacctggacacttgattgctcgagaagcgtttttgaagaaa
atttgtaatttacaagagaaccctgcagaaaattccaagtctcaaattgatacaactagt
aatcacgtaaaccggaatattaacgaaccgcaaccatgtatttctgatgttgaatctgtt
attcaatcttgtgttacgaatattgctgatgaacaacaagaagttagcttaccttcaact
tctaaaattactaaacaggaggatgctgatattaaggaagataatccctctcaagcagaa
ttaatggatagagttcaagcttatgttgaatcacagatgtctaaatgggctgaggatggt
ttcgctttgcctggcgaatttactggtcatactggagctcgtgttctttcagagaaggag
ttggaaccgagcgatcctcgtttccatgcatgggcgaaaaaagatcaattcaaaaatgct
ccagaattaaatggggggattggaatgcgtttgatggagaaaatgggatggaaacctgga
caaggtttaggatggtctaacaaaattctcaaatctctaaatccattttattcctccggt
gtcttccaaatcaatcttatccttccaaatcattattaa
>MINJ2000Fg00320t2
atgactaacaaatctgtcaatcaacttatcgctatttgcaaacaacttcaaaatgaggaa
aatttacttccaagaggtagaagttctagcgaagatgaagacaggcgttatatgaaacgt
tatgatgaatatcgtgaacgtagggatagatccaaagatagagaattctctaatagagca
gttcgtcctgcacctgacagacggaaagttgaggcggaacaaagaaaagaggcggttaaa
agagaagaaaacaagcttcgcttgactttcccagtttcaagtggcgttaagcatcgtgta
gcaacaaatgttccaacaaatgaaggaactgctgggcctttagttcgatatggtgagatt
ggaccattaacaactgctttggctaaacctccaccacctgatattgttagtccaagtgct
tataaaattgctttagaagcagcagagaggctgaaaaaggataagacaaaagaaccgata
ttggctacttgttcagaatttattggtcctgttattcctattgaacaaaaacctgctatt
cccttaatcgatccaagtaatttaaaaactgaattaaaacctgaacttgttgatgttcct
gctgtatcttcttgggacagacctggacacttgattgctcgagaagcgtttttgaagaaa
atttgtaatttacaagagaaccctgcagaaaattccaagtctcaaattgatacaactagt
aatcacgtaaaccggaatattaacgaaccgcaaccatgtatttctgatgttgaatctgtt
attcaatcttgtgttacgaatattgctgatgaacaacaagaagcctctgatgaaaaattt
gttgcacctaacactgtcaaaccttcaacaaagaatgttaacttatccatcccatcaaaa
attcaagttagcttaccttcaacttctaaaattactaaacaggaggatgctgatattaag
gaagataatccctctcaagcagaattaatggatagagttcaagcttatgttgaatcacag
atgtctaaatgggctgaggatggtttcgctttgcctggcgaatttactggtcatactgga
gctcgtgttctttcagagaaggagttggaaccgagcgatcctcgtttccatgcatgggcg
aaaaaagatcaattcaaaaatgctccagaattaaatggggggattggaatgcgtttgatg
gagaaaatgggatggaaacctggacaaggtttaggatggtctaacaaaattctcaaatct
ctaaatccattttattcctccggtgtcttccaaatcaatcttatccttccaaatcattat
taa
>MINJ2000Fg00320t3
atgactaacaaatctgtcaatcaacttatcgctatttgcaaacaacttcaaaatgaggaa
aatttacttccaagaggtagaagttctagcgaagatgaagacaggcgttatatgaaacgt
tatgatgaatatcgtgaacgtagggatagatccaaagatagagaattctctaatagagca
gttcgtcctgcacctgacagacggaaagttgaggcggaacaaagaaaagaggcggttaaa
agagaagaaaacaagcttcgcttgactttcccagtttcaagtggcgttaagcatcgtgta
gcaacaaatgttccaacaaatgaaggaactgctgggcctttagttcgatatggtgagatt
ggaccattaacaactgctttggctaaacctccaccacctgatattgttagtccaagtgct
tataaaattgctttagaagcagcagagaggctgaaaaaggataagacaaaagaaccgata
ttggctacttgttcagaatttattggtcctgttattcctattgaacaaaaacctgctatt
cccttaatcgatccaagtaatttaaaaactgaattaaaacctgaacttgttgatgttcct
gctgtatcttcttgggacagacctggacacttgattgctcgagaagcgtttttgaagaaa
atttgtaatttacaagagaaccctgcagaaaattccaagtctcaaattgatacaactagt
aatcacgtaaaccggaatattaacgaaccgcaaccatgtatttctgatgttgaatctgtt
attcaatcttgtgttacgaatattgctgatgaacaacaagaagcctctgatgaaaaattt
gttgcacctaacactgtcaaaccttcaacaaagaatgttaacttatccatcccatcaaaa
attcaagttagcttaccttcaacttctaaaattactaaacaggaggatgctgatattaag
gaagataatccctctcaagcagaattaatggatagagttcaagcttatgttgaatcacag
atgtctaaatgggctgaggatggtttcgctttgcctggcgaatttactggtcatactgga
gctcgtgttctttcagagaaggagttggaaccgagcgatcctcgtttccatgcatgggcg
aaaaaagatcaattcaaaaatgctccagaattaaatggggggattggaatgcgtttgatg
gagaaaatgggatggaaacctggacaaggtttaggacaaggagaagatgaaggagatgga
gataacccagaaggagaaggtgatggaaacgataataaagaagataaagaagataaagaa
gaagatgaaggaaaaacagatgatgctgatggtgaagatgatgaaaaaaagaagccaaaa
aagggtggaaaaaagaatggaaaaaaggaaagtaaaaagaaaaagggtcgcgatgatgat
gaagacgaagatgaagaaggaaaaaataaaaagaagcaaaaaaaattgacttctgcagag
attagagatttagtgcctatatttggcactttgtgcaatttctgcaagttttaa
>MINJ2000Fg00321t1
atgggtttggtgacagaagctcatcgagaagctgctgtttctgaatggagagctaaaaca
gaaaataaaaataaagaaaggtctttaaataaagagaaatttgaagaagatgaggacctt
gattatgacgatgaattgatagatgttgatgaaggattggcaagacagattctagctgat
gttgacaaagaggaattagaagccagagcaagaataccgatcggaaaaaatctggaaagt
catcacgttcttcttcaagatcaaggtctcgctcaagttcacgcacttatagcagtccaa
gttcttatagacgaagccgtagtcgttctctcactcctctaccacggtttgatcgtcgca
aagcgtttgaaacacgtaaacgattaa
>MINJ2000Fg00322t1
atgctgtggaaaaattgtggatgggaaatggaattgaaccatcatggaatgagcccagac
cgaagcacaaccgactgtgccaccatccaacccgatgatgggttatttattttcatttat
ggtcttctccttatttctcttaacagtggacagcatgtcagatcatcacagcatttgacg
gttcgcttgttcctcgggctatgcccggcgggtcgttgcaccattattgtatacgagttc
atgctgtggaaaaattgtggatgggagatggaattgaaccatcatggaatgagcccagac
cgaagcacaaccgactgtgccaccatccaacccgatgatggatcatctaaggttaaagta
aacaataattctgttcaagcaatgggtgttggaggattagctaaagtaaatgtagtacac
cctgttcgatcctattcaagttcaaattctcaaatatcgccaaataaaagacaaagtgtg
ccgacatatgcaggaattcagaataacattgaaaattgtggaattaatggatgtgaattg
agaaaataa
>MINJ2000Fg00322t2
atgctgtggaaaaattgtggatgggaaatggaattgaaccatcatggaatgagcccagac
cgaagcacaaccgactgtgccaccatccaacccgatgatgggttatttattttcatttat
ggtcttctccttatttctcttaacagtggacagcatgtcagatcatcacagcatttgacg
gttcgcttgttcctcgggctatgcccggcgggtcgttgcaccattattgtatacgagttc
atgctgtggaaaaattgtggatgggagatggaattgaaccatcatggaatgagcccagac
cgaagcacaaccgactgtgccaccatccaacccgatgatgggttatttattttcatttat
gttctttctgcaataaacaataattctgttcaagcaatgggtgttggaggattagctaaa
gtaaatgtagtacaccctgttcgatcctattcaagttcaaattctcaaatatcgccaaat
aaaagacaaagtgtgccgacatatgcaggaattcagaataacattgaaaattgtggaatt
aatggatgtgaattgagaaaataa
>MINJ2000Fg00323t1
atgggtgaaagaaaaagaagagagcatagatgccggagcccggagccaacatggagcggc
tccgaaaatcgccggctccggagccggagctggagccggagtcaagatttcaaaagcccg
gagcccggagccggagctaagattttgaaaccccggagcccggagccggagccggagcca
agaatttcaaaccccggagccggagccaacaaatggtaa
>MINJ2000Fg00324t1
atgacaacaaatcaacaagcactaagcaattccacaattttaccaacaatatttaactca
tcaatcgaaccagaaacaatttcaataaatttaacagatccatcaataagtctcacaaca
cccaaaactgaaagtttggcagaaagttctactgataatccaaattatctttatttttca
actaaatcaaatggcaaagaagaaagatcaacaaattctaatttaaatattccggatatt
ataccagaagactggcaagtgattccataa
>MINJ2000Fg00325t1
atgtcgggaactatacggcaagccatgacgccagctataactcgtttacgggaacatttt
gatgagattcgcccggttttagatgcccaagagcgtacagccgaagggatagaaatgtta
aggacaagactagtaaaagttcgacgtatagtaaatcgtcttgaagaaaaagccaatcag
tggcaagattatattcgaggacttccggttaatgaaagacaagcggaagaacaggtttta
gctaactttgctccattggagcatcattatgcggaatggatagaaaacgcacatgaacta
atcgcagatattgagattgttttggccgagtctgaagacggcagcactcaatccgatctg
tctgaggaattgggagttggtcaaaatagaatgaaccaatcaaggagaccacaagtattt
gtaaatgaagggcagacgccattaaatgggaattttgttcgtaggaatgagtataatatt
cctacacatttgcctagaactagattagctgagttctatggagatcctcttgtttggcca
gaattttggcaatcatttagtaggactgttgacagcttagaaatggatccaggccttaaa
gcgcattatcttatacagtgccttagaggaaaggccaagagagcggttttgggctatcga
ccgatagccgaacattatgaaccgctaaaagacgcattaaaaagacagttcgatccctca
cagcgatgggaagagttgaagatgaatcaatag
>MINJ2000Fg00326t1
atgaatgccgtaaatactgtgacacttttaccaaatgagcaaataaattcgctctcgtta
aaaaataataaaggaataataatgggagagctagaattgtcaatgcatggattgcaaatc
caatgcaatcagaaaatacttcgatatttgagatcatatgaagttaaagttcagtctatt
aaaagatgcccagctgcaggaacatgtaaagctggaagatgtaatcatattagaaccaaa
gattatgtcgaagaattatcagaatggaatgattatcctggtaattcattctgtattgaa
ggaaaatcactttggggatatggttgttcgctgcctggagcagactgttatttttataga
gtgtatgccatcccaaaatctgatgagattttcaaacttgtgtcctgtcctacatgggat
tacagtattgaagtagacataggacttgtattgaatggaagatcatcatga
>MINJ2000Fg00327t1
atggaacaagctataaagtccgaatttagtggcgatgattatgatactttaattcatttg
gttgttgcacattcggaattagatttgggggatattgctgatgaatattttaagagattt
aaggtaccgttagaacaagcaatcgaaaaaagtggaaaatcaacaatcttaaaacgagcg
cttatttatatgattaaagggaataaataa
>MINJ2000Fg00328t1
atgattgaaaataatgttgagcgcatagttgaagcagtttataaagatttgcgccgcaac
aaggaattaaataaggaaatggagaactttattgccgtagtcgaaggtggtgctgaagag
acaaaagaagtactgaatgaacgttttgatcatattttctacactggtagccccaatatt
ggaaaaatagtaatgcaagctgcagctaaatatctgactcctgttacgcttgaattgggt
gggaagtgtcccgttattgttgagaacgatgctgatattgaaaaagccgctcaacgcatt
actgaaggcaaatggcttaatagtggacaaacatgtctggcacctgattatataatgacc
acacctgaaactaagccaaaattggttgaagcgttgcaaaaatccatcaacaaaatgtac
ggtcctgacccacaaaaaagtgttcattattctcgaatggttaatcagcgtcattttgat
cgggttatggaaatgatgaaagctacaaagggaaggttattcaccaagtag
>MINJ2000Fg00329t1
atggctgaacaaacactatcttcaatatctacacctttcccatcttcctccttatcttta
acttctttggattctttgattgactttctaaatcgttctctctatttaattaatgaattt
attgagagaacagccaatggaggttctaatgttactttaggacctagaatattattgcaa
tgtccattagatggagatcaagccaaagaatggtttattcgtctttggaatgataaatta
gtaccttatttacgtaaagcagttattgaaggtataaaaaattaa
>MINJ2000Fg00330t1
atggaatttattggctttcgagccccccatccccctcaaagacaacaacaatttctccaa
ccaccaaaaatgcgttcaatccaaactagaggttctccttcaaatttaatgggtccttta
gggaccggaatgcctgtctcaaataaatggattcaacaacaaaaaatgccaacaaatcca
caacaatggcagcaacaacataataacaatcgttatagtgttgctacaacttctgatatt
acaagaccttcaacatcttgtagcgggaataatgttgtgagtttttaa
>MINJ2000Fg00331t1
atgccacaaaaaataaaacaattagaatcaatccctgggacaagtggagaaattttaaaa
gaaaattctgaaattttgacattgaaaagaagagaaaatgagcaaacaaaagaaaaagat
acaaataattctacaagacattcatcaacaactatttcttcaatgcttaaatctgacgga
actaaaaattatcgatatgctaaagatgattgtattaatttgtaa
>MINJ2000Fg00332t1
atgagtgatataggggaagaagctggatgttgtattcctggattgccaggtcccgctggt
cctcctggccgaaatgggattccaggtagaccaggagctcctggtgctcctgggtttcct
ggacgacttccagctatttgtgaggaggtgacacaacctccatgcattgcctgccctcct
ggagagtcgggccctccaggaccactgggcgatcaaggcaatccaggcccattagggcat
cctggacgtactggaaatgatggaactccaggaccacaaggtcctcctggccctcaagga
tcacctggcagtcaaggaagagacgggtcaagaggtgaagctggccgaccagcaatttcc
acaccaactatgcctggggatccggggcctcctggagaaccgggttctcaaggattgcct
ggcgatgctggagagccaggacgtccagggtctgaaggacttccaggccctcaaggacct
cctggaccggttggtcctgcagggccacctggcaagcctggggaagaagggcaacctggg
catccaggtgcgcctggtgaaagaggaatctgtccaaaatactgtgctttggatggaggg
gtattttttgaagatggtactagacgttaa
>MINJ2000Fg00332t2
atgagtgatataggggaagaagctggtagaccaggagctcctggtgctcctgggtttcct
ggacgacttccagctatttgtgaggaggtgacacaacctccatgcattgcctgccctcct
ggagagtcgggccctccaggaccactgggcgatcaaggcaatccaggcccattagggcat
cctggacgtactggaaatgatggaactccaggaccacaaggtcctcctggccctcaagga
tcacctggcagtcaaggaagagacgggtcaagaggtgaagctggccgaccagcaatttcc
acaccaactatgcctggggatccggggcctcctggagaaccgggttctcaaggattgcct
ggcgatgctggagagccaggacgtccagggtctgaaggacttccaggccctcaaggacct
cctggaccggttggtcctgcagggccacctggcaagcctggggaagaagggcaacctggg
catccaggtgcgcctggtgaaagaggaatctgtccaaaatactgtgctttggatggaggg
gtattttttgaagatggtactagacgttaa
>MINJ2000Fg00333t1
atgttcgggagaagaaaaaacctgggaatcgtgaaacgggagtcgggtcgggaaatgacc
ttgggagtcgagattggaatcggaaaaccaaaactcggcatttacggtattaggttgttc
actctagttaaccgaacggaagttgaaataggaccaaacacaaagataacaacgaacttg
tatgtaattaataaactttag
>MINJ2000Fg00334t1
atgtattctttaccttatggagcattagtcgacactttaaaatgcctcaatttcgaacaa
ttattctcgttaaaacaaaccaataattattttaatggatttattagtaaatatgagaaa
atattgccaagaaaggaatttaagggattttctattatatcttctgacatcaatgctttt
gacccgccagatccggatcaaagaatgattaacctcaaatctgtaaattgtaattattcg
ttaactagtcaacttgaggagaaggtagtcgagtgtgctgaatccgaatccgagcttaga
atttgtttatttcgaaccccggactcaatttcgaccaagtcgaattcgttgtatttcaaa
aagtcattgattcaaccactttaa
>MINJ2000Fg00335t1
atggcggggattgtaaatgttgcagaatttccatcaactttattactagcggggatatta
attgaaagatcagaaacgctaaaggcttcaaattctttcatttcatcacatttagaaaag
aagccgccagcttcctctaaatgtgtgatacgtaatcccgtaattgtaccaccaccagaa
catgttgcacagccatccaaaagcaccaacatttcttttttttaa
>MINJ2000Fg00336t1
atgcaagattatttgggatgggcgcaatcaataatagatcattttacttctgcaacaaag
agacaacaattagacactaataaatcagcacaatcaacaacatcttcagaacgaaagtct
gtctctcctgtttcctttaaagcttctggacaatcaactgctgaggctgcaagtgaatct
gatgagtcgaaaatacgtactcaactttgttttgatgttaatttggttaaacaaagagct
cgagaatatggcttggcaactgaatatatggatagattagaacggatagaacagcgaaca
gcaacttctgagatttcaacaaaaataacgggctcaacaactgaatgtgccgattaa
>MINJ2000Fg00337t1
atgacttcgactacaagttgggctgatattcaacgacttgctgcagatttgcaacgtgtt
caacttgctgagagcaataaacaaaggttaactgaatctaattgtgtagaagtaatcagc
atgcttatttcaatgggatttattgatttagttattagttctgatgggaaggagtatgtt
actcgaaaacatttacaaacagaatgtgcaaacgaatgtcttgcagcaggaggcagaatt
tctcttaccgatttggcctcacaattaaatgtaaatcttgaccatatttctggagctgtt
aaccaattggttagacatatcgatcacgaagacgatgatgtaaatatatctacatcaaat
gattttgttatctgtgcaggagaacttattcatcgaatgttctattatgaaacgtttgag
tatatctgctga
>MINJ2000Fg00338t1
atgggatttgggcctgatatcgagggatcatgtgttgtaaaaccacttgatcattctaaa
cttctccggaggaaaaatgaatccaatccaccgataatccgcttaatcccgtcaaatcct
ttgataatccgatatcatttcacatcttcctgtattcaggaaatagctcttaaacattcg
gaagttcttatttcttggactaatatggtaataagcatagtccctcttatactcccagga
attgttgcagcagcagcaccggatgatacaattgaacaagtaaataattaa
>MINJ2000Fg00339t1
atgagagcagatgaattggagaaaattctcaaggctcaatccgaacagatcagtcagcag
tttagtgagttagtcaaaggattgatgggaaataatcctagagccgaagattccagtgaa
aagcagtcatctgagttgtattggaaattacagtcgttagtcggagaattcaacgcggac
attgagagaggagtcacattcgagtcgtgtcgttggctcccttgtctttttctcccttgt
ccggagaaagtcttggatttcggaaatttagtcaattctgaatgcgagaaggcagaaatg
gccttgtcagtcgaggaagtcaagatcctcatattcattgccggtattcccgaagagatg
aacgatttgcgacagatcagtctaaaattcgtcgaacgttattcgaagaccgaagagtgt
agtctgaaaattctgttagaggaatgtcgcagttatctcgcaatgaagtctgaggccaga
atgttcgatagtcaaccaaaggttaagatcgaacctgcatattacgttgacgttaataac
gttgctcgcgtcgaacatagtcagagcgctcaattcagtaagtctagaaatcagtcatgg
caacgagaaggccaagtcaatagtcgagagtcacgtcagtgttacaattgtggcatgatt
ggacatattagtagaaactgccggaaaccaaagaaatggttgagccagggcaaaagtcca
gaagtcaatcatgtgagaatcaattctagtaattcaggaccacattgtctgacggtggag
attccgaagttaagagagtatagtcaaaagagtcttagtcaaaagggcagaaagtcgaaa
agttcaagaagtactagaagtcagaaaagtcaagagtcgagaaagtctaattattcggga
aggtcggtttattcgagaatgtctagtcagttgaaagaaaacgacgaagtcatagtcttg
aacaggaaaaggaatggcaagacagtctgtatgccagggataattcggtgtaaagtcgga
gagatatgtaaagtcgaagtcccgaagttgaatacgatagtcactagaaaagaatgggac
cttagaaagttggagtcgatgaagccattcgagagtcagtcagattcaagagatagtcta
agaactaaggaaagttcgattcgtagtcaaatgtttgaaaaatttagatggaaggatgca
cgagggcagacgagacaatcccagcgcgacgttacggggaccagtgaagttaagaaaacc
tggagcgacatgatgatttggggaaagtaa
>MINJ2000Fg00340t1
atgccttacccagcaatttggacaagatcacaacggggtcaattgtcagcagattatgaa
agtgttgcttttcctggcaacacgtttattttccttcataaacgtagaacacaacattgt
tcctattttcgatgcgcgtattgtgcaaaggcgttgaagcttcgaatcaaacgtaacgca
acaagattaacaatacctatagttcgagcttccctcgaagaaggatttttagataatcca
gacaatccatttcaccggcatttttgtattgatgaaaaaggagttgatacaacaacatat
gcagctaaagctagatatatttacaataaagtaaagttagaattgttggatatgccgatg
acgcctcgacaggcttggcttcaaatggaagctgaagttattgctaattttcctgatact
ctgacacagcaagaaattattcgtcggttaccaacgtaa
>MINJ2000Fg00341t1
atggatatatttgtgaaaaagcaagtggaattgagtattgtagtaaaaggaaagaaatct
aacaatttccttctccctactgcggcaccggcttgtgatgaacatttccttaagattgct
ttgatgccaatgtgcggaaatgtttggtttgataatattaaaaattgtgctctgataaac
ttttttgaagacaaattatttgctgaatcaaactttgccaaagatcgaaataaaagtaga
agggctatcgttgtgggtattagaattgggcggtatcgggatcccgaccggtatcgggca
tccgataccgcccaactctactgggtatcctccccccttagagtttggggagagggaggg
gggaagttcctcattcttctcgatggatgtgccatttgccctagtgctgctgctaaaata
actggtttaaaagtcacacattttgagaaaggaggaaattggttatctcattgcgatgac
gaatctgaatttgaagctttaagtgttaaagatttgaatattgggttccaagtcgctgaa
attcgtggccttaaagtaaatttagttaaagacgaagtgaaacattatgttagagatggt
aatggacataaagtagttgatcaagcaccaaaagtctgggaagatgcgaaggtggaatgt
tggtggaaaagtactgacacaaattgtggaatttaa
>MINJ2000Fg00342t1
atgtttgaacaagtctatttatcaattgttattgatcctgatgaagcagaacctggtgta
actatgcatcaagaattgcatccatctgcacttttctcctttgcggggaatttaattcca
tttcctgatcacaaccaatcgccaagaaatgtttatcaatgtcaaatgggaaaacaaaca
atgggggtcccagttcacgcttggaggcaccgcgctgatggcaaaatgtatttacttcaa
accccacaaaaacctttacttaaattagaggctcatgacaaatatgaaatggatgaatat
cctttgggaacaaatgcttgtgttgctgtaatttcttatactggttaa
>MINJ2000Fg00342t2
atgtttgaacaagtctatttatcaattgttattgatcctgatgaagcagaacctggtgta
actatgcatcaagaattgcatccatctgcacttttctcctttgcggggaatttaattcca
tttcctgatcacaaccaatcgccaagaaatgtttatcaatgtcaaatgggaaaacaaaca
atgggggtcccagttcacgcttggaggcaccgcgctgatggcaaaatgtatttacttcaa
accccacaaaaacctttacttaaattagaggctcatgacaaatatgaaatggatgaatat
cctttgggaacaaatgcttgtgttgctgtaatttcttatactggttatgatatggaagat
gcaatggtaataaataaaggatcatatcaaaggggatttgcccacggaactgtaattaag
gttgaaagaataaatttagcagagcactcaaatgcacgttttgggagaaaatctgattgt
gaagttgtattttgtggtgagccaaatgatattagacctgccagtttagatgctgatgga
cttccaattcaaggtcgttatattctttttaatcctcacgggtttccttctcgaatgaca
attggaatgatgattgaaagtatggcgggaaaagcagcagcaacacatggagatactttt
gatgcttccccttttgtttttaatgaacaaaatacggctatagaacattttggaaaaatg
ttatcaagagctggttataatcattatggagaagaaactatgtattcaggcgtggatgga
cgtgaaatgaagacaaagaagaagctcatgtctgtggaagatgtggttcaatag
>MINJ2000Fg00343t1
atgcatgatctgagtattgatcaaatagacacaaaccacgcttctggtagtattttgatt
gatggaactcttgataatatgcatagtggttttgaattcaagaatataaaaatcaaaaat
tcgcttcaagcaaaaatcagtcaattaaaattaagcgtttttgatacactcgaaactgat
aacattggtggagatccaccttttaaatttgctcaatgtagtaaattaacattcaacaat
gttccagcagtaattaatccacaaagcaattatagttaa
>MINJ2000Fg00344t1
atgatgattacaattgtttttattttcaatgagaactcattttatgagattgaggatgaa
cgtgctgctacctgttatattgcccgtattccatttaagaaaactttggctgattttttt
actgtccaatattgtgaaattactgttccggatattttcaagttcaaatatattggcttt
agtaaagatggtgttgctgacattcgtatgacgaatacatcaaccaaaaaaatttatcga
gtcaaattttcttgcacaacagaaactgcgaagaatgaagactttactcatgctcttgtt
ccatttgatgcctcaattcaatttactgctggatgtgcattggtttctcctccaaagaat
tattcttcagagccacaatatataccagtcgagaccatccgaggtagtaatgcaattggt
cttgaaaagaatattgaagaattatttccaatatttatgttatctgaggacaatgttcaa
gttacttcaaagtttggggataatgattttatatacaaaattggcaagacatttgttgag
gattggttaaaattcaagtga
>MINJ2000Fg00344t2
atgatgattacaattgtttttattttcaatgagaactcattttatgagattgaggatgaa
cgtgctgctacctgttatattgcccgtattccatttaagaaaactttggctgattttttt
actgtccaatattgtgaaattactgttccggatattttcaagttcaaatatattggcttt
agtaaagatggtgttgctgacattcgtatgacgaatacatcaaccaaaaaaatttatcga
gtcaaattttcttgcacaacagaaactgcgaagaatgaagactttactcatgctcttgtt
ccatttgatgcctcaattcaatttactgctggatgtgcattggtttctcctccaaagaat
tattcttcagagccacaatgtaatgcaattggtcttgaaaagaatattgaagaattattt
ccaatatttatgttatctgaggacaatgttcaagttacttcaaagtttggggataatgat
tttatatacaaaattggcaagacatttgttgaggattggttaaaattcaagtga
>MINJ2000Fg00344t3
atgcagaacatcgaccgccgcgagcgacgtgctcgctggccacagcaaagcacggtcgtc
tcgagaacattttacacatggacaactatacggtcgttcaaatatattggctttagtaaa
gatggtgttgctgacattcgtatgacgaatacatcaaccaaaaaaatttatcgagtcaaa
ttttcttgcacaacagaaactgcgaagaatgaagactttactcatgctcttgttccattt
gatgcctcaattcaatttactgctggatgtgcattggtttctcctccaaagaattattct
tcagagccacaatatataccagtcgagaccatccgaggtagtaatgcaattggtcttgaa
aagaatattgaagaattatttccaatatttatgttatctgaggacaatgttcaagttact
tcaaagtttggggataatgattttatatacaaaattggcaagacatttgttgaggattgg
ttaaaattcaagtga
>MINJ2000Fg00345t1
atggaatttatacacttggtacaaacaattgaagcacaaaatacaacaataacgaatttg
gaaggccaagttgcggaacaagctacaacaatagcaaatcaggcagcacgaattgctttt
ttggaaggtcaagttgtgggacaagctacaacaatagcaaatcaggcagcacgaattgct
tttttggaaggtcaagttgtgggacaagctacaacaatagcaaatcaggcagcacgaatt
gcttttttggaaggtcaagttgtgggacaagctacaacaatagcaaatcaggcagcacga
attacttttttggaaggtcaagttggagaacaggctgtgaatattccaaatcaagcggca
agaattgtcaatttggataatgcatcagttagttttaaatatatttacaataggaactgc
aaaatgtgctga
>MINJ2000Fg00346t1
atgcctcgctgcggtcgtgctcgcgaagcggcggccgtcgctccgctcgacatgtccggc
ttcctccgcggcggcagaaacttttttccgtggtactgtatctcggctcacagtcatctc
cggaaaaagagtggtaccgttcgactcagatcgggggatatgaaaggatttggagagatt
aagagagctatgaagggatatagggatatgcaactatttccctcttaa
>MINJ2000Fg00347t1
atggaagataattgtccaacaaaggaacagacaaaatttgcaaatttggaagatgcacaa
gaggagaaagtcgccattttagattttggtgctcaatatggaaaggggaaggttgttgaa
cctttacaagattttcataaagacgaagttcgagaacttggacgaactcttggattgcct
gaggctattgttaatcgccatccatttcctggtccaggtttggctattcgaattctttgt
gctgaagtgccatttattctttcttgcttccatctttactctattttgacctaa
>MINJ2000Fg00348t1
atgtctctactccatattcctgccaaagataattttctactttctgctggagaggggggt
tgtattgatatatggaagttggaagctgatgcaaatttgattcacaaattttctatgaag
gttcctgtccagagtatttggtcaatttctgcactgcgaaatggtgattttgcaattgct
tcgagttctggaatggttttaatcttcacagctgacccatcgagacgagctcctgatgac
attcaagagtttttctattccagccaatatgaggaacttgcatttaaagaaaaagaaacc
caagcagcaaaggatcccacttttgatatgtctcgcttttcgactaaaaacgacaatata
gctgcaaatgatggatttttccatcaagttgttaccgaacagaatggaaatgctgcagat
ttccaagatcctattacgggctccggacgttatgttcctggaagttcttcagtcaaacct
gtttctattgaccctgttcttatcctttcatgtcggtcacttgcaaatgctgccagtcat
agttatggacgtgaaatgttgttatcagcaacttctgctttttcttctttcattccagaa
cagctttattcatcaaaacaggcattacaggattttacttag
>MINJ2000Fg00349t1
atgaatgaagacggtatcgttgttaatgaggagggcgaagaggctggagaaaataatttt
cagtttatggatgccgaccaaattcaagctttagcagacgaacttaaccccgggtttgtc
gctgacccagcgtttgaagtcccaaattttatacttcctgttcaaaatgatggagaagat
tctttggggacttcacgtagctctatatttacaagcactactgattcttctcgaagagat
taa
>MINJ2000Fg00350t1
atggctcccggacaatccgtcagtggacaatccggcagtggaaaatccgtcagtggacaa
tccgtcagtggccggacaatccgtcagtggacaatccctgatggtggtgacatttggatg
attcaagattttgacggcccaaatggattcagtggacgtaaaaatgaaacagttaatatt
gaggatgttttgagggccgtacatggaattgaagttgaatatgttgagccttctaaagaa
aataaaaatttcgttccaaatgttgagagaagtggggaaatccgttttaaacaagatatt
gatattagaggaggtggaaaacgtcttagaaaaagtaaaggagagaaaatgtatatttgg
gattttgcccatcgaatgcgccgaattgataaacgatggatgattactggagaaaagtca
aagcccgaacatatttttcgtgttctgattgatgggcatgcaatgttagcacttttaaac
gatgatggggatgaagtagcacgttgagctctaccacatcggggcattgactaa
>MINJ2000Fg00351t1
atggatgggttgagactattaatttgccagggaattaatcgagaaaatacagcacttagt
ggtatcgggttcgagaccgagaatgaaaaaaccgagaccgatattggaaaaaagccgaga
atctcggtatcggtctcggtatcggtctcgtcttctacaactctagttttaacttggtta
gttcagacaatgagaaccgtcatggtgctgtaa
>MINJ2000Fg00352t1
atgcgcaataatagcaacgatccactccttttctggttaaatggagggcccggatgttcc
tcaatccttggacttctctctgagcatggtccttatttggcttcaaatgatgggagaagt
ttaacgaaaaaccctcacccttggaatcgtatggcgaatgttgtttatttggaagggcct
gccggtgttggattttctattgctggttcagaccgtaaatggaatgatgatacagtttaa
>MINJ2000Fg00353t1
atgggatccaaatttctgttcggaaatattctggcttttgggatttgttttggcattgtt
atgtcaaccaattgtcctgcacctttaactaatacacgaagttcggaaagcaactcaaat
agccaagctcatcgtgaatgtaacattgggccaatatgtgactgttatgctacaactact
ccaagtaatattccaacaactacaacggcttccacaacaacatccactgcggcaagtccg
gctacgggtgctagtggagtaagcttggatacatcatctgctgcaagtctagctactgca
aatatcacgataataaattatatttattcgaacaattctgtgacacaatcagcaaattca
tactctacttctaactctacatcaggatcttgcccttgtgttctagttaacgagttaaga
agaattaaatttttacggttgaactttgaccaacagaaccgtttcgaggtctgtataagg
gagatagagatcgagctccttgatgtgactttgactttatcagtaaaggttattagatgt
gcttatcatttaaaacttttcttcgcaaacaacgctgacattgaaccattaattgaatgc
gaacaaattactggatggggaaggatcttcgagtttattcttgcaggattcagcttcaat
gcagataatatgaaattagtaatagtaccagtagataatattggcaattctgtattaact
gctgctatggaaaatgcaacagctaatgacaaatgtggcaatggaacaaccgcaatcgtt
cttacatggacaaaatggtttaaaaggatctgctttaaaaatgatgatgactggccaatt
gagcgaaaacatgcctatatcgccatggttcttcgccaatactgcgctaataatgcacct
cccgcagtctggcaagcaatattgaatgcatacatgcctgggtttggaacagtccaacag
tatcttacctattgtgatatgtgtaccaataacaacgttactgtttataatcaaactgtt
cctcaagattatgcccattgttgtaaacctgacaaaaataacaaaacagaattagtacaa
gccatagatttagacttgaaacctcttcttacatcaatgcagattatgtcacttaacagc
tacagaaactcaatagtcaattgtatatacaaattattcttcaacgactatgtatctgct
tatcaatgcagcattccttacattaaaaattgcttcttaaacaacccacaaccgagagga
ttgcttatgaagacaatcctttggccagttttttctgcttcacaaccaggaaatttttcc
ggagcatgtggatgcagttga
>MINJ2000Fg00354t1
atgggttccaaatttctgttaggaaatattctggcttttgggatttgttttggcattgtt
atgtcaactaattgtcctgcacctttaactaatacacgaaattcggaaagtaactcaaat
agccaagctcatcgtgaatgtaacattgggccaatatgtgactgttatgctacgactact
ccaagtgatattccaacaactacaacggcttccacaacaacatccactgccgcaagtctg
gctacgggtgctagtggagtaagcttggatacatcatctgctgcaagtctagctactgca
aatgtcacaataataaattatatttattcgaacaattctgtgacacaatcaggaaattct
tactctacttctaactcaacatcagcatcttgtccatgtgttctagttaatgagttaaga
agaattaaatttttacggttgaactttgaccaacagaaccgtttcgaggtctgtataagg
gagatagagattgagctccttgatgtgactttaactttatcagtaaaggttattagatgt
gcttatcatttaaaacttttcttcgcaaacaacgctgacattgaaccattaattgaatgc
gaacaaattactggatggggaaggatcttcgagtttattcttgcaggattcagcttcaat
gcagataatatgaaattagtaatagttccagtagataatattggcaattctgcattaact
gctgctatggaaaatgcaacagctaatgacaaatgtggcaatggaacaaccgcaatcgtt
cttacatggacaaaatggtttaaaaggatctgctttaaaaacgatgatgactggccaatt
gagcgaaaacatgcctatatcgctatgttacttcgccaatactgcgctaataatgcacct
cccgcagtctggcaagcaatattgaatgcatacatgtctgggtttggaacagtccaacag
taccttacctattgtgatatgtgtaccaataacaacgttactgtttataatcaaactgtt
cctcaagattatgcccattgttgtaaacctgacaaaaataacaaaacagaattagtacaa
gcaatagatttagacttgaaacctcttcttacatcaatgcagattatgtcacttaacagc
tacagaaactcaatagtcaattgtatatacaaattattcttcaacgactatgtatctgct
tatcaatgctgcattccttatattaaaaattgcttcttaaacaacccacaaccgagagga
ttgcttatgaaaacaattctttggccagttttttctgcttcacaaccaggaaatttttcc
ggagcatgtggatgcagttga
>MINJ2000Fg00355t1
atgaatgaagcttacgatgacttaactaaacgagatccgagaaaattatctcctcaaaaa
gcaattgaacttcaattagcaattaaagatatagaaaatgcaaagtccccagttgaagtt
tttggttttaatccaacaaaaacaattgatattaatgatttagatgaattagaaaaaaga
tgtttggataaggaaaaggctataaaattgttaattggtgagaatgatgtccaaacactt
aagggattgaaagaacgtgctcttgatgcagttgaaagtattaattag
>MINJ2000Fg00356t1
atggatatatctttaaatttaattaatgattatttaacacttgctggaactgacccaaaa
ttaaaaagtcaagaaaaaaccttccttaaagaattagaatcaatttcaaaagagacggaa
aatgctagaattcttggaaatccacaaaatttaaatgatccattgaatttggattctaat
tttgcacgtcgacttgaacaaatctcaaaatttgataaggatcaaggattgatgattttt
agacaattgaaaggatttccaattgtaatagatgaactaaaaagaaaattaaccgatgca
tttgatactatttttaaacaaattcaaccttccacaaacattccacaaattccaaatgaa
ttaagacaaactatgtcggatatcgaaaaagatgctagtaaattattaaaaacacaaact
ggacaacaaccatcaacatcttcacattctggaccttttcaaattgaggctattgagaga
aattaccgcgaaatatatatgaaacgattacatgataaattatatgataatgcaatgatt
caatataaaggattgaaaatgaggggaattgaagcttttaaaaaattaaatgatgcatat
ctttcactagttccttcccaaataagtccacaaatgcctcaatctgttcaatcctctact
gattcaattaaacaaattagagcttcaaagaaggatgaagatattttaggtccaggacct
gcaagcctggaagttttggataaacccattaatgttcaacaagttcagatgttctatctg
agcttgcaaaacgatgaatctcttctaccttatattaaaacttaa
>MINJ2000Fg00357t1
atgcgtgatccagaattccgaacagaatatcaaaatatttatagaaacggagaaatattt
aatgaattggagagaatagaaaaacctggacaaagcaccttgcaagtttttagctctgga
acagccccattaattgatggaccttcgcacgaagaattagataaaagatacgaagaaaaa
tgtaaaggtgctactgaattgagaataaatgcaaaacctggagctaaactttgggcaaaa
gaagcaattaaaactaagatatcagttaatccggtataa
>MINJ2000Fg00358t1
atgggatccaaatttctgttcggaaatattctggcttttgggatttgttttggcattgtt
atgtcaactaattgtcctgcacctttaactaatacacgaaattcggaaagtaactcaaat
agccaagctcatcgtgaatgtaacattgggccaatatgtgactgttatgctacaactact
ccaagtaatattccaacaactacaacagcttccacaaccacatccactgcggcaagtctg
gctacgggtgctagtggaaaccgtttcgaggtctgtataagggagatagagatcgagctc
cttgatgtgactttgactttatcggtaaaggttattagatgtgcttatcatttaaaactt
ttcttcgcaaacaacgctgacattgaaccattaattgaatgcgaacaaattactggatgg
ggaaggatcttcgagtttattcttgcaggattcagcttcaatgcagataatatgaaatta
gtaatagttccagtagataatattgggaattctgcattaactgctgctattgaaaatgca
acagctaatgacaaatgtggcaatggaacaaccgcaatcgttcttacttggacaaaatgg
tttaaaaggatctgctttaaaaacgatgatgactggccaattgtgcgaaaacatgcctat
atcgctatgttacttcgccaatactgcgctaataatgcacctcccgcagtctggcaggca
attttgaatgcatacatgcctgggtttggaacagtccaacagtaccttacctattgtgat
atggtaattttgatatga
>MINJ2000Fg00358t2
atgggatccaaatttctgttcggaaatattctggcttttgggatttgttttggcattgtt
atgtcaactaattgtcctgcacctttaactaatacacgaaattcggaaagtaactcaaat
agccaagctcatcgtgaatgtaacattgggccaatatgtgactgttatgctacaactact
ccaagtaatattccaacaactacaacagcttccacaaccacatccactgcggcaagtctg
gctacgggtgctagtggagtaagcttggatacatcatctgctgcaagtctagctcctgca
aatgtcacaataataaattatatttactcgaacaattctgtgacacaatcaggaaattca
tactctacatctaactcaacatcaggatcttgcccatgtgttctagttaatgagttaaga
agaattaaatttttgcgtttgaactttgaccaacaaaaccgtttcgaggtctgtataagg
gagatagagatcgagctccttgatgtgactttgactttatcggtaaaggttattagatgt
gcttatcatttaaaacttttcttcgcaaacaacgctgacattgaaccattaattgaatgc
gaacaaattactggatggggaaggatcttcgagtttattcttgcaggattcagcttcaat
gcagataatatgaaattagtaatagttccagtagataatattgggaattctgcattaact
gctgctattgaaaatgcaacagctaatgacaaatgtggcaatggaacaaccgcaatcgtt
cttacttggacaaaatggtttaaaaggatctgctttaaaaacgatgatgactggccaatt
gtgcgaaaacatgcctatatcgctatgttacttcgccaatactgcgctaataatgcacct
cccgcagtctggcaggcaattttgaatgcatacatgcctgggtttggaacagtccaacag
taccttacctattgtgatatggtaattttgatatga
>MINJ2000Fg00359t1
atgtataaatttaagggagccagaggacatggtcctctcagatttcaaaatcctgaggtt
tctgcttctgttatcttagcatgtgcatgtctccaaaactggttaattgataaccgattc
gaagacgaaaatgacgataaggagtttgaagaaaacaatatagaaattatttcaaataaa
aatgatggttataacgaggaaccagaagataatcgtgtggaacagcaaaagggctaa
>MINJ2000Fg00360t1
atgggatccaaatttctgttcggaaatattctggcttttgggatttgttttggcattgtt
atgtcaactaattgtcctgcacctttaactaatacacgaaattcggaaagtaactcaaat
agccaagctcatcgtgaatgtaacattgggccaatatgtgactgttatgctacaactact
ccaagtaatattccaacaactacaacagcttccacaaccacatccactgcggcaagtctg
gctacgggtgctagtggagtaagcttggatacatcatctgctgcaagtctagctcctgca
aatgtcacaataataaattatatttactcgaacaattctgtgacacaatcaggaaattca
tactctacatctaactcaacatcaggatcttgcccatgtgttctagttaatgagttaaga
agaattaaatttttgcgtttgaactttgaccaacaaaaccgtttcgaggtctgtataagg
gagatagagatcgagctccttgatgtgactttgactttatcggtaaaggttattagatgt
gcttatcatttaaaacttttcttcgcaaacaacgctgacattgaaccattaattgaatgc
gaacaaattactggatggggaaggatcttcgagtttattcttgcaggattcagcttcaat
gcagataatatgaaattagtaatagttccagtagataatattgggaattctgcattaact
gctgctattgaaaatgcaacagctaatgacaaatgtggcaatggaacaaccgcaatcgtt
cttacttggacaaaatggtttaaaaggatctgctttaaaaacgatgatgactggccaatt
gtgcgaaaacatgcctatatcgctatgttacttcgccaatactgcgctaataatgcacct
cccgcagtctggcaagcaattttgaatgcatacatgcctgggtttggaacagtccaacag
taccttacctattgtgatatgtgtaccaataacaacgttactgtctataatcaaactgtt
cctcaagattatgcccattgttgtaaacctgacaaaaataacaacacagaattagtacaa
gccatagatttagacttgaaacctcttcttacatcaatgcagattatgtcacttaacagc
tacagaaactcaatagtcaattgtatatacaaattattcttcaatgactatgtatctgct
tatcaatgctgcattccttatattaaaaattgcttcttaaacaacccacaaccgagagga
ttgcttatgaaaacaattctttggccagttttttctgcttcacaaccaggaaatttttcc
ggagcgtgtggctgcagttga
>MINJ2000Fg00361t1
atgtataaatttaagggagccagaggacatggtcctctcagatttcaaaatcctgaggtt
tctgcttctgttatcttagcatgtgcatgtctccaaaactggttaattgataaccgattc
gaagacgaaaatgacgataaggagtttgaagaaaacaatatagaaattatttcaaataaa
aatgatggttataacgaggaaccagaagataatcgtgtggaacagcaaaagggctaa
>MINJ2000Fg00362t1
atgcagattatgtcacttaacagctacagaaactcaatagtcaattgtatatacaaatta
ttcttcaatgactatgtatctgcttatcaatgctgcattccttatattaaaaattgcttc
ttaaacaacccacaaccgagaggattgcttatgaaaacaattctttggccagttttttct
gcttcacaaccaggaaatttttccggagcgtgtggctgcagttga
>MINJ2000Fg00363t1
atgtatgcattcaaaattgcttgccagactgcgggaggtgcattattagcgcagtattgg
cgaagagctagacttgcagcagatgatgtatccaagcttactccactagcacccgtagcc
agacttgccgcagtggatgtggttgtggaagctgttgtaggagccagaggacatggtcct
ctcagatttcaaaatcctgaggtttctgcttctgttatcttagcatgtgcatgtctccaa
aactggttaattgataaccgattcgaagacgaaaatgacgataaggagtttgaagaaaac
aatatagaaattatttcaaataaaaatgatggttataacgaggaaccagaagataatcgt
gtggaacagcaaaagggctaa
>MINJ2000Fg00364t1
atgggatccaaatttctgttcggaaatattctggcttttgggatttgttttggcattgtt
atgtcaactaattgtcctgcacctttaactaatacacgaaattcggaaagtaactcaaat
agccaagctcatcgtgaatgtaacattgggccaatatgtgactgttatgctacgactact
ccaagtaatattccaacaactacaacagcttccacaaccacatccactgcggcaagtctg
gctacgggtgctagtggagtaagcttggatacatcatctgctgcaagtctagctcctgca
aatgtcacaataataaattatatttactcgaacaattctgtgacacaatcaggaaattca
tactctacttctaactcaacatcaggatcttgcccatgtgttctagttaatgagttaaga
agaattaaatttttgcgtttgaactttgaccaacaaaaccgtttcgaggtctgtataagg
gagatagagatcgagctccttgatgtgactttgactttatcggtaaaggttattagatgt
gcttatcatttaaaacttttcttcacaaacaacgctgacattgaaccattaattgaatgc
gaacaaattactggatggggaaggatcttcgagtttattcttgcaggattcagcttcaat
gcagataatatgaaattagtaatagttccagtagataatattgggaattctgcattaact
gctgctattgaaaatgcaacagctaatgacaaatgtggcaatggaacaaccgcaatcgtt
cttacttggacaaaatggtttaaaaggatctgctttaaaaacgatgatgactggccaatt
gtgcgaaaacatgcctatatcgctatgttacttcgccaatactgcgctaataatgcacct
cccgcagtctggcaagcaattttgaatgcatacatgcctgggtttggaacagtccaacag
taccttacctattgtgatatgtgtaccaataacaacgttactgtttataatcaaactgtt
cctcaagattatgcccattgttgtaaacctgacaaaaataacaacacagaattagtacaa
gccatagatttagacttgaaacctcttcttacatcaatgcagattatgtcacttaacagc
tacagaaactcaatagtcaattgtatatacaaattattcttcaacgactatgtatctgct
tatcaatgctgcattccttatattaaaaattgcttcttaaacaacccacaaccgagagga
ttgcttatgaaaacaattctttggccagtttttttctgcttcacaaccaggaaatttttc
cggagcatgtggatgcagttgaatgtaatgaatggaaaggaaagaaggctctacccaaaa
attaagagggatttgcttgatgcccattgtgctagctccttctcccctccctttagttta
gaatatcaacaccgcctataa
>MINJ2000Fg00365t1
atgcgtagctgggaattagatattgaaagaggaggaatgtttaataaaaggacatataaa
tgtattcttgttgatcaactggtatgtgttgctattgcaaaatcaatgcctgtattcgat
aaattatctttaggtgacaagattgcactttcccggcacgtatcacatatatttcaatgc
ttcacaagttcatttatatcatgtgagcttggcgtagatacaacgacacgtaaggattgt
gttatgcctgctcttggtgtcattaaaaataatgattttattcaggataaaaagtaa
>MINJ2000Fg00366t1
atgcgccgcgacttttgcgccgggcgacttatgcgccgcgactcttgcgccgcgactttt
gcgccgggcgacttatgcgccgcgacatttgcgccgccgttgttcggatccgaaaaaggc
ctgatatccgaaattttcagttcggatattggctccggatatccgaagatttccaactat
ccgacaaccctactaaatggcggcgcaaaagtcgcccggcgcataagtcgcggcgcaaag
gttccccggcgcaaaagtcactcggcgcataagtcgcggcgcaaaagtcgcggcgcaaga
gtcgcggcgcaaatgttctcggcgcaaaagtcatggaaccatggaaataactcagatcga
actacaacttgttatagtttatttttcttccttctttctgcaagtgtggacacaaaataa
>MINJ2000Fg00367t1
atggactcctgctaccagaactactttcatttctttgaggatacggagaaggctttcttc
cttttaattccttcttttttggacttggagttcttctatagtctgattgactcgaagaat
ctgaaagtttattttgtctacctgagaattgtcttcctctactcctattttcttcccttc
ctctttgcctttctggtgaatatttcttgtttttattgtcataattaa
>MINJ2000Fg00368t1
atgtcaaattctctgaaacatacccgtaccgtgtctttacaaactcttagaaatgcctac
caaaaaactaaaaatagtgattttggacaaggtctgttattggctagtggtgctcttgga
tttgttttagcatctgcaaagattaatggaaaattagatcaaaaaccgccagaaactttc
aacaatcaaagaaaatactctgctccacaaaagagtacattcccccaaattttacaacaa
tactcgaaaaaatacttgaataaacaagggaatcctagtgaaaattttaaagaaaataaa
tacatgcattataataatcaagttgaaaatgctaatcgtatgagatttggcaatttaaat
gacaataaattggagaaggaagattctgtcccagaatcaaagaaagaagattttgtccct
ataaaaaaatcccatggtcttaaagcatatgttaaggaacaggatgaattaaaaaaagaa
gtaattcattaa
>MINJ2000Fg00369t1
atggaacgaccaaaaactcccctctcacctgctctttccattgaaacaaccattagtgac
ccaccaagtccaaaacccctccccgaacctaaacccattataatttcttctactgaaccc
agcaaaaccaacaacaacgactgtattgaaccaaacaccaaacacccaagaatttaccct
ccatcaaatataacaactcccccagccactaatacaaacgaaaaaacaacggttccaagt
aatgtctacacaaaaaagcacctgctcaataacttaccgatagcaaaagctgttttgata
aaaagaggtaatgaagtttttgccacaaaaaaccccatattttttaattcacatgatggt
tctggttcttcaacccaacttttggctggtggtatccgtccacgtcctttaatgtctctt
catgtgccacgtccacccaacatccgtttctctcaaccctaccccaacatgccacaacag
aattcccgactcactccaatgccctaccaattcaacccactgtctccaacacaatattac
tggaataaaagaaattga
>MINJ2000Fg00370t1
atggatgaggccgaagctgagagagctttaaatagagagccctcgtcagatgagtctgat
gaggaagcattgattagggtgccaagacgacgtactccgcagcgaacaccgcagcaaatg
aatcagatggctagaaatgttggaggtacacatccacaacaacaacaacaacaacagcct
ccaacaccacgtgtgccaagtaatattagagacacacttgaacaacagcaatctctcgat
gacgcgcggatgcgtgttgaattcagcccggtttcagattcgtctgatgacgagtcttca
gaagatggggaagatgatgaagctggcgatgctcacatcattatggatgctgaagaagca
gtacaacatgctgcccaaaatgggttagaattgtttccaagtctagcttctatcaatgct
agaccaacaattcaacaacaacaacatcagcaaactgaagattttatgacacggcagcgg
caacgagagctgaataggaatgagccgttcttttggatagagccgatgcacttgactcct
gttgatggctcacagtgcagcatatgcttggaagagggtcctaacattaaagccgatggt
ggaccataa
>MINJ2000Fg00371t1
atgagtcaaataattcctgaatctaatcctgctagtcctcctcctgctattccagactcg
aaaacatctttaaaatcaacataccccgaacagctatggaaactagttaaaggaaaaact
gtgcttcaataccatctttgccaagattgtcaaaaccgtctttttcattcatctgataaa
gtggtacgaaatggtgatagtgttataatcaaaatagagatgtgcaatgattgtgttaag
gataattgttatgctactgatttgctttcgaacaagaggaagaagatagataaaacgaat
taa
>MINJ2000Fg00372t1
atgaatgttcaaaaaattcttaaatgcagtaatatttcactgcgctatctgcttaatcac
ccttctagccgagctaaaattttgagtaatcttaaagggaagaagttgaaaactacctat
ttgaatagtaatggacttggaaaaactttattctttgatgacttgagccgaaaaggggca
aacgatatccttgcctatggacgactttcttctccaatcaatattaacgttgcagcgcat
ttttatgctcgccaccgtataagacttaattatccttttcatttatgcgttgttgaacga
cggactcatgaagatcgctactaccccttggagttattagaattagtggaagaagaaaat
ttatctggatggatggcgaatattttcattgataacaatgctacaacttctcatgattcg
gaaaaagattttgatgtgacaacacctgtaccactttctgactatgatgataacttgtgt
tatggaggaagaaaatttagtcaatcacaaagtgattacgattatatggatggatggtga
>MINJ2000Fg00373t1
atgagtcctcctccagcaaaacgtgcaaaattttctcgttcattctttattgaaaatatt
attccatcaatattattacaacatgacgtacctaacgatcccgaaggtctgctaggcggt
attttcaaatactgcgtcgacaccgcaattgaagaaagtcgtgagaacgggaacgaagca
gactacctcggctgccttattagcagcgaattactcgatcctcatgtctggatcccaata
agacaaattaacgacaacactgtggatgcaattcttaaccaatttctaaaagttggtcag
agtaagaaacaacatggattaacactttgggggaagccgttcgatgttactataaataat
cttgacgggaaaaatcactgtcttttcttcgcccttcaagcaacacttgtttataacatt
aggggcttatctcgttctcaattctatgattatgtacatagccgctatgggtcaagaaat
caattcaaaagagaaacctatgagcttatgaaggaaattggtgcaaaattcggactagat
ggttatgcagctgaagattggattgaacctattgtggaatattggaacaacaaatatgat
aataaatttaaagtattcgtttttggatcaacaggacactacaaacctatgtataaatat
ggccctgaaagatatgatattcccattattctctactacgataataaacactttgatgga
gtacacaaatcgggtaacttatttggaaaaccttattgcctttcctaactgataatgaag
ggcaacaaactatatgaaatgaaagttaaaaaacgaccaaattcaaaccctaatgttatc
ttccgcgactcatataatttaatgccaatggctttagcagcacttgtgcctacatttggt
ttggaggtagaggacaaaccattcttccctcatttagcaaatagaccggagaactactgt
aaaataatttatccaacaaaaaaggaatatttagcagatggaatgatgcctgctaaaagg
agagaatttgatatttggtatgaggagaacaaaaacactcccttcttattggatgaggcg
ttggctagttattgtaacaacgatgtggaaatattaatgagtgctcttatagccttccgt
agagaattttttgagacatcaaagagatcaactcataatggaattgatgtattgttggag
tgtaagactattgctagcgcatgtatgaagcattatagagtgaaccatttaaaagaagaa
cacatagcaattgttcctgaaagaggatatgaaaatgttgataatcaaagtttgcttggt
ttgaagtttttccagtggtatgcagagaaatataacgtcgtaatacaaacggcacattgg
aaaggagagaaggtagtaggcaaatataaactggacggatggattgaagaacaacagcta
ggaatagaggttaatggttgtggttggcatggatgccaaagttgctatccgagtgataat
atgttgttacctaatggaatgactgcaggaaataaaagaagaaaagataaagaaaggatg
gaatttattcttactaaagtcccaaaagtagatgtatattggcagtgcgaaattgaaaat
atgttaagaagagataaagaaatgaaggaaaaatttgataattatttggatgaagggccg
ttggaaattagagactgctttttcggaggacgtaccggcccgcttaaactttttcatgaa
gctaaagaaggtgaaaaaatttcttactatgatgtgacgtcactgtaccccttcactaat
tttataacaaactacccaattggacacccaaaggtgcacactttaaatgaagaagtctac
tggacaaaatcgacagacaacatctacccattttctttgatgaaagtattcgttataccg
ccacgcaaaattgatatccctgttcttcctgtaaaaattgacgaagatagactactcttc
ccgctatgtgcgaaatgtgtaaaaatttttccaaaaggagggatagatgaagaatatagt
tgtactcatagcgatagacaacgtggatgggtgagcagctgcacttccattgagttaaat
gcagcattggacgagggttatattgttactaaattatacagagtactggaatacaccaaa
tcggacgatgagcttttccgtccatatatgcgcgaatttttggcacagaaaatacatgct
tcaggttttgatgagaaaataaaaggaaataaagaagaagaggaaaaatttgttaaagaa
tgttgggaaagatttggcatgagaatagaaagagaaaagatgatatccaacaagggaaag
agagcaatagcaaagttagcagtaaataatctttgggggcgattttcattgagaaaccaa
ggactctctcaagtacatatcactggtgatgttgccgaattatgcgaatatatacagaat
cgttctcttaaattgtcagcaattgatgaacttaatgtggatactattatgattcgttat
gaaaagaagaaagaatggattgaagaacacgacacttcaaatgttgtattatctctttgg
actacctccgccgcgcgtttgcacctcctaaagttaatgcagaaagtagtgcgcactcct
gggtgctcgctactttatacagacactgactcgctcatctttgctcatcctgccaacaac
aatcctctggaattaggaccacatctaggagatctaacagacgaatacccaaatcatgaa
atacttgaatactgcagtggtggggcaaaacaatatggcttaaagctgaaacgaaaattt
ggagaaggaaatgaagcagagtatgttttgaagattctgtatttgattatgttaaaactg
gtcatcttaatcctattcatattatgtatccaaactttttacgtccttctataa
>MINJ2000Fg00374t1
atgaacagtctacagattacaaaaatattatcgataaatcaaaagacgagactggtgttc
caaggatgcttgccatgtgatcgcctaccagacaaaaattctataaaatatcctgctgcc
tttgttttaaatctggatccacatcaactagaaggatctcactgggtggcaatatttgca
gaaggaaaagaaagacctatttattattatgacagtttgatgctttttaatattcaacag
ccgaaaattggatgtataattaatagtttccttaaacaattccctcaagtaataacaaat
tgtaaaccttactaa
>MINJ2000Fg00375t1
atggcttataagtcatatctctcgcatgaactcagcttttcaccaggcgcaaaaagttca
catctaaatgttgcaggatattatggagacaacggattaagtttggaagcgggagctgga
tttaatacacgaaaaggtagatttggattaagcaacattgctcagtttatggcaaagata
gatgccgaccttttcaatcagcctctatatttaataaaccagtgtgaaatcgatattgaa
attctccctaatgattcgcgttttgttttaattgcgccagcaaatgctgcaggagtggca
caaactaatcgttataagtttgaagtggttagttgtaaaatatatgtgaagaaagtggac
ataatggatggtttagctctctatattgcaaaaaagctagacataagacctgcaagatat
gccataagaaaaacaatgatgaagcctctatttattagtcaaggacgctatgagttcaac
gcaaatttattcatggatcaaattcccagaagagtaatattaggtttagtatcaaacaat
gactatgtaggatcagttggaagaagtccatttaattttcaatcttttaacatgagagaa
ataagtattatcgcaaacggtcgtagctaccctcaggcttcatatgacttagattttccc
tccggaaagtttgcaagagcttttaatgacatgaacgatgctataggattttcaaattca
ttggaaagtaatggaataacctttgaacaatatgcatatacacattgtgtttttgtattt
aatcttacaaatagtggagaggatcaaagtggtctattcgatttaattagaaatgggact
acagcagttaatataaaatttagtcgaccaatcccagagggaggggtgatgcttatagtg
atgggggaagcagactcgcttattatgttagataaaaacagaacaatcacaagtgataca
accgtttga
>MINJ2000Fg00376t1
atggcaatcaatatgtccgacaagagatgcctcatgaagcaaattattcccgaagtagat
tttaatataacagcgaatggcttaaccatttctgcctcacagcgtatttcaacaccacga
tttgtccctttcgaccatgcaggacgttgcagagaatgcaaaggatcagaagttgagctt
gattttctagtcacaaaagaaggagtgacaatcttttgtacacggatcaaatctccaaca
ttcataccctttgattccatctacgatctacctggtcactgctttttcaagataaagaat
aaaggacgaatctttaacattcaacatggagttcctcaatgcactgcacagcctttagtt
cataatattacacccgagaaaaacaatattgctccacctgcatctcctcccacaaagaag
atcaaactagaagaaaagcctccaacagaggcagaggaggaatttgatcaaattcttcaa
gaatttttcgacaacatcggtaccacaaaaacaacaagttctgccactcatgttgataag
gataagaacgaagtccaggaggatttggaagaagttaaagatcgtgaaaaaagaagtaca
aatgctgtaaactcacaatctatttaa
>MINJ2000Fg00377t1
atgactacacctagtccccactatacacccagctggggactagtgcagaatgccctaacg
ggtgaatttattatctcaaacgatgagcctctgccagacatattttgggtgcgaatttcc
aaagaaaaattttatgaggtaatggaggctattaagaaaatggattgtgttgataggact
tggggcagtgttcatccatttttagaggatgaaagtatggaagatgaaggggagggagag
gaagcaactatggcagagtgctcgttggaaattatttctgtgggcaatgatgttccagaa
tggtttgcaccacagatgacttcaactcgtaatccaactcctgatgcgatggattacgca
gatgattcctcggttcaatgtttagatgaaatggaccactaa
>MINJ2000Fg00378t1
atggactcaactggcaatggactcaaccgaccgtggactcaactggcaatggactcaact
gcccatagactcaactggcaatggactcaaccggccgtggactcaactgacaatggactc
aaccggccgtggactcaactggcaatggactcaactgtccagggactcaaccggccaggg
actctactgaccaagaactcaaccggccagggactctactga
>MINJ2000Fg00379t1
atgccaggtaatgccccaacaacttcaacggctgccgcatctacatccactgcggcaagc
ctggctacgggttctagtggagtaacctcatctgcatcctctggaagtcaaggccctgcg
aatgtcacaataagttctgcgacacaatcaacaaactcagtcgccacttctagctcaaca
tcaggatcttgcccttgtcttctagtcacagagttacgaagaattaaatttttgcgtttg
aacattgaccaacagaaccgtttcgaggtctgtataaagcagatagagattgaccttgct
gatgtaactttgactttatcatcaaaggttgttaagtctgttcttcatttaaaactttgc
ttcgcaaacaacactgacattgaaccagtaattagttgcgaacaaattactggatgggga
aggatcttcgagtttattattgcaggattcggcttttgtgcagataatatgaaattagca
ataacaccagtagataatattggcaataaccttataaccgccgctattgaaaatgcaaca
gctaatgacaagtgtggcaatggaacaaccgcaatcgttcttacatggacaaaatggttt
aaaagggtttgcattaaacccgatgatgattggccatgtgaacgaaaacatgcatatcac
gctatggttcttcgtcaatactgcgctaatgttgcacctccctgcgtttggcaagcaata
ttgaaagcgaagatttccttggttggaatagttataacaattgaagagtatcttgccctc
tgtgatatggtatttttgatataa
>MINJ2000Fg00380t1
atgttccctctcattctccattatatacaaacattagaagctggagttcagctagatttg
gatttttgcaagtcgagagcaagagatatgtggagagaaatgtttgagatgaaaactaat
ggacgttcagaagctgcttctcgacttgctaatcttgtaatgcatcgacgacaaattgaa
aaacgagatactattgccgagttctgggctcgtcgtttgcatgatatgcaatttagagac
gatcctgtagattcttctggaacgactggtgttggttctagtaatgttagaagggcggta
aatggaggaaatgaaagtcaactaaaggcaacaacaaataataatgtacaatcaacgact
gttgaaagttttaaaaaattggaagatggttatgaagaacaacctgctgaagaaaaacca
aggcataaacctctttcaatggcaagggatcaccctcaaacttatgctcaaaatgattat
aatcgtggatcgcctaaggacgaatttgttgaaacaccttcaactggatgctgtacttgt
caacgcggacctcctggaaggcctggtcctccaggtagagatggtctaagaggattagat
ggagaacccgggcagatcggccctccaggtcctccggcgccacctgggcctgatcaatct
cagctctttcctccacaatgtccttgtgaggctccaccgggagagcccgggccaaaagga
ccgcctggagctgatggaccggcaggaccgccggttcatttatatgttttatttgaattt
aaacgagaatttaaaagggagagccaggcgaagatggaaaaccgggtgatcaaggaccgc
gaggtccgcctggacttgctggacaacctggccagccaggaaggccgggtccccctggag
agcctggccaatatagaacagagatcgggcccacccggacctccaggttcaccaggagtg
cctggttcaagtggaaaaatcggctcaaatggacgtcccggagcacctggagcccctggt
tcatgtgaccattgccctccagcaagattggctccaggatactaa
>MINJ2000Fg00381t1
atgcgacgtggtataatggataacaagcgtgcgggatcgggatcccggtcgggatcgggc
gggattatcccgggtttttcgaatcccgatcccgatttttctgatcccggtcccgaaata
aatatcccgatcccggccaatcccaatcccgagccgggacccgggatcgggatctccagt
ccaaatcccgatccaatttcggccaatcccgatcccgtgtcgggatcgggatcaccattc
ctaaatcccgatcccgggtttttctctaaatcccgataccgctga
>MINJ2000Fg00382t1
atggtcggagattactcaaagaatacattcggcgttgaacaaaatgtgtcttataatcgg
tttacattaaattgaaaggtcggattagattacgcgattcctgtgaaatgctcggattcc
ggacataaaattatctggaaccccaaccatagtcaagccctgtttcaggagcctcaaagc
ctcattgcatctccttttatggtcgtaaaatctacccttataaatgagggtgtatctcaa
ataggatgtatcgcttag
>MINJ2000Fg00383t1
atggacaatttccgagcattatgctacgatcttttattggctggacaagaaactactgga
aatactctaagctttttagttttgtatttattattggatcagagggttcaatcaaaatta
caagcagaattggataatttagtagaaggaaatgaagaattaattgggttggcacaacga
ccacaagcaaactacactaatgctgttattaacgtacttccggttaatccatttaatcca
ccaactgcacaaaagcagaaggcatttgtagttcgcccagacccttataattgtcgatta
attttaagaaaataa
>MINJ2000Fg00384t1
atgctcggccgtcgccttcttccaatgaagctcgacaccggccccgggacaaggaagtcg
tcaacgctgtgctccttgttgttgctgcggctcgttatcgcaacactccttttgtgtgaa
gtgcctggacagatgaaggaggaattcgtcggagttgccaatcacaaaaagattggatac
gaagttacgcttgtcaactacaccattgaacttaaagagacaaactttaactccgacgag
tacagaaagcgcttcccgaatgcatgtgatgttaagatcgacaacaaaaccattacaaca
acatcactggatgcacagtggcaggacagctttaataatattatgccgttcgtctacggc
aaaagcaacaaggtcgtcgaaaggctcagccatggtccaatctatgattacaaggagaaa
tgtaacaaacagacatgtggattatgtatgccgtggacgactctcgaaatctcatggagc
aaatctggtggagatgtctatgcatacactcatctagttggtgaagttgagcttggtgaa
aagctgcgtataactcagggtggaaacgaagaagtaaccttcgacatggaggttgaaggc
ctaggcaaattcaagatgggtccggactcattcaaggcttcgaaaaatgtactctgcgtt
ctagagaacaatcccatcgtccaaccagaaacatggaccatcgcaaatgagaattttaaa
aatgaacgtctacttgtcttcagcatgcttccagtgagtgcatctgttggaacacatgat
ggaacaaagtttgcgggtacaccaccatccggaccgaattgtgatcacttcgttcaattt
gacagaaataactacgagctgctgtttgtctctcttccgccatcgacaacgacgacaaaa
acgacaactacatcgactccaaaaatctcttcaacggaaacacctgaaacttcaacatgt
gctccttgtccatcgacgactccagtgattacgacaactacggccaaaaacatctcagca
ccatcgacaaagtatccagctgaaaacaagtgcccgaaggaatccaaaggatggctgttt
tatctgattttggttgccgctattgtgggtataatcatcattggaatcttggcatggttc
acacggtcctggatgaaggtgaattctgcaaagctgaaggagattgaacgcgaacgtaaa
gaagaagaagatgtgcatgctctgtacaaaactgaagcaaagctcataaagaacatcaag
ccatttgaggaatggaaggaagataaaaagctggaagatcagagggcaggactttgttcg
gttccgactgaaaaattggttggtacactgtggaagagaattgagaaggaaaacgccaaa
gacaaaatgcaattccttgcagaccagttcgataagcagaaggacaaggagctctgcgat
cgcgaatatgctctggaattggctgaaaagggatatgatgccgttgggggtttcaaggaa
tggaaaacggaaaataatatcaagccgttcgaagtgatcgatggaacgtcaactgcgatt
gaatatggagagtcaaggatcgtcgataagccattgcttcccggggccagcattgatgat
aagaagcgatattag
>MINJ2000Fg00385t1
atgatgttcggtgctcgtcgaccgaattcattgcgtggggactacagagaggcccgccgt
tttcgcaaccgacgtgagtacagtgcctggtgggatgcgggtgagttcaaaagtcaaaag
tttttcgaaagtcgtcagttcgcagtgggacgtttcttcacttgtccgagtcgcatccgc
gtcacttttggcttcggtgaccgctatgtgattgttgccagcaccaggaatcatccacac
aaccacaatcggcaaaacaataatgctgctgacaacaacccaaatactgtgcaccgcgtt
cttcctatggaggcatcacaaatgatgactgctcggaacgtttatattggcccgagaccg
agtacttccgctccgaatcaaacatcaagacagagtcaagcaacgccacctagagcatcg
gtctcgacaatgtcagcgaacgcgaacgctgctacgccaacgacttccaacgcttcggca
gttcagaaaggaacggatgccccatcaacatcggctgctgcttctcgtccactgaaaccg
ccaggatttgcgcttgctgccagcgcagctgcaaccaatccagctccagcggctacttca
caaacttctgcatcgattccgggaacgcctgagccttctccagcgtccagttctacttcc
gctgctgcttcaaagccaacgcccagccctgctcaagctgatgctaccaagcctgcttca
acgccaagctctgctccagctgctgctacaaagcctgcttcaacgcccagccctgctcca
gctgctgctacaaagcctgcttcaacgccaagctctgctccagctgccagtcaacaggct
tctaccactgaaaaacctgcgcaaccttcagcggctcccggaacaactgctacaaagcct
actatagtggccggtcacacagttcctggacaagtacctccatcttctgccacaagtagc
ggtcaaatcaatgccagcctagctgctccaaatgcttcaagtcctgcgactccaggatcg
gcatcttctcagcctagctctgcacctgcaacagtaagcggcacgcagaacaaagaagac
agcaagaaggaaggcaagaaggaggagaagaaggaagaaaagagaggaccaggctga
>MINJ2000Fg00386t1
atggacaatttccgagcattatgctacgatcttttattggctggacaagaaactactgga
aatactctaagctttttagtttcgtatttattattggatcagagggttcaatcaaaatta
caagcagaattgaataatttagtagaaggaaatgaagaattaattgggttggcacaacga
ccacaagcaaactacacaaatgctgttattaacgtaaaaattattagttactatttagta
aaattaggacataaacctggataa
>MINJ2000Fg00387t1
atgcgcgactctgctaataatatcatttcaacaacgaggcactggggaacgggaccaacc
gctttactctatttatccaaatcacctgatacttttcctatatctgtcaatcccttcaaa
tcccgaattcttcaagattcctctaaatcatcgatatcactaaaaatcactcttaatagc
tacaaaccctcttatatccccagatatcccctttaa
>MINJ2000Fg00388t1
atgtcttttcatccttatgaggaaggatcctcaattccttcaaaggactgttatacaatt
aaaactcctgcgggagccattaacgaatttaagaaaaatcctgagggattccattatatt
gggaatacggtaattgagtttgtacgctgggccaggaaattcaaagatataatagaatgc
aatgataagtgggatgaaacagacaaaatttcccgtctcaaagtatgtctagacggaaag
ggagccattaacaaaatcaaagaaaatttagatacaacacaaaatcgagaactaatcttc
aaagccttaagcatatgcaaacagaatgaaggtgaatcagtagaacaatttgcttccaga
ttgatccctatgatagaagcaactactggagactacaaaggaaatgtttcggaggaaacg
ctttgcagaaccttccttgaaaagcttagcccaaatcttcaattccttacgagaacattg
actggacctgacaggaagaactttgacatactacttttaaatgctcaagaggcagaatta
atgctatgtgcaaatccgaaaactacattcaatccactatgccaaataactgaccaggcc
acatcaagcaatacaatatacaatgatgaattcactggtgacataaaccataaaaccctg
tggggttcgcgcaaattaaaaggtgaaacaacacataactacggccgatgggacaatcaa
ccaatatgcagttattgtgataaggcaggccattttgagattaattgcatgaaacggcag
aaccaggaacaaaatccacgtctagaagaaatcgtagaagaacaactctccatcaaacaa
attctaaaagaacaagtcctgaacaaggttcgtcctgtgggattagaaaaagagtga
>MINJ2000Fg00389t1
atgagttttgcaaagacaattcatgagtggtacaagtccaaattcgaaaggaaagaaaca
gtagaaatcctatcagtcggaacagtccagaaattcaattggctaaaaaaagttgttgta
ttaaacggagtgaatgttgagtttattcttgattcgtgggcacaaattagttgtatcaca
gaagatacatggaaattagtcggaagcccagccttgtcagaagtcgaattttctggaaaa
agttatacaggtcataagtttacaattcttgggaactttgaatgcacagtcagacttaac
gaagtcgaagaaaagatggtagtttatgtaacgaaggcaaagatgaatctctttggcctg
ccatggatagtcgcattcgaaaataaattaggattcccgatagttacaagtctaaacaaa
gctgaacctacagacatagtcggaaaagaaaatgaagtatttatggtccatgacagtaaa
aaaagtatagaggaggaattgaaagcaaaatttagtcaagtattcggaccagggctaggc
aattgcagtaaaataaaagcacatctccatttgaaaaaaggagtaaaaccagtctttatt
agagcaagaccagtccctctcggagtcaaaaagtcagttgaggaagaaatagatagattg
ttgaatattggtgcaattaaaccaatcgaattcgcggattgggctgctcctattctggca
gtcaggaagcaaaacggaaagatcagagtctgtattgactattcaacaggctcaaatgaa
gcattagagttaaacaaatacccattgccaactccgcaagaaatctggtcagaaattcac
ggtagcaaagtcttttcgcaattagatttgcgagatgcctatcttcaagtcgaattagat
gaggcatctaagaaattaacgaatattaatacccatcgagggttattcgaagtccaacga
ttaccattcggagtaaagtcagcgccagcgatattccaaaagttaatggacgaactaatt
agtggtttggaaggagtattcgcatatttagacgatttgataatagtctcaaagaatgaa
aaggagcataaaaagacattgttagagttattcgaaagaattcaaaattataacctaaaa
attcagttagagaaatgtaatttcttcaagtcggaattgaaattcctgggtcatatagtc
tcagaggaaggaataaaacctgacccagaaaagaaagcaatcattcaaaagttaccgaga
cccacagatgttaaagagctaaagtcagtcatgggctcgataaattattattcaaagttt
gtaaaggaattacaccaaataagaggaccattagatgagttactccaaaagggtaaagaa
tggaaatggcaagataagcaagaagaagcattcaaccgagtaaagtcaattctaagttcg
gagcttatgctaacgcattttgaccctcaatatgaaatcatagtcacggcagatgcctca
aattatggagtaggagcaatgattgcccataaattcccagacggatcagaaagagcaatt
gaatatgcaagtaagtcattgactcagtcagagaaaaattattggcaaattgagaaagaa
ggtcttgcactagtatttgcagtccaaaaattccacaaaatgttatttggacgcaaattc
aggcttagaacagaccataaaccgttagtcgccatatttgggagtaagaaaggcataaaa
gtccaaactgcatctagattacaaagatgggcattaattctgacgaattacgatttcgat
attgagtttgtaagtacagataaaatggggatggcagatagtctttcaagactaataaag
aaaaataacgacacagaagataaagtaattgccatagtcgaagaatttaacgaaacagat
tcgggacctccccaagaaattagtcaagtagaggaaacagttaaagaagtcttgcatgtt
atgttggaggaaattccgatagatagtagtcgaatcaaattcgaaacaggaaaagaccaa
gtactgagcgaagtcatggagaatattagtaagggctggccaaagaaagtcgataattct
gaattgaaattttggtcagagagaagacaaaatctacaaatagttgaaggttgcttaatg
tttgcaaacaaagtagtcattccgaagtcattgagaaaagaaattttagagacactacat
gaaacccattcagggatagtcagaatgaaaaatttggcaagagaatatatttattggcca
ggaataagtcaagagatcgaagcaatggcagtaaattgccaggcatgccaagaagcagca
aaaatgccagtcaaggttgagttaagtccgtggccagtaccaagtaaagtttgggagaga
attcaccttgattttgcaggcccatgtaaggacggaaaaacatatttaattctgattgac
gcgtattcaaagtggcctgaaatattcggtaacaccacaaccagcgcaaagaatgcttta
aagcatttagattggacttttacccgttatggattcccgaaaaccatagtctcatataac
ggaagtccattccaatcatatgaatttaagagttattgtagaagtaaaggaataagtcaa
aaattcagtccaccttatcacccacagtcaaacggacaagtcgagagattcgttgattat
tttaaaagaatgatgatgaaaaattggggaaaacccaactgggttgaagaagtcttattc
aattatagagcctcgcctcatgagtcattaatgggcaaatcacctgcagaagaattctta
ggtagaaagttaagaacaaaattggcattagtctacccagaaagaccaaatgcaaatgat
tctgaaagggagcgaattcgtagtagaatgaagacatggttcgataaacatcatggagcc
cgagtcagaaaattcaaaataggagataaagtccagtttgcaaattatagcaaaaataaa
aacaaagattggctagtcgggaccatagtaactcaaaaaggagtcgtaatgaagattcag
tctgaaagattaagggctatagtcactagacatattaatcagataagagctataagtcca
ttaagtctaaaccaaggcgaaatacaacagtctgtaaacacttgggtgagaaattcggaa
caaaataatattcagaatccaccacaagttagtccaataagaaatgtagttagtccaata
agaaatatacaaattcggcaaagaaatatgtcaagtccgagagagttagggaaaagaata
attaggccgacaaaaagattagtagtggaaaacacaaagtcgaagtattacagagaagag
cccattcaatttggcataaattatatagcgcagtcagataacagcaagagaaaccagcag
atgagccaacgcacgggagcactgcgacgggagatgttcagaaatagatga
>MINJ2000Fg00390t1
atggcagcggaagctttggcatattttgaaattgttgatacaaatggcgatcttcaacgg
aaacggcaattaattcgtgaagagaaaattgcaaaatggaaagaacaacaagagaatgaa
aggcgtttatggaatgaacggaatattattatccatcttgatgaacacgatactgaggag
gatctgccccattctcttcaagacgatgaatttctacagcttgacaaatgcaaaaccacc
caacagaccaacctccgcccccagatgattcccaaacaatcagtgatggaagcgatgggg
aaggaccacgaagtagaagcgttggacggccatcaacaggatatgggtttaccggaagca
gcataa
>MINJ2000Fg00391t1
atggcgaaatggttgtttaaaaagctggatagtgttgaacctgaatcggaaggatctgaa
acagaaaaagaagataataccgagctccaaacaccccgagaaaagcgatatcaacaaatc
ctgcagaagagagaggaaatgtctttggaagtggaaggcgttaaaaagcgagtgaaaagt
ttggaggaaagtagtgttgagagaggagcgggaggactaccgtatccgaatttttttaac
ggaacggaagacttcttaacgtatttgaaggggttcaatagggtggcgaccgcgcatggg
tggcagccagcgcggtgctgccagattttgccaatatatttgcgcggctcggcgctggcg
gtctatgaagggttgcctgaggaggaaaaggcaacttggaaaggccttgttgaaggatta
gcgggtagattaaagagaatttcaacaagggaagtggcgagattgaagatgatggagagg
aaacaaaaggtgggggagtcggtggaagagtttgctggcgttttacgaaatttggtggag
tttgcctaccctgacacctgcttggaaatggatttaacgggattgacattaggaaatgag
gcggtaaagaatgtgaagggacagcacgaagaaatggcgaagaggtttagggacgagcag
tacgccaatctggagagtaaccccgaccacgagcaagccgacacaaaagacgatagtccc
gagttcaaaaataatctcaagcacacaaccaagtaccaccagaagaataattaccccgaa
cagaagcaccacgccccattaaaacctccaacaaccaagaggccacagatgagggacgat
gctaaaattcctaaagtaacgagtccggcaagtaaaaaggttaatgtaattgagacgaca
gaaaggacgacgacaacgttggttatgaaaagggaagtttccgataagccgtggctcgat
ccaaaagatgaaaatcacgcaaactcgagactaaattatttggattggaagacagaacag
agacgagtactcgaagcaagggaaaagtggatcacagactgccataaccgaaacagccaa
ctatctatcgcaagggccctagcgagagaaatgccggagcaggcggcgcgttcgttgtac
aatagggacgacataacggcaactttattaagtacagaggatggaaaaatcagatggcaa
ctaaataaatgtaggcaagtaaaagccgattctattgattggacccaaatgatagggaaa
gattgttacaaagagactccagttacaataaataagaaaagatatttcttgaaacccgga
ggaagagatttagttatacatgcaaactccaaattagcgaatctcgaacccataggaagc
gagcttaaaattgagacagtaatagagggagaggaagcatttatgactgatgaagagtgg
aaggagtttaaggagagagttgaccaaataccggaggaagctaattggattaagagattg
ccagacgagccaataagtagtcccgagaaaccaatttttgaaaggatagtgttggatgga
acaattttgagtagagaaggattggttgaattaagagagattttagagacaaataaagat
gcctttgtgaaagaggatggaagaattgggacatttagggtgtttgatatgagttccggg
tttcatcagataaaattagctaagggacatgaagaaagaagcgcctttatttgtcattgt
gtctttgaatatttgagggttccgtttggattatcaggagcacccacaaccttccaaagg
gcaatggaagaagtccgacagcatgttccaggagtttcttggtttatttggacgattgca
tactgggatcagaggatgagaggaaccacttga
>MINJ2000Fg00391t2
atggcgaaatggttttggaagatttcattcttaaagttgtttaaaaagctggatagtgtt
gaacctgaatcggaaggatctgaaacagaaaaagaagataataccgagctccaaacaccc
cgagaaaagcgatatcaacaaatcctgcagaagagagaggaaatgtctttggaagtggaa
ggcgttaaaaagcgagtgaaaagtttggaggaaagtagtgttgagagaggagcgggagga
ctaccgtatccgaatttttttaacggaacggaagacttcttaacgtatttgaaggggttc
aatagggtggcgaccgcgcatgggtggcagccagcgcggtgctgccagattttgccaata
tatttgcgcggctcggcgctggcggtctatgaagggttgcctgaggaggaaaaggcaact
tggaaaggccttgttgaaggattagcgggtagattaaagagaatttcaacaagggaagtg
gcgagattgaagatgatggagaggaaacaaaaggtgggggagtcggtggaagagtttgct
ggcgttttacgaaatttggtggagtttgcctaccctgacacctgcttggaaatggattta
acgggattgacattaggaaatgaggcggtaaagaatgtgaagggacagcacgaagaaatg
gcgaagaggtttagggacgagcagtacgccaatctggagagtaaccccgaccacgagcaa
gccgacacaaaagacgatagtcccgagttcaaaaataatctcaagcacacaaccaagtac
caccagaagaataattaccccgaacagaagcaccacgccccattaaaacctccaacaacc
aagaggccacagatgagggacgatgctaaaattcctaaagtaacgagtccggcaagtaaa
aaggttaatgtaattgagacgacagaaaggacgacgacaacgttggttatgaaaagggaa
gtttccgataagccgtggctcgatccaaaagatgaaaatcacgcaaactcgagactaaat
tatttggattggaagacagaacagagacgagtactcgaagcaagggaaaagtggatcaca
gactgccataaccgaaacagccaactatctatcgcaagggccctagcgagagaaatgccg
gagcaggcggcgcgttcgttgtacaatagggacgacataacggcaactttattaagtaca
gaggatggaaaaatcagatggcaactaaataaatgtaggcaagtaaaagccgattctatt
gattggacccaaatgatagggaaagattgttacaaagagactccagttacaataaataag
aaaagatatttcttgaaacccggaggaagagatttagttatacatgcaaactccaaatta
gcgaatctcgaacccataggaagcgagcttaaaattgagacagtaatagagggagaggaa
gcatttatgactgatgaagagtggaaggagtttaaggagagagttgaccaaataccggag
gaagctaattggattaagagattgccagacgagccaataagtagtcccgagaaaccaatt
tttgaaaggatagtgttggatggaacaattttgagtagagaaggattggttgaattaaga
gagattttagagacaaataaagatgcctttgtgaaagaggatggaagaattgggacattt
agggtgtttgatatgagttccgggtttcatcagataaaattagctaagggacatgaagaa
agaagcgcctttatttgtcattgtgtctttgaatatttgagggttccgtttggattatca
ggagcacccacaaccttccaaagggcaatggaagaagtccgacagcatgttccaggagtt
tcttggtttatttggacgattgcatactgggatcagaggatgagaggaaccacttga
>MINJ2000Fg00392t1
atgactgtccccgctaattgttctcgcaagggaattggaatcatcatttttgagaaagca
tccacaatcataaggatgtacttatgtccgtttgttgactttggcaatggtcccattaaa
tctgcgtggattctttggaacggtctccccgccggttctattggattaatcggttcctta
ctctggtgtaagcctattattttccttctctga
>MINJ2000Fg00393t1
atgtctgcgcctggtggtttgactgttcaagaatttttgagacaagcacctgatcctcct
gatgaatttattgtggagcaaagcatgttatttcttgagcttcttggtgccctccaatct
ccacaaagttgggatgactttaatattccatcagatggttatgtagattataattattcc
cctacacaacgtaatacaaatcatcgtaatcgagggactctataccaggtaattgattca
tggaagtaa
>MINJ2000Fg00394t1
atgctgatattggaagaaggagcagttgtaaatacaaaacgagagttggtctgtgccggc
cccagcggcactggttccgctcctagcggagccggcaccgctggaggtggagcaggaagc
tcgggactggacaagagagcaggctttactggattatcaaatccagtaaagccatttcca
gcaaaagagtcaaaagccctcttgtccattcctgtaaaaccacttcccacaaatgaatcg
aaagctgagcgtttgtcgaggccagtgaagcctgggcctgtgaatgagtcgaaagagcgt
ttatcgaagccggtaaagcctggagtgccctag
>MINJ2000Fg00395t1
atgtctggacctcctccaccgacttatgcttgcaatcgttgtgctcaatctggtcattgg
tacaaaagctgtccattgctaatttcacttctcttcttcctgctttccacattgatgatg
aggaaatcgattgatcggggaatttttaatcaacaatggcctagggcggtttttcttgga
gctgagtcttcagggcaaagtgctagtggattccttctcttctcccaatgtcaagtgctt
cttctgatgagttattcagtcacaacaaagcgcaatacaagaagagtactcaatttctcc
agagagaagaaccccatctcctcaagatcagttttctcgaagatcttctcgtgctgttgg
tggtaa
>MINJ2000Fg00396t1
atggatatgtttaagcgacagtcttacaaacttttttgtctcataatgagatacggtgaa
ataagtattcttgttgatcaaaccaatcctatttgtccacagccacttactcaaaatgta
atttctacaattaagtctactgaaccctcaactgaggaaccacaaaaagtggcaactaaa
gacgagaaaccaacaacaaaggaaccaaaaaaggaaaaacaacagacatcaaaacgcaaa
tcttcgcctaagtcgaaaaagtctttgccacccaagaaacttgcaaagttgacggaagat
gatactaaaaggcgtgattcgtcaagtgaaagcattaaatcagaaatgacttcaacaacc
aacagttctagtattgaatggaattcaaaacgtaagatgcttccgcgtgctgcaaagatg
aacatcaataattctgaaaagcgggcatcgttaaatgtataa
>MINJ2000Fg00397t1
atgtacaaaccgaaagcttgcggatattcgaacctattcgtatccggatatccagaaccg
ccaaaatttaaacaaaaattgattttaataattgtggaaattttcttggttcaactttca
ttagactttttattcgtagttaaaagtcctgtttgtttaagctatggtaaacagaaaacg
aaaatgtattttattcctgaaaatctttcttga
>MINJ2000Fg00398t1
atgttaagtaccttccatcatcatcaacaagttgctgcaatggctgctgctgccgcgaca
gcagcagctaataaccataataataatttacaaacatcacctaaagatgaaaatggaatt
ccaattaatgagaatggaagaaatgatcggattaatgggactggagggggagagttgatt
aacgattatgctcgttatggagatcctacagttaaacaattttgttaa
>MINJ2000Fg00399t1
atggagaatgggagagaatcaaataataaccgttcaaatccacaaacaaatgtgaatgtc
aatcaacaacaaggccatagtaatcgagcgaataatcaagaaaaccattttagaggaact
gatactcgtcgccctaatagagcaagaaatgttccaggagatgatgcaagagttcccatc
agagaagaagattatccaagggctattcctgttcaagataatacaataactgttcctgtc
atgggagaggaaaatcatgcaagagatgatcctattagagaaagaaatcatccaagagac
attcctgctggaaatcgtccaagaagtgttcctgtcatgagagaagaaaatcgtccaaga
ggcattcctactagaggagggaatcatcaaagaggtcttcctactagaggtccaagagct
ggtattattgaagaagatgatacattcaatgttcctgtcatgggagaagaaaatcataga
gatattcctgtcgaagaagccaattatcaagttcctccttctgctaatttcacttttaca
agctctgaatatggaagacgtacatcgtttactgttggaacaccgcatcttcgaggcatg
caaccaggtactcgagaagcatatttattgactcatccaggaggggaaggggcaacgctt
atacggaatgaagttcgtcgagatggaacgcaaattgcccaacaagacacacttcaaaac
attgatggagggagaggtatggccggatcgtatagaaaaagtcagtttgggccaggtcga
gaaagtctggattacgggtttcgtgtatcatggctcatcctcatatccggactttctcag
atccgtaatcctgctcagccaaccctcctatag
>MINJ2000Fg00400t1
atgggcctgcagagaggcaataattggaataatcaaaggaattttaatccaggaaaattt
aataaggattttggcagtcgagcagaacaagcaagagtgttctcggttcagactgggtca
accgtcagctttattactgaggataaagcggatgaattgcaattaaaaaaggctcataag
acagatctggacgttttaccatttctccataatgacccaatcagaataaaaacatcaagg
tttttgattcaaatcaagttggatgatggaagttttgaggaaattatggtacacaagatt
gctagaggcatgatgccaaggattaaatgtgccgagctgacgacaggaaagatcagcgtc
ggaaatattgtgccagatattttgattagtatgaaacatttctggcgatttttcaggcaa
cttgttccaatttccaaatttttatttaaagtggagaccacggtcggtccggtgatttgt
ggagaaatggagcagaataaacttgtggaatttaaaagtaaaggacttccagttgctgtt
ataggagtaaacaatcaaagagaagaggattctttgagtaatttctggagccttgaggca
attggagttagagatgaccctggaacaaaggatgatgaagtagctatgaaagcatttaaa
aatactgtaaaaatgggaaataatagcagatatattgatgatattaatagaggtgtactg
gaaatagcctcaaaaactgacgggattgaacattttttaccccaccacccagtcatttct
ccgaaaaaggttaggatcgtttacgatgcttcggctcgaattagaggaggaacaagccta
aacgatcatctatatcgtggaccgataataatgccggatttagcaggactattgattagg
agatttatagccttaagaggatgcccaaagaaaattttgtcggataacggtcattgctca
aagagaggagttgagcaatacgtagtactctcttttgatagagccgatattgacgagaat
tgcgaagtcatctgcccagcaggatgtgatgaagatcaggtgggaataatgctttattcg
tcgacggaagcaaggcttaaaatttctcgggctatcactcaggtagaaggagaaaatcaa
ggattaggagcttggataggagcacctactgataaaggaatgacaacccctatttcaggt
gagcaaattgatcttttgacaggaccaggaattttaccagatcacccttggcgtgatttt
gaggaattctatccactgtcttgtttagtgattgaaaaggatgaagaaattcaggaaaat
gtgcaggcttctgatgaaccaaaggaacaggaaattaaaataaaaatggatgttaattct
ggaactggtaaagaagtggaaccggaaattcatgaatgttctactggaaagacattaact
gtgactgattttcatgtcaggattgagattaaaaagaatttactggttggaatgttaatg
ttttgtctatttggtgttttaatggcagccccaggaaagtattctcctctttctacttta
cctgaagatcaatgggacagtcttttggatgaaattgaggcttttgaaccccaaatgaag
gaatttccagatttcctgaaacaatcttctgcttttgcttgtacggagacaacttctata
tccgctttgattaatggtactaaatag
>MINJ2000Fg00401t1
atgaagtgtaatagttgcggaattattggccataataaaattgtgtgtacaaaaggattt
gaaaagactaggaaggacgagaataaaaatcgttatttggaggaggaaaaagccgaaaaa
gtggatcaagtactttcattagggaaagtagaagataatattttattaatgaaagcagat
gttaacatttcctcaggcactgaaaaggttgttagtgctagggcactctttgattcaggg
tcaaccgtcagctttattactgaggataaagcggatgaattgcaattaaaaaaggctcat
aagacagatctggacgtcttaccatttctccataatgacccaatcagaataaaaacatca
aggtttttgattcaaatcaagttggatgacggaagttttgaggaaattatggtacacaag
attgctagaggcatgatgccaaggattaaatgtgccgagctgacgacaggaaagatcagc
gtcgggaatattgtgccagatattttgattagtatgaaacatttctggcgatttttcagg
caacttgttccaatttccaaatttttatttaaagtggagaccacggtcggtccggtaatt
tgtggagaaatggatcaaaataaacttgtgcaatttaaaagtaaaggacttccagttgct
gttataggagtaaacaatcaaagagaagaggattctttgagtaatttctggagccttgag
gcaattggagttagagatgaccctggaacaaaggatgatgaagtagctatgaaagcattt
aaaaatactgtaaaaatgggaaataatagcagatatattgatgatattaatagaggtgta
ctggaaatagcctcaaaaactgacgggattgaacattttttaccccaccacccagtcatt
tctccgaaaaaggttaggatcgtttacgatgcttcggctcggattagaggaggaacaagc
ctaaacgatcatctatatcgtggaccgataataatgccggatttagcaggactattgatt
aggttcaggatcccaaaaattgcattatggtcggatatagaaaaagcttttcattgtctt
gaactaaatgaggaagacagggaagtggttaaattaatttggttaaaagatgtaaatgct
cctatttcagttgacaatgtccaatatatgcggtttagtagagtaccgtttggagtcatc
tcaagtccatttttactggcggcaactgtgaaacatcatctggaaagttgggatgatccc
ttagctaatatcgtaaaaaataattcttatgtggataatatactggtaccagaggttgca
cctcagaggatcttagaaattctacaaaatggtggaatggtcctgactggattaaggaac
ctccagaatattggccaaacgaattaa
>MINJ2000Fg00402t1
atggctattcttttcggctcgaaagatgacccgaatatattgactgtgcccactgctcta
attggactagcttcagatgcacaatccggaggttctatgtttgaactaaaaattgatgga
atttttggattgggccctccaagaagtgatgatctctgtggctttgaatctcctctatac
actgcatataagaataaattaattaataaaagtatcttttctgtgtatatgcacaactcg
aaggattctggaaatggagaatatggtggaggcccaaagacggcagttaaacatatttac
gattcaattggtgacattgaaatatacgaagggatgattttaattccttgtgacaaagat
tttgaacctgttgtatttacaattggtggaatgcattttaagcttggaaaggctagtttt
cttaaaagattgtccctctcgcccactactgatcacgaggattga
>MINJ2000Fg00403t1
atggattcggatacacctaagaaagttgaagatggggataaaattaagttattaaaggat
aataaagaaaataagcaagagagtaaagaagagaagaaggaggagaagaaagaagagaag
aagaaggaagagaagaaggaggagaagaagaaggaagagaaaaaggaagagaagaaagaa
gaaaagaaggaggggaagaagaaggaagaaaaaaaggaggagaggaaagaagagaagaag
gtagaagcggaaaaggacgagaaaaagggcgataagaaggacgagaagaaggagaagaag
gacgagaaaaaggaagtgaggaaggaggagaagaaggatgggaagaaggaagagaaaaaa
gaagagaagaaggaagtgaaggaaaatttagttaacactaaaacaacaacaatccctatt
aataatttactaaaaggaaacaatactggacctcaattaatcgaaatatcaaagatttgg
agagtcaaacaagtaacgatattatag
>MINJ2000Fg00404t1
atggctcgactcggaccgaaagatcgagtcgggcctaagatatttggcccgaaaaagact
cgtacagcccaactcgataaagacaagcccgaaaaaatgcctcgaccgtcgcccgactcg
aaaacaaatccaaatttagagaccgaatcagttgagaacttgaccaaaaatcgcgttatc
gagataccttcgagatccgatctcgattattgtaaaacactcccgggctctaattgtccg
gactttttcggaacccctactatctgtacccgccaaccctattaa
>MINJ2000Fg00405t1
atgttcgtaaatgagagttgtacgctgatcaagttcgattctctccgacccaaaccccgc
cctgaaacaattggaaaaccccgtaccccgacatacccgcccccgaacattcatggtaca
accctaaccaataggattgtccgatccggatatccggataggaaaaaggccagatatccg
gatattttcgtttcggatatagaatccggatatctgaggattcccaactatccaagggtt
aactaa
>MINJ2000Fg00406t1
atgaaagtggcagaggacaaaatacggaaaaatgcggaaaggctcaaaaaagctgaatcc
gttatctacccatgtagagattcttgtgcacccagatatagggctcgaaatggtcaaaaa
ccactgggagtagtcacgctccataggtttacgttgaccattttgagcttgttcatctgc
tctcagaatcaagatttcgagctgattttgttgcaattcgactcagctcgtggagctctt
tcgaatgagctatcataa
>MINJ2000Fg00407t1
atgtttgcagattgccttttgcggacattaagactacgagctggacatttatcgatggaa
tctctatgtaacaacatccatcgggccaaatcttttcacctatcggcatttattggtaaa
tctcgtaatttttgcaatcgaaatattcacttcgaatccaacctcaaattcaatcttgca
tttatcccatctcaacttatcagtaaggttgtaaaatag
>MINJ2000Fg00408t1
atgacaagaagagattcattcagtaatcgtgatggaatcagaaaaacttggctaaaagat
gcgtggttagccgctctccaatggcaacaagcattttgtccacaaacaaaatggataatg
aaaactgatgatgatacaattgttcatttgcctagacttaataattggattgacaaaaaa
ttcgctagggaaattgaaaagaataaagcaatgtattttgggtggataatttctgggttg
aataaagaagaaaaatgtgaggatggaattccttatgtgacagctttatatggtgctggt
aatttggaaagctttcgaaatatttatacaaaactaaaagatgttaaatgcccttaa
>MINJ2000Fg00409t1
atgtcagcaccaataaagtcaacaatcgtctcctctatgcgagccctggcaagactcaga
actgtaaaagaattaaatgaagaaatactagaggaagataatttggagacgcaatttctc
aaagttgaggccctggcagaaaaaatcgaatctgaaatcacaacaggagaaacatatctc
aacgacatccgttcagcaatggccctatacgtcgacctgttacgaaaattgtcaggcgac
gaacgaaaacaagcaaatgaagacttcgaaaagttccaagcagaacaaaaattggacaga
gcgatggaaactattgaactaatgcttcggaacctgcgagaccatcattcaacttctcca
ccaagacaagaatcaagtagcagtgccgctactcgacaaacaatttcttcaatttatcag
ctgcccactcttcaaataaaacgattcaacggagatagaaaatattggctagaattctac
gagagctttcgatgtgctgtagactcgagctcgggctcagacatcgaaaaactcactttg
cttcgaaatcttgtggacggtgaaccgcgtgaattgatttccgggttccgcctcgaagca
aagaactacaaagaagcactgcagcttctcaaggatcaatatggagatagagacgctcat
attcgtaatctccattctcgattagcaaatttgaaaatttgctcaacactaaacgacgtc
aagaaattttctcttgaccttgaacgactagccagagagatgaagaacatgggcgaagat
attgagggaccagcagtacatttaatgctggagaagaaattgaacaagccgtttttacgg
acaatcttatcaaagaaggcagaagatccatcaaattggtcaacaaacaaatttcgcagc
gcactactcgaagcattacaaaaagaagtagcgatacaagaagtcatgaatgaatatgac
caggaacactataaacgacaagcaaggccaaatcaacaagtccagcaaaatcatcaaaat
tcaccaccgcagtatcaacaacatgaatacacttatgcggcaatttcagaagggcagaga
cagacaactcaacgaactcaaactcaacaaagtaggcaggcaacaagaaggcaaggaaat
caatggggtttcaacaatacaagacaacaagtcaataatcgagctttgcttccagactgc
atattttgcggattgacacactggaacgacaaatgcaacaaatacaatagtcctcaagaa
agactacaaataatcaaagaaaagaagctctgcacacactgtttacgaagaaatcattca
agtgcacaatgcagaaccccagcaaaatgctactactgtaaaagttggcacccgaacgcg
ctatgttttcaacgaaacctaaatcaaataccaatcgcccgtaggcaagaaaatatggtc
agaacgcaacaaagggatgagccgatcgcaacaaattgtcagatagaacaatcaaacgca
attgaaaacaaagaatcaaaagcgctacttatggcaatcgaggcaccgatttataatccg
gttaagccacacatcaaacaaagggctctgatttttatcgaccctggaagccaacgatca
tttatatcagcgaaactagctgatgcactcgacttaccgatagtgttggcaaacgaaacc
tgcagattaacaagctttggtgaaaggatggccaaagaatacaaaagcgatttagtgaga
gcaaatctacaaaccgagcgaggaggaaaattaagcatcgttctaaacaaattgagtttt
ctcgtcaatcctcttccacactatgatttaaaggagctaactaatgaagagctcaatcaa
ttgcgactcactacaaatgtcgagtatcgacaaccagatctactgattggcatggatctg
ttctatgacctcaaaatagagaagaaggcaacactaccgagcggtttcacaataagtgaa
tcacgtctcggacaacttctgagcggtgcaggtcaaatcgaaaaaataataagcgcacac
actatatacaccgcctcagtacaagtcaacacagacttaaattgcgacgacaattcacca
aagggcaatttgacaaatcataatttggcaagcgacaattggccaagcaatatctcaacg
aaagataaatcaacaagcatcaatgcacctagtgacaaattgccaagtgacaactttcca
atcaacaaaatgacaaacaacgatatgccattcaacaatttaccaaacgacaatttgcca
tgtgacatcttgccaagtgaaactccgtcaaaaaacatttcgccaaacaactggacgaac
aacaattcaccgaacgacaaatcaccacgcaactgtttaccaaaagacagaattttaagt
gtcaattcgccaaaagacaattcaacaaacgacaaccggcccaacgacaatttaccaaat
ggaaagtgggcaaacgataattcatcaatcgccgaaatcattaaatcgccgaaatcatta
aagaaaggacgagttttaaaaccaatcgaggacttagctccaattcaagaagagattaca
attttggcaattatacgtaatcaattagaggtcaactacaactgggacacagatgtctca
aacgaaataaaagaaatatggctcacaattatggcatgttggaagttcagaaaaaaggca
cacatggaagaagtacaaaaagacagaagcaccatcaatgaccactacaactccgacaac
tgcaataaatctgcctctcaaagtgcacgaccgcacatacaaacaccgaccgatgattta
tga
>MINJ2000Fg00410t1
atggggtgggttagaataaatgcagacatttcaccacttctggagcatgtagctcctcaa
ctcgaagaattttcacttgaagaaagttcttggattggtgagaattctcgtcagaatgaa
gctaaagcttctcagttcctccctaaaatgcatcgtttgcgcagacttaatttgcgcaaa
tttggtgggccattggatgatttggtcaaaattgaaggaagtcaattggagtag
>MINJ2000Fg00411t1
atgcctcggcaatgtcttcaattggttgctgcttctactacatcagctattaatgttcca
acagctttcctcggctttactaaacaggaaattagggaaagacaacgctataaagaagag
aatgggaatattcctttgaggagacccaaaaaagggaaaacggctgatcttcaaacatta
attggccaaattggaaaaatgcctaaattgaggacactttggctgggatacataccgtat
acttcccatttcctcgatatatctccaataggcaatgctgcagaattaaaacatttacat
ttgaaggtctcaggcagaataagttga
>MINJ2000Fg00412t1
atggccttggatgggaattctttaaaattaatgcttggaggaatattgaaggaccaatta
agacaactttccctattaaactgtcaacgattggaagaattcagtgctttgtctctttgc
acttgtttgacacaattggacattgagaaaagtaaagcattgaatgacgaggctcttaaa
ggattggcacaacatggaaggttaagaattgtgaggataaatgagtgtccaaaggttcat
gatgatggtattttgtcaatagtttctaattgttcagctctaaaagagtgttaa
>MINJ2000Fg00413t1
atgccggcaatctttcctccaaacctaagcttttggattgtcttccaaacatccaattct
gccttccttccaaatccaaatccttccaaatccatcaatatccactttaatcctccgata
tcatcttcatccacggttatactccaaattcaactttatacctcaaatcaactttgggga
ttaggagggatatcggtagactttttgggagtattagggataccctccgataattgtatg
atatccttcaatatggggaccagacctgcataa
>MINJ2000Fg00414t1
atgggttccaaatttctgttcggaaatattctggctttcgggatttgttttggcattgtt
atgtcaactaattgtcctgcacctttaactaatacacgaagttcggaaagtaactcaaat
agccaggctcatcgtgaatgtaacattgggccaatatgtgactgttatgctacgactact
ccaagtaatatgccaacaactacaacggcttctacaaccacctccactgcgacaaatttg
gctactggagctagtggagtaggcttggatacatcatctgctgcaagtctagctcctgcg
aatgtcacaataattaattatatttattcgaacaattctgtgacacaatcagcaaattca
ttcgctacttctaactcaacatcaggatcttgcccatgcgttctagttaacgagttaaga
agaattaaatttttacgtttgaacattgaccaacaaaaccgtttcgaagtctgtataagg
gagatagagattgagctccttgatgtgactttgactttatcagtaaaggttattagatgt
gcttatcatttaaaacttttcttcgcaaacaacgctgacattgaaccattgattgaatgc
gaacaaattactggatggggaaggatcttcgagtttattcttgcaggattcagcttcaat
gcagataatatgaaattagtaatagttccagtagataatattggcaattcccttctaact
gctgctatggagaatgcaacagctaatgacaaatgtggcaatggaacaaccgcaatcgtt
cttacatggacaaaatggtttaaaaggatctgctttaaaaatgatgatgactggcctatt
gagcgaaaacatgcctatatcgccatggttcttcgccaatactgcgctaataatgcacct
cccgcagtgtggcaagcaattttgaatgcatacatgcctgggtttggaacagtccaacag
tatcttacctattgtgatatggagcatgtggatgcagttgaatgtaatgaatggaaagga
aagaaggctctacccaaaaattaa
>MINJ2000Fg00415t1
atggaggaggaatattcaaaatctaaacagcataatttaattatgagatatatgagaatg
caaaaaatgatttatgaacttgttcaagttgaacgggaatattggttaatggttgatata
cctccccaagctatttctgaaactccacaggaatatgctattagtatcgtggctgtaagg
gatgatcttctcctcggagaattaggaatgaatggaggagaatatggaggaggagaataa
>MINJ2000Fg00416t1
atgcataaatggctgtgccaatatttaccaaatttaataggaaaaggtaactcgaaagct
gcattccgaccaaactctgctctaagatgctattctataagggtgtcatctattagagac
ttctcagaacggaggtgggtcggaacagacagaggtgtcggaaatcggaaggatgtattc
cctcgtatgtatctgataaatatttctaaaaataataaataa
>MINJ2000Fg00417t1
atggctctgggtccaaaagttaacgttattattaacaccatttatttaccaaaatatgga
aaagttggggaggaccgttgtgttattgaaatttataatggatgtacagttgccgaatta
attgatatggcccggtgtcagtgcccgtatccggatatttacggcggatacggacggata
tccacagacattttgaacctatccgtatcaattacctag
>MINJ2000Fg00418t1
atgtcagggccgggactctgggatgatttttcgaagcttactgaagaacagaggatcgcc
catgtaaaacaagtttctgcggagaaatacagcgctgcaaactaccaaagacgagcaatt
ggaatcatgtctggacctcctccaccgacttatgtttgcaatcgttgtgctcaacctggt
cattggtacaaaagctgtccattggtaatttcacttctcttcttcctcctttccacattg
atgatgaggaaatcgagtgatcggggaatttttaatcaacaatggcttagagcggttttt
cttgtgttttgccattga
>MINJ2000Fg00419t1
atggatgagttgatggaaactaccaaagatgaccctctggcgatgttgcatccatctgga
aaatatgtcaaatcgataatgcacttccaagcacgtctgcaacgaaaacatgaacctttt
cctggtcaaactgaggatgttactggctctccctatacagaagaacaagtggaggtgcca
gaccagtacaagtgttttctctgtaaaggactattgagagatgctgttttagccgcttgt
tgtggacatagcttttgtgctgaatgttaccagcagcagcttctggccaacccattggaa
caatgcccaggtcctgactgctcacaacaaattagtgcagattctctcattccaaacaag
acatccgcagcagcaacaaatattccagcttcaattactcaaccgccgccttcaaagcca
ccacccatttttattgggttgaaaaatacatctgatcctgcaacttccacaactctcaat
gtgacaactcaggataccagttcttatgttactgctcctctttctcaacctgcttcaatc
aataacattccaactgcgtcaactgcatcatcgttgcaaggagctcctctgtttctgcca
cagattccaatctttgatccaaagaggcctcctcctcctatcaatattccaatttctgca
gctcaaagtgttccaattactcctccaattatttcttcatctacacatatgacagctgaa
aatggatccgttagtcatgttagcacttcaattaatacagctcaacagaaaggattggtt
agtgcatcgcctctttctgcgcaggagttgagttcagtctgggaaaatttcttaaaacgc
aaggacaaggattcggcagctaaaagtattgttgcagcagctgcttcttcaggacaaagt
ggtgttggatatccttctcttcccccaatgtctagtgcttcttctgatgcagttattcag
tcacaacaacgacaaacgggtgaaggtataaatacggaattgcgacctcctggttcagtt
actcctgttactactggattagtccctcctggaattggacaagatcattcaagcattatt
ggaacttcaatctcttcaaatttgttggcaaatattggtggtgtaagaccgttgaatcca
tcacttgcaccaaacattccataccagacatcaactattcgacctatgggctctcatgta
cccgacagtgaaataactcaagtttggctttctttcttgcgaatgaaggacagtcaacaa
caaaatgtattttttatgaattaa
>MINJ2000Fg00420t1
atggtccgatttcgtgtacgttaccgccaccatttaacgtttccaaacgagcagagatac
gaggaatggagggaattacgcctcgcaggccgatttgacgaacaagcaccattgcttgga
ataaataatccatcgtattgaattttccaagatcaagaagtgttggacggaggagcggag
gaggattcacttcagtcacaagtcttggagcaggaggaagtggtcaataactgctcctat
tcttctgcaaatggctaa
>MINJ2000Fg00421t1
atgttggccccattagctttaattgccaatattttttatttggctgctgttgcaattatt
gttgcctatttggttactcatttaaatccgataaaggatgcaccagcagttgggaatttg
actgaattacctcttttctttgggactgttatgtttgcatttgagggtgttgctgtggtt
ttaccaattgaaaacaaattaattaatcctgttgactttattgctgccaatggtgtttta
aacacagcttgctttattgttttggctgtttatgctacaactggattttatggatactta
gcttttggaagtcatgttaaagacactgttactcttaatttgcctaatgaaccccaaatg
aaattgacaaggggaatttggattaaaaatatttttctattcgggtttggagttttggga
cttgtaactggtacttatgctagtctaacacaaattgcttatgcatttggagttgaagat
aagacttga
>MINJ2000Fg00422t1
atgaacaaatttatattagtcttggttttcctcactatctttaattttttcgccactgta
atggtgtcaggggaggatagtcaagagattctggaacgttcaaagcgtcaatttagcttc
gccaaagtggcaccgcaagatgctataagtcgtaaaaagcggcaattttggttgaggaaa
acggcaccaaatcaggaagatgttataagtcgtaagaagcggcaatttatattgaaggca
aatagcaagagagaggtgaatattgctaaatattttagataa
>MINJ2000Fg00422t2
atgaacaaatttatattagtcttggttttcctcactatctttaattttttcgccactgta
atggtgtcaggggaggatagtcaagagattctggaacgttcaaagcgtcaatttagcttc
gccaaagtggcaccgcaagatgctataagtcgtaaaaagcggcaattttggttgaggaaa
acggcaccaaatcaggaagatgttataagtcgtaagaagcggcaatttatattgaaggca
aatagcaagagagaggccattcatggagatcaagctgactcttttcatgttttagataaa
acattcaattaa
>MINJ2000Fg00423t1
atgttccttggttccgagtttgatttattgacctggaccggatcctggcctgtagtccag
aaaaacctaggcccaggaaaaccccaggaaggtcaaaaatgcctgggactggactctggg
tactggaaaaacccaggccttggtccagacacacccctcctcatatatgtcaacacatct
atgacatattcctacttttgctaa
>MINJ2000Fg00424t1
atgagacgactttctgaattaatttctggatgggatagaccaacacatccctctataggc
caaatgattcaatttgcaagaagagattctgtttatatggccagaaaaaaattggcagga
ttgaaggattgggcgctagatttaatcgcaaaattgagatcaaagcaaggattagccatt
agacgggaagctcgtgcgacaaaactagtagctactgtaatgggtgtgttttgttttgcg
gacaagttttgcggacaaatttaa
>MINJ2000Fg00424t2
atggctggcggccaatttcttgggtttggagctgatattggtaatatagctacatcagct
atagagacagtcagaggccaaatgattcaatttgcaagaagagattctgtttatatggcc
agaaaaaaattggcaggattgaaggattgggcgctagatttaatcgcaaaattgagatca
aagcaaggattagccattagacgggaagctcgtgcgacaaaactagtagctactgtaatg
ggtgtgttttgttttgcggacaagttttgcggacaaatttaa
>MINJ2000Fg00425t1
atgaagctagattcggatcctaaaaggtccggatatccggaaattcttgccgatgcatta
atctatgcctgtaatgcctggtgggcagaagtaaaaaatatagggattcaaggaaattta
attatggacagaagcctcccgggaaatggacacgcaactcaaatggcgtgggctacaacc
tcacaaattggatgcgctctggctagatgtccaaagtcgaaatggaaaacttatcttgtt
tgtcaatataatccctag
>MINJ2000Fg00426t1
atgttaacagtagatgctcgaaaaagaccaacaattgaacaaattaaacagcatcgttgg
atgcattcttacgattttaatttaaaatatcaaacactttttgatttggcaaaatcttca
actgaaggaatttctaaaaatttaaatgatttacatccacaaattcttcgtttgatgaat
aatattggaattgagactgttaagattaaaaattcccttctagctgatgcctatgacaat
cttcaagctatttacttgcttctattggaaagacttcaacaacgcggatcaccctccctt
tccccaaaccaatcggacgagacaaaccaacaaataaaatctgttaatactccatctgtt
actactactgtagtaccaaatataaatcctcataatgctacagcaccaacacttattcta
gacaaacaaaattccatcgccgattctttccacttccaacaaaatgttactcgaggagct
aaagtcagacgtcaatctgatggtgttactattgttggagaacttcaaggagtacttgaa
gctcaacaacaacaatttagacagcaacagcttgatcaacgccaagttgtggatccactc
ttctcttcccagtcatcaaacaatagtgcaaatgcatttcgtatgggtagttccagtagt
aatggaaaaaccccaatagaaggtgactattgctttaaaagttttgaagataaaaacgaa
gaggatccggatattaataaaaatattttgcccaaaaagaggggaagtaaacgaaggagg
gatgaagggtatatttag
>MINJ2000Fg00427t1
atgcttagcctgtctatggataagggatcccgccaacattgggaatttatttttgtttga
ctaagtattctagcttcgaaagcttttggagctagcacttccgccatgaaaacatcagga
tttaagataaaagcactaaaagcttcaggtgaaagaacttcagctctgaacgcccatggg
cctagaattcgagcaatcattgccattggcgaaagaatggaagcaacaaatgcttgtgga
gatagaacttga
>MINJ2000Fg00428t1
atggttgcccgaattctcaatccctgggcgttcagagccgaggttctttcacctgatgct
tttagtgcttttgttttaaaccctgatgtttttatggcacaagtgttgtctccaaaagcg
tttgaacctagagtacttagtccaaagtctctatttattcaaatattaacgccatttggt
ggttctcctagagtcggttcgccggaatcattaggaattgttgttctaagtccaaatttt
ctctcacctcgatttaattcaaaagaatcttttattgttgaggtattatctccacatata
ttgggtggcagccaccatgcattagaagaggatgagcatgaagagttgggtggggctgtt
cgaattattggtggaggtcatcatacattaaataatgggatacacgaaggaactgaagga
catgaagcacatccagtacatggaggagatggaagacatcaagaacatgaaggacatgaa
gaaactgaaggataa
>MINJ2000Fg00429t1
atgcgagttgctgttgtgacgtgtaaaacaaacactacagataataacaatgaaccagat
gatgaatttgccactgataatgctgcagcaaatacgagatctcaacaggatccaaacaac
caacaatcccttaacgatggggaagctaattttgaggccgaactaaggcagttaatgcac
agatatggaaagtcaccaaaggatgttattaatattttttcacaatctttacatgaacaa
caacaacctttggaacatttggaggcaagaaaatttttttaa
>MINJ2000Fg00430t1
atgatttcttcatcaacaaatcagtctacattagcgcaacaacaacaacatcaacaacat
ttacagcaacatcaacagcctccacaaagagggcataatgttcagacgagggattatgca
tcgctacaattggaagtttttgaattggttggtgatgaaaataaaatccgcgagatccga
tatctgagttggctctgcatttttcaaagagttaaacgaattcaatcaaaagataccact
caatgtggccaacttgtccaagacaatacaatgagtgatgaacaaaggagtgaatatata
aatcgttcaatgtatagaattttgaatgaagttgaagctaaaattgtttgcttgccaaat
aatacaggcaattaa
>MINJ2000Fg00431t1
atgggacgggcacacccaacgtactgcgaggccaacgtaccacagagctacaacttcgtt
cagaatgggcgaatccgggtcttcctgatacgatccagctcgtcaaaatgcgtcgaacca
accaaggttcccgaattcgactattttgaacgaacttatagctccgcggtacgttgggcg
cgcggtacgttggcctgcttcctaattggtcttctattgaagcttcaaagcattcattca
tttcgacatttaaagcaaaattaa
>MINJ2000Fg00432t1
atgcgcttactcgctttgggggcatttgccttgcttatagccttaggagaagcaagagat
aaaggaaaggcaactgagggatcatctcaacgtcttccaggaaatttaaacgtttatttg
gaaccaaatgatgagggctgcacaagagaactttaccagcctaaatatcagttaccgttg
ccgcgtgaatataatggactctacaaaaatagaagaatcacaacacctggaggatatgta
aatccaggtgaagagtttaaggatgcagcaaagagagaattaattgaggaaggtcttgcc
aataaaaagatagaagaaaacggtaaagctggatacgaagaacatctgaaaaggcttatg
ggagatggggaagtggtgatatttggctatcacgatgcgaaacagacaaacacagacaat
tcatggtccgaatctgtaacatacgcttttaaaattgacaacgacaatttaaataaattt
gaagcagctgaaggagatgatgccataaaagctatgtggatgacaataaaggtatgccgg
attgaatacgcaaaagaagacaaatgggaaggaactgaagaattcttctacaaagaaatt
ggagaatctagctcctcaaagaaggtcccagtctcaatttgtttaaaaatgaatgataaa
aaaacgatgaacatggaaggtgttgctcgattattccttgttaaattatacggtgaaatg
cctttcttggaatttcttgcgaaacaaaagtcgaatcaaggaaaatatgtaataaaaggg
ggaaggaacccccttcgattattggtaaggaattaa
>MINJ2000Fg00433t1
atgattaagcaatcactaattttctctttaattattttaattttaattcaaattaatttt
gaaaatgtggatggacattttggacattttcgaggatgggagggatttcatagaggagaa
aagtcctcctcatcttcagaagaaggaggatttcataaaggaaatcaccaccatcatcat
aacaaagaatattatactacaactactccaaatatttaa
>MINJ2000Fg00434t1
atgccatcaaaaaaagatttgctagataaattaaaaaaatttttaaaggaagttttgaaa
gaacttctaaaagatcaacttgatgatattattgatactatattaaatactaaagattca
aaatgccttcaggatcattttttagcggaatctcttaaagatctcttgaaaaatatcttg
gatgattcaaaaggaaagtttgataagaatttctttgacactctgaaagatcaaaaagta
tttgactttatggtaaataaaacgaaggaggaattacagaattcgtttaaaaagctgttg
acttattttcttaaagatcaagtaaaagatttggtaaaatacttgaagaatgatatagca
aagtccgtaattgagaagatgcttggagatctgatagatattttgatggattcggtatct
taa
>MINJ2000Fg00434t2
atggtaaataaaacgaaggaggaattacagaattcgtttaaaaagctgttgacttatttt
cttaaagatcaagtaaaagatttggtaaaatacttgaagaatgatatagcaaagtccgta
attgagaagatgcttggagatctgatagatattttgatggattcgatttgtctgagcgat
attgttggtgctatagctattcccattcttgtggttccactacttatgatttgtccatca
cttggtgatgaatttcttaaagaatttccaaatattcgattcaactga
>MINJ2000Fg00435t1
atgtcatcctcacaaaagtcagccccactcttccttgtccttgtgatcctgatatcatta
tacgacaaacataggaataggattatgtgtacatttgatggagatgataatacctctgcc
agagagttatttaattcaattgacttaaacaatgatgggactgttacaaaagaggaattt
gttgcatatcatgcccatcaagttcgagaagaggaggagaaatcttccaaaacttcattt
gcggaggcagatacaaacaaagatggaaaacttcaattagccgaggttttggccgttgat
gaaatgaataaaaaagataattcgaaattccatcaaatagcagctgctattacttctgca
gctatgcaatttgattgtcaagaaaaaataattaaaaaataa
>MINJ2000Fg00435t2
atgtcatcctcacaaaagtcagccccactcttccttgtccttgtgatcctgatatcatta
tacgacaaacataggaataggattatgtgtacatttgatggagatgataatacctctgcc
agagagttatttaattcaattgacttaaacaatgatgggactgttacaaaagaggaattt
gttgcatatcatgcccatcaagttcgagaagaggaggagaaatcttccaaaacttcattt
gcggaggcagatacaaacaaagatggaaaacttcaattagccgaggcagctctcagctat
catccttatggacggcatatagcactctggaggtaa
>MINJ2000Fg00436t1
atgtattccaaggatgggcaagtcttcttaacaaagggaaattgttccaacaatggaaca
aacatcaatcatgatcaatatgtccaatcaaagaagggtgatcgatccccaaggagaatc
ttgatcggtcgctatggaaaagcttttgatagtttaagtctcagcatcaatctagtcgga
tcataccagcccggctactcatctctaaggctctga
>MINJ2000Fg00437t1
atgtctttaaatataaatgagccgcaaaatatgccagaaagaactgggagcatgccattc
taccgcgagcccacctaccgccgagctataacttcgttcaaaattgtcgaatccgggacg
ccctggtatggttcgattcagctcgtcgaggcgcatcgaaccatatcagggtgcccggat
tcgacaattttgaacgaagttatagctcggcgttag
>MINJ2000Fg00438t1
atggcggaaccaaagtaccggaaccaggcaatccaacaggaggaggtggcacaggaggga
atagtaaatggattaccagctggttacaaatgcactactggctgtaatccatcttcaata
aaattgaaggcagagaaagggcaaccaagtcctgtagatgaaggacctacagaaaaaaat
ggttgccaaattgatgtgttgagttgtacaacaaaacaaccaattgccactataacgttt
ggaacccaaggaagtcttaaatccaatcaacctaataaaaataatgtgagagctaaagtg
atatgtgctaatgaggaggcaactggaaagaaaggatgggttagaaatggggtagataat
aacccaaaattgatcttcgttgatgaggcacattgtgagcagacgagttaa
>MINJ2000Fg00439t1
atgtcacggattaagaaaaaaaaactcgtcacgtcaacgtcaaaaattcgtcatgtcgta
gtgaacggttcgtcaacccttcacgttgacgtcaacactacactttgtcatcaagtgccg
tcgttcgtcttttttctttcattttgtcgtcaattccacattgtcatcaaatcggctcgt
caactcgtcaacgttgtcgtcaactcagcaacgttgtcgtcaactcgtcaacgttgtcgt
atactcgtcaacgttgtcgtcaactcagcaacgttgtcgtcaactcagcaacgttgtcgt
caactcagcaacgttgtcgtcaactcagcaacgttgtcgtcaactcgtcaacgttgtcgt
atactcgtcaacgttgtcgtcaactcgtcaacgttgtcgtatactcgtcaacgttgtcgt
caactcgtcaacgttgtcgtcaactcgtcaacgttgtcgtcaactcgtcaacgttgtcgt
caactcgtcaacgttgtcgtcaactcgtcaacgttgtcgtcaactcgtcaacgttgtcgt
caactcgtcaacgttgtcgtcaactcgtcaacgttgtcgtcaactcgtcaacgttgtcgt
caactcgtcaacgttgtcgtcaactcgtcaacgttgtcgtcaactcgtcaacgttgtcgt
caactcgtcaacgttgtcgtcaactcgtcaacgttgcgtcaactcgtcaacgttgtcgtc
aactcgtcaacgttgtcgtcaactcgtcaacgttgtcgtcaactcgtcaacgttgtcgtc
aactcgtcaacgttgtcgtcgactcgtcaacgttgtcgtcaactcgtcaacgttgtcgtc
aactcgtcaacgttgtcgtcaactcgtcaacgttgtcgtcaactcgacaacgttgtcgtc
aactcgacaacgttgtcgtcaactcgtcaacgttgtcgtcaactcgtcaacgttgtcgtc
aactcgtcaacgttgtcgtcaactcgtcaacgttgtcgtcaactcgacaacgttgtcgtc
aactcgtcaacgttgtcgtcaactcgacaacgttgtcgtcaactcgtcaacgttgtcgtc
aactcagcaacgttgtcgtcaacgtcttaccaacataattaa
>MINJ2000Fg00440t1
atgacctatcgtttagacagcgatatttattatccctatgatactttcgttccttgtaat
ggtgaatgccaattagatgaatattggactgaaaaggagcaggactctgctccggctcac
aaggcgaaagaagttcaggactggtgcaaggccaattttcctgggttcataagcgcccag
gaatggccgccctactccccggatttaaacccgatggattattctgtttggtctattttg
gagtccagggtctgtgctaagccgcacaaaagtttggagtctctgcgccactctctcacc
cgagagtgggacttaataacactcaaagaggtgcgtgctatttgcgaaaatttttcttca
cgccttcgcctctgtattaaagccaagggtgggcatttcgaaacttcttga
>MINJ2000Fg00441t1
atgcctgatatgcgaggaggcgtgtcctgcttccatgtttatgcaccaggattaattgag
ccaatggttataggagatgtgacagcaccagtgcttagaattgtaacaattagagactgt
attcctaataagagtaattcttccccattctgttttgtagttaatacagatccgagcaat
ttatctggaacacattggatagcattattttgcaattcaactaatagtattgaatactat
gactcagaaattcttcctcttagtacaataacacaggattcgccgtatttgtttcgattg
ttcagtgataatctttggactgacttgtctcgaacatatctttacctcgagctatcaatt
gaaaagttgggaaccaatagtaaatgggttgatattgaagcagcagataataacattggc
tcgattcaaggtattggtcaaacatttgttcaacagttgaaagtaactgttggcaatact
gaagtttatgatagtggtactctttatccttacaaagcatatattactaatgagttgtca
tttcctgacaacgttaaatcgcattttcttgcatctactggatattacagaagcgaaaag
catgatgatcctacagatgaaggttttaaaaatcgttgctctatttttgcaaatggtaaa
cgttcccaattcctttcgcgtcttgattttgatttgggaaatcaagaattatttctcctt
aataatttagatattcactttagcatttacaaaaataaggatgcttttatattacaaaat
atcaaagaagttgataataatcaatatagactttatgttcacgacgttaaattattttca
aaaatgattgaagtgcaaccatcgcttaacatgaacatttataagattcttgaatctaag
cctgctacgtatgctgttcgccgaactgaaatgaaatctacttatctaacagctgggcgg
actgaaattgagtataatgccttcagttcggctatacctcgacgcattacagttgcctta
gtttcaaataaagcctttaatggtgacattgcgctttccccattcaattttaaaccattt
gatattagggatatctcggttcatactgggggccatatttaccctatggtcgcttacaag
ctaaagtttgctcaagacttattcgttagggctttcgtggacatgtatgaagctcttgga
atggctaattcagatcgttccattgatatttcaatgtcacgatttaaagatgggtggacc
ttttttgtgatacctttaacatcgacacttgatgactcttgtggttttgagcttctcaaa
agtggaactacaagtgttcgattagaatttaatactcccattcctgctgggggtgttgaa
atgattattttaggcgaatttgatcaaatgattatgatcgattacaatcgacatatagtt
acggattcaaacctaggttaa
>MINJ2000Fg00442t1
atgctcctgttcgctctttctgccatcccagcatgccacagaggtgtgctaggatgtata
tctactaaaagatatccaaaattgtcttttgtagcatccgaatacgcctctaagaaatat
tttgtacgtgaaggaaacaaatgggaagcaagtgttcttatctgcaaggctccagcagga
tttcgcattaacagcaaatag
>MINJ2000Fg00443t1
atggaatttcttctcactcttatggtctggggagttctcgaagacgaccctgaaccagaa
caacaacaaaatacatcaagcgaatctcaaacggatcaaccagcattaatagtggttgaa
gaaactggagacgaagttgaagagaaggaaaagaaaggtgtagatctcattactccggct
tttggcttgcttacaataatggatgacataatagaggataaagtggatgacgaacaaatt
gaagacgaaattaatatagatacaagtgaaaaaatccttcgaattactcaagacgataag
cctttggattggaccgctgaaccagaaaacccttttcgtgaacctacaccacccccgcca
gcaaagaaaaatgaagaaatgcaacttacaaagacaacaacatcaataagtttaaaaaca
catatgcctataccattaattgaatatctttgccaactacaaaattgttcgttcaaggaa
ctacatgtattattccataatcttgatgctcgtcgtcaaattgttgagcatctacgtcaa
agcgtccagctaagaacatcccatctcaaacccgcgtgtcgcaactttttagtacattgt
catgatcttacagtgcaatcagcaagtattgttccagcaatgagtggttatttgggcata
acggtacgcggatattattatgtaaagcataatttcaaactttgtcatccatatctgccc
tgtattattgagtttggtggaggacatcatcgatcattttaccctcttgaagtcctttgt
gtaatcaaaaacaagatgaaaggaggatgtaattag
>MINJ2000Fg00443t2
atggtctggggagttctcgaagacgaccctgaaccagaacaacaacaaaatacatcaagc
gaatctcaaacggatcaaccagcattaatagtggttgaagaaactggagacgaagttgaa
gagaaggaaaagaaaggtgtagatctcattactccggcttttggcttgcttacaataatg
gatgacataatagaggataaagtggatgacgaacaaattgaagacgaaattaatatagat
acaagtgaaaaaatccttcgaattactcaagacgataagcctttggattggaccgctgaa
ccagaaaacccttttcgtgaacctacaccacccccgccagcaaagaaaaatgaagaaatg
caacttacaaagacaacaacatcaataagtttaaaaacacatatgcctataccattaatt
gaatatctttgccaactacaaaattgttcgttcaaggaactacatgtattattccataat
cttgatgctcgtcgtcaaattgttgagcatctacgtcaaagcgtccagctaagaacatcc
catctcaaacccgcgtgtcgcaactttttagtacattgtcatgatcttacagtgcaatca
gcaagtattgttccagcaatgagtggttatttgggcataacggtacgcggatattattat
gtaaagcataatttcaaactttgtcatccatatctgccctgtattattgagtttggtgga
ggacatcatcgatcattttaccctcttgaagtcctttgtgtaatcaaaaacaagatgaaa
ggaggatgtaattag
>MINJ2000Fg00444t1
atgagaaactactttgttattgaaagaatagagccattcgcctcccaatcacgcaacacg
cgtggggaaatcgcccacatcagatttaataatttggccgatcatccccgaccagatttg
gctctaacaacacttattgaacagcttttggatcgggtgctcaccggaagaccagctcct
ctccgtgtgggtcttcaggtgcagccaccaaacttccatcacccgtttaccgtgccactt
cgtccagtcgaacaaaataatgctgcagcattagccgctgctattgagagattgaacgaa
atatcccaggccgggatagaccttctctctgggactacaacaacaaaagttgtagctgta
tggcctttgactggtcatcgcactaataatccttcagcacattctggtagttgcgatctt
gaccaagaacatgcagtgtcttctcgatgtcgttcaattgtgcgcgtccgcaatccaaac
gaccgctactgtcttgctcgagcagtagtgattggacttacaaaaattacccttgttgat
caaggcgatgctactaatggaccagctcattttagaactttttgtcaacaacaagaacaa
catttaatatttgtaaactatctaatgaatatatctggactttcaaatttattacaagaa
tattcgcttgaacatgtagagattctccaacgatggttgaatcaatattatggagaaggt
catatacgtattgttgtttttcaaaaagagcagcagtaccgtattgtgtttaagggagat
ggaagagcagctcgttataatttatgtctgctcttggaaaatcgccactacaactacatt
ggtcgccctgaacaacttttgggagtcaagcgatattgtattgactgcgaacgttctgta
acccgatggtcacattgggccggttgtagtgttgtgtgccgattttgtatgcgcacaggt
ccagactttccatgtcaggaagagggaagaattccatgccaaaactgcggcttcgtgttt
ccgcgacgttcctgttatgattatcatctaatcaactctgctccaaatgaaatgattcga
cgtgatgcgcgtacatttgcatctatttgccaaatgagacgcatctgtaataattgtcac
catattattctagctcaacaacaccacgattgccaacaacaacaacaacggcaccaacat
caaattatttgtaaaatttgtaatggtcctcacacagaggaacaaccatgttttattcag
ccattaaaagctgaagaggatgaagaagaagatgatattactgaaaataataatgaacaa
cagccacaccagcaacaacaacaacaaagagcaagaaaacatcaacgtccaattcgtctt
tgtttttttgacgctgaaacaagtcaggatgatcccgtgcaaataagccaaaatatcaat
ggctatagacatgtacctcttctgattattgccgaggttatttgcgaagcttgtatacgt
gctggaattaatattgaggatgttggacaacgtgctcaagggtgtttttgtgggaatccc
agaggacagcgttggcgtaattggtgttccccacccttcagaaatgctccaggcgacaac
accgcctttccaaataacatcactttcaatcatcggcgtatgtttttccattcgtttgac
aacgctgaagataatccagtggaccaatttttagactacctacttaaccacggttcacaa
aatatgttaacaatttgcatagctcataatggaggaaaatatgattttcatctattatta
gaagctcttcataggcgaagtcatccgccaacaagattatgtacaaccggactcaaaatc
tattctatgagtctaggaggatatcatcagagaaaagtgcttttcaaagactctctaaat
tatttcttttgtgagcttgacgcacttacaaaggtttttgctctgcccgaggatttggct
acttcaaagccatttttcccttatctatttattcaaagacaacatttacatcagaggata
agagggcttcctgcaattcaatactaccaacctgaatataaaaaggctgaaaagagggaa
aagctcattgagtggtatgttcaacaaacatcagtgcgaacaacaaactttcagcttcgt
gaacaattaattcagtattgtgcaaatgatgtagcgattcttcgcgaaagtgtactccga
tttcgacaacttataggagaaaacacaaagaatctcgacccttttttgtcggtatcaacg
gcagcgggactcgctttaacaacaatgcgccgctgctttttaccagaaaattggatcgtt
cactcgcccgaaggaggttatttgagaggacgacgagcttcagccgaatcgcagcgatac
atccgcttttttgaactacaacacccagaagctgcaggacatattcaacatgcacaatgg
gcacttggagaagctcatgttgaagattgcggctatagacttgatggattatggcaaaga
tcgcctccacttcgccctttggctattgaatatatgggatgttactatcacggctgtccc
aaatgcttcccagtacgtgaccaacgcttagcagctggacgtacagccgaagagcttttt
gagagaacacaacaacgattatgggaattggagcatcagcatggataccaactacatgtt
gtctgggggcatgaaattaaagaaaaactgaaaaacaacactcagttaagaaggaaatgg
cttgaaattgactgtgttcgaccaatggatcccagagaagattgccttagaggaggaagg
accgaacccttcaaacttcatcacatgtgtgctgaaaatgaggaaatcctctacatcgat
attgtatacatgaatctaaatttaaaagaaattataaaaatttttaaggtaagtctctac
ccttatgttatgaaggcaaggtcttttcctattggtcatccaaatgtactgactcgcgac
acgttgcttcttccaccaaacaaccctttgccttggacaactcctgagcataacatctat
aagggtttacttcttgttcgtgttcaacctccgaactttatgaatggaaatcttccacca
gttcttccatacagaactcatgatgggcgactcacgtttcctctttgtgcaaaatgtgct
gataacagacaacagcggccttgcactcatggagaacgtgaacgttcctggctgactggt
tatacccatgtagagcttaattatgctttggaacgtggatataaagtcgtcgacatttat
gaggtttggaattatgaaaaatgggatccgaatctatttcgatcctatgtcaacacattc
attggattaaagcaacaggctagtggatggccagatggttgtgcgacagagttggaccga
gctgaatacctagttgagtttgagcgagtggaagggatcttccttaacccggagaagatt
gaaacaaatcccggattgcgaatgattgcgaaattattagcaaactcgctctggggaaaa
ctggcgcaacgagtttgtggaactgaagttcgatatgccaaaacaccgacagagtttcac
caattgttagaagacccaacaattgatatgctcgactttgatcatgtcagcgagcatttg
gaccgttgtgttgtgaggaagaagcccgaatttgccaaagcaccaaataccaactgcctc
ccagtagcagcatacgtcacttcatatgctcgactccatctatatgagtatattgaacaa
gtacatcaaattggcggcgttctcctgtactgcgatactgactccatcatctatgtcggc
aagcgtaatggtccgcgagtacttgaaggcgaatatcttggacaaatgaagcgcgaaatt
ccatcacgccgaattctggaatttattgctggagggccgaaaaactatggctaccgacac
gtcgacgcaagtacaggattagatgagagagcagagcttaagatccgctcattcccgctc
tcttatgctactcatcagcttctaaacttcaacactatgaaacaacttgtgttgaatcaa
ttcaatgttgatggggcagttgatgacacaattgctgatgatgtctttttcgttggtaat
tcaattggtgtacaattccctcaaattggaagaactcgtcggtctcagctttacactcat
ctggcccggaaggaatacaggccgtgttatgagaaaggcagaattatgcctggaatggaa
acccttccttttggacatagaaataataatttggttatttaa
>MINJ2000Fg00444t2
atgagaaactactttgttattgaaagaatagagccattcgcctcccaatcacgcaacacg
cgtggggaaatcgcccacatcagatttaataatttggccgatcatccccgaccagatttg
gctctaacaacacttattgaacagcttttggatcgggtgctcaccggaagaccagctcct
ctccgtgtgggtcttcaggtgcagccaccaaacttccatcacccgtttaccgtgccactt
cgtccagtcgaacaaaataatgctgcagcattagccgctgctattgagagattgaacgaa
atatcccaggccgggatagaccttctctctgggactacaacaacaaaagttgtagctgta
tggcctttgactggtcatcgcactaataatccttcagcacattctggtagttgcgatctt
gaccaagaacatgcagtgtcttctcgatgtcgttcaattgtgcgcgtccgcaatccaaac
gaccgctactgtcttgctcgagcagtagtgattggacttacaaaaattacccttgttgat
caaggcgatgctactaatggaccagctcattttagaactttttgtcaacaacaagaacaa
catttaatatttgaatattcgcttgaacatgtagagattctccaacgatggttgaatcaa
tattatggagaaggtcatatacgtattgttgtttttcaaaaagagcagcagtaccgtatt
gtgtttaagggagatggaagagcagctcgttataatttatgtctgctcttggaaaatcgc
cactacaactacattggtcgccctgaacaacttttgggagtcaagcgatattgtattgac
tgcgaacgttctgtaacccgatggtcacattgggccggttgtagtgttgtgtgccgattt
tgtatgcgcacaggtccagactttccatgtcaggaagagggaagaattccatgccaaaac
tgcggcttcgtgtttccgcgacgttcctgttatgattatcatctaatcaactctgctcca
aatgaaatgattcgacgtgatgcgcgtacatttgcatctatttgccaaatgagacgcatc
tgtaataattgtcaccatattattctagctcaacaacaccacgattgccaacaacaacaa
caacggcaccaacatcaaattatttgtaaaatttgtaatggtcctcacacagaggaacaa
ccatgttttattcagccattaaaagctgaagaggatgaagaagaagatgatattactgaa
aataataatgaacaacagccacaccagcaacaacaacaacaaagagcaagaaaacatcaa
cgtccaattcgtctttgtttttttgacgctgaaacaagtcaggatgatcccgtgcaaata
agccaaaatatcaatggctatagacatgtacctcttctgattattgccgaggttatttgc
gaagcttgtatacgtgctggaattaatattgaggatgttggacaacgtgctcaagggtgt
ttttgtgggaatcccagaggacagcgttggcgtaattggtgttccccacccttcagaaat
gctccaggcgacaacaccgcctttccaaataacatcactttcaatcatcggcgtatgttt
ttccattcgtttgacaacgctgaagataatccagtggaccaatttttagactacctactt
aaccacggttcacaaaatatgttaacaatttgcatagctcataatggaggaaaatatgat
tttcatctattattagaagctcttcataggcgaagtcatccgccaacaagattatgtaca
accggactcaaaatctattctatgagtctaggaggatatcatcagagaaaagtgcttttc
aaagactctctaaattatttcttttgtgagcttgacgcacttacaaaggtttttgctctg
cccgaggatttggctacttcaaagccatttttcccttatctatttattcaaagacaacat
ttacatcagaggataagagggcttcctgcaattcaatactaccaacctgaatataaaaag
gctgaaaagagggaaaagctcattgagtggtatgttcaacaaacatcagtgcgaacaaca
aactttcagcttcgtgaacaattaattcagtattgtgcaaatgatgtagcgattcttcgc
gaaagtgtactccgatttcgacaacttataggagaaaacacaaagaatctcgaccctttt
ttgtcggtatcaacggcagcgggactcgctttaacaacaatgcgccgctgctttttacca
gaaaattggatcgttcactcgcccgaaggaggttatttgagaggacgacgagcttcagcc
gaatcgcagcgatacatccgcttttttgaactacaacacccagaagctgcaggacatatt
caacatgcacaatgggcacttggagaagctcatgttgaagattgcggctatagacttgat
ggattatggcaaagatcgcctccacttcgccctttggctattgaatatatgggatgttac
tatcacggctgtcccaaatgcttcccagtacgtgaccaacgcttagcagctggacgtaca
gccgaagagctttttgagagaacacaacaacgattatgggaattggagcatcagcatgga
taccaactacatgttgtctgggggcatgaaattaaagaaaaactgaaaaacaacactcag
ttaagaaggaaatggcttgaaattgactgtgttcgaccaatggatcccagagaagattgc
cttagaggaggaaggaccgaacccttcaaacttcatcacatgtgtgctgaaaatgaggaa
atcctctacatcgatattgtatacatgaatctaaatttaaaagaaattataaaaattttt
aaggtaagtctctacccttatgttatgaaggcaaggtcttttcctattggtcatccaaat
gtactgactcgcgacacgttgcttcttccaccaaacaaccctttgccttggacaactcct
gagcataacatctataagggtttacttcttgttcgtgttcaacctccgaactttatgaat
ggaaatcttccaccagttcttccatacagaactcatgatgggcgactcacgtttcctctt
tgtgcaaaatgtgctgataacagacaacagcggccttgcactcatggagaacgtgaacgt
tcctggctgactggttatacccatgtagagcttaattatgctttggaacgtggatataaa
gtcgtcgacatttatgaggtttggaattatgaaaaatgggatccgaatctatttcgatcc
tatgtcaacacattcattggattaaagcaacaggctagtggatggccagatggttgtgcg
acagagttggaccgagctgaatacctagttgagtttgagcgagtggaagggatcttcctt
aacccggagaagattgaaacaaatcccggattgcgaatgattgcgaaattattagcaaac
tcgctctggggaaaactggcgcaacgagtttgtggaactgaagttcgatatgccaaaaca
ccgacagagtttcaccaattgttagaagacccaacaattgatatgctcgactttgatcat
gtcagcgagcatttggaccgttgtgttgtgaggaagaagcccgaatttgccaaagcacca
aataccaactgcctcccagtagcagcatacgtcacttcatatgctcgactccatctatat
gagtatattgaacaagtacatcaaattggcggcgttctcctgtactgcgatactgactcc
atcatctatgtcggcaagcgtaatggtccgcgagtacttgaaggcgaatatcttggacaa
atgaagcgcgaaattccatcacgccgaattctggaatttattgctggagggccgaaaaac
tatggctaccgacacgtcgacgcaagtacaggattagatgagagagcagagcttaagatc
cgctcattcccgctctcttatgctactcatcagcttctaaacttcaacactatgaaacaa
cttgtgttgaatcaattcaatgttgatggggcagttgatgacacaattgctgatgatgtc
tttttcgttggtaattcaattggtgtacaattccctcaaattggaagaactcgtcggtct
cagctttacactcatctggcccggaaggaatacaggccgtgttatgagaaaggcagaatt
atgcctggaatggaaacccttccttttggacatagaaataataatttggttatttaa
>MINJ2000Fg00445t1
atggtcggaaaaaaaagaacagctactgattcaaattaccagcctcaaacacgaaggcga
atagactcgccagtagcaaataataataatcaacatcagcaacagcaaactgggattccg
gtagcaaataataataatcaacctcaacaacaacaaaatgtgattcctccagatgtgttg
gcgcagccttttttaaataatcaacaacgcggaattggtattgaccctaccccatcaagt
ttacaacaacagcaacaaccttgcacttcggctgaagctttgcgttatggtggtcctcct
cctttacgtggacaatttacggatgatgaggatgatgatgaagataatttaacggtaaat
tga
>MINJ2000Fg00446t1
atgggacggtttgaaagaaagccgtgtttagttccagatcggattttctcagttttcgac
ggattgggtattggattgatcagggatgggacggataatgcaaattacaagaagccgact
aactacaattatgaaaagaaggatgaatataaaaaacctgaagataactatgagaagcca
acctatgagaaaaaagataattactatgaaaagactaatgaaggatataataaagaagga
tatggagataataaaggatatgaatataaagaaggatatgagaagggatatggagataat
aaaggatacaataatgagggatatgagaaaggttatggagaaaaagagggatataataaa
gaaggctatggggataaaaatgaatataaagaagaaggatatggagataatgaggggtat
gataaaggatatggatataatgaaggatataatgatgaaaaaggatatgggggttatgac
gaaggatatgaaggatatggcggaaagagttatgaagataataaaggctacaaaaagaag
aaatatcgaggtcataaaatacgatatggaggttatgggggatataatggacacaacaaa
tatggatcttcttcctctgaaagtgatgagtacatctacctcaggaactataaatttcct
cattactacgggaactatatgaattatatgcagccaggtatgtattataataggccaata
tactactatactactacttctactacgacaacaactactacgacaacaacaccgacaacc
gaggaaacaactcccacaccagaggacacaacgcctgaagatacaacacctacgcctgaa
gatacaaccccaacgcctgaagatacaaccactcaagaggatacaacccccacacccgag
gacacaaccccaacgccggaagatacaaccacgcaagaggaaacaacacccacaccagag
gacacaaccccaccgcctgaagatacaactaccccatcagaggatacaacccccacatct
gaggacacaaccccaacgccggaagatacaactcccacaccagaggatacaacccccaca
tctgaggacacaaccccaacgccggaagatacaactcccacaccagaggatacaaccccc
gcatctgaggatagaactcccacaccagaggatacgaccgccacacctgaggacacaact
ccgccgcccgaagaaacaactcccccatcagaggatacaactctgccgcctgaagacaca
actcccccatcagaggatacaactctgccgcctgaagacacaactcccccatcagaggat
acaactctgccgcccgaagacacaactcctccatcagaggatacaactccatcggctgag
gacacaactccgacgcccgaagaaacaactccaccgtctgaggatacaactcccccacca
gagggcacaactccgccgccagaagaaacaacacccccaccagaggatacaactccgccg
cctgaagaaacaacagaatcaacgagtgagggaacagtagggtctcaggcaattactgat
ggaactggtaaaattataattaatcttaaatggcataccataaatgctacaccagtttct
gatgatactcgtactgatcttacaaccctgattggaacagaaggtaccactccaacacca
aatacttcatgtcctccagattacacattctttaaggagggaaattgttgcattcaaatt
tcctcaccagagaaaaaaccattaacttggaaagaagctagtgaggaagcgaagaagaat
ggggctcgaatggcttccattcactttaaaaaggaggatgattttataagagatcttgtg
gcgaaacaaccaaaaggagagggtaaagacaaccctgtctactttactggattacaagta
aatgccacaaatggaaaaattggcaatttcgcgtggtctgacaatactcgtgtaaactat
ggaagtccaaaagacataaaaccgaatactgatccatggggaccaaaaacttcatttaat
ggaaatactggatttggtggaatttctaaggatccgagcggaaaggcatcttggggtctt
tatgatccaaatcaaaagggaggttatgtgtggaagattgacttgtccaaaaaagatggc
ggaaccaaagtaccggaaccaggcaatccaacaggaggaggtgccccaggagggaataat
ggattaccagctggttacaaatgcactactggctgtaatccatcttcaataaaattgaag
gcagagaaagggcaaccaagtcctgtagatgaaggacctacagaaaaaaatggttgccaa
attgatgtgttgagttgtacaacaaaacaaccaattgccactataacgtttggaacacaa
ggaagtcttaaatccaatcaacgtgatacaagaaatgtgagagctaaagtgatatgtgct
aatgaggaggcaactggaaagaaaggatgggttagaaatggggtagataataacccaaaa
ttgatcttcgttgatgaggcacattgtgagcagacgagttaa
>MINJ2000Fg00447t1
atgtttttcaaattattcactatattccttagcattattacgcttaaaagtattagttcg
caatgggatccaggaatgggtggaggaggtatgggaggtggcggtggtggtgatatggga
ggtggtggtatgatgatgggtggaggaggaatgggtggtggaatgcctgatggaggcggt
ggaatgatgagcggcggtggaggaatgatgggagggggagatatgggtggtggtggtgga
atgatgggaggtggaatgggaatgggaggtggtatgcctgatggaaatatgggaatgagc
ggtggagggatgggtatgggatatggaatgtctggaggcggtatgcccgacggaggaatg
ggtggcggtatgtctatgggtggtggagacatgaacggaggaggaggaatggggatgggt
ggaatgggcggtgggggtggtccaggcggtgatatgggaggagggatgggtatgggagga
ggtggatctggaggttttggttctatgcagggcggtggttatggtggtggatatagcgca
tcagcgcgtaaataa
>MINJ2000Fg00448t1
atgctggaacgtgttagagcaactgtttgtatttggcaatatgaaactaaggggaggata
tgtgcgattcgtggaactattgttgttggaattaagcaactactcgaacgagcaatttgc
gactcactcgaggatgatcgctggggaacattgagatctactagaacgatcaaccgattt
tcaagacagattcgacgagtaattacacagcttttcctttttactcgcttttctccgcag
atacttgattcacctgatccttattaa
>MINJ2000Fg00449t1
atggtggttatggttggggaggttatggttggggaggaggaggctggtggccttggaata
gttggggatggggaaatggatacggatatggatattacggacgccctcgccgacatcatc
acttttttggtggccctgtctttggcggttttccacttggcggaatgggatggggatggt
ttggacgacgttgatcttatcttttag
>MINJ2000Fg00450t1
atgctcatggtgctatacttgctgcattattacatagagataagacgggagaaggacaac
aaattcagtgaggaagaaaaggaggaggagttcccagttcaaaatcggttccagatcctt
gtcggttccaaggttccgttccaaactggttccagagctttactagttccacgatttcag
ttccgtaactggaacttgaacccaccggtttcggaactggaacccccaaatcattga
>MINJ2000Fg00451t1
atgttttgtcatagttctggtgaagaacctaaaccaaatcctacaactataacaacggca
tcaacaataacaacaccattagcaacaacacctcaaaactcagcagttacttcggcaacc
tcaaaaagtgctactccatcaaaaacttattcaaccgagacaaccgaatgtgctaacaca
actactgaggaatatgaagcaactattgaggaatatcaaacaactacagaagaatatgaa
gaggtaacaacccctataattacaaccaccaatccaacaacttatttattaatgactaca
atagttgaagaaattagtgacgacgaattcaaagacgcaaagaagatgaaatgtaaatca
tgtaatgcaaaaaggaagaaattggctgaaatttatgacaaatattatccgaaagttaag
attcatgctaaattgtaa
>MINJ2000Fg00451t2
atggggaaaatactgcgaaaatgtctttcttcacaaatgttttgtcatagttctggtgaa
gaacctaaaccaaatcctacaactataacaacggcatcaacaataacaacaccattagca
acaacacctcaaaactcagcagttacttcggcaacctcaaaaagtgctactccatcaaaa
acttattcaaccgagacaaccgaatgtgctaacacaactactgaggaatatgaagcaact
attgaggaatatcaaacaactacagaagaatatgaagaggtaacaacccctataattaca
accaccaatccaacaacttatttattaatgactacaatagttgaagaaattagtgacgac
gaattcaaagacgcaaagaagatgaaatgtaaatcatgtaatgcaaaaaggaagaaattg
gctgaaatttatgacaaatattatccgaaagttaagattcatgctaaattgtaa
>MINJ2000Fg00452t1
atgaaagaagaggagcaaccaaattatgaagttgattacgtagatgaaatgcctgctaag
gaaagatataaggaatggattgacatttataatgcgaatgatgaagtagatcaagctcaa
gaaaatgaggaaggccaaaatgacacgggaaaaagtttgacggatatgttagttaaatat
agtgatgaaatcaatcgagcaaattcctacaaaaattggctttcaactttgcattataat
aaatttaatgaaatattcaaaatgaagcaaaagattgtggaaattaattttttgaaagag
ctagcattgagtgagtttattgttattaaataa
>MINJ2000Fg00453t1
atgcctggtccgggactctggtttcttcctgttcttctcgttctccttctggccacagaa
cttttattggtctcttctcgcttcacaaagaccaagaagccgaaacatgaaacaacaact
ccagctattaatgctacagaagaaatagaaaacgacccagctccagcacactgtcccaag
tgtcacaactattgtgaatgtggatattatgtaggaaattcttaa
>MINJ2000Fg00453t2
atgcctggtccgggactctggtttcttcctgttcttctcgttctccttctggccacagaa
cttttattggtctcttctcgcttcacaaagaccaagaagccgaaacatgaaacaacaact
ccagctattaatgctacagaagaaatagaaaacgacccagctccagcacactgtcccaag
tgtcacaactattgtgaatgtggatattatacagcatcagtatcgccataa
>MINJ2000Fg00454t1
atggccacgttggctacaattggaagttctatacgcgatgaacttaaaagagaaggaaat
tttggaacatttagtttaattccaaatccaatccttaaaccgatttttaaaatggatact
cgtccagttcctccaacacctgctcaatcacctaataatatccgaatcagaaaaagacgg
gatatcctgaactctgctgatttaccgaatatggattctattcagaaaaggtcaccatat
ctggaacttttcggttcggatagatccgatatcctgattctgatatcaaaggatttgtgt
tga
>MINJ2000Fg00455t1
atgcgaaagattttctcaatacttatcatctttggattggtcaccttgttaaccgctaat
atctatgaaaatgaatacaataaagcaactcaagctccacaatccaataattattatgga
tatcaaggtcccccatctggtagaaaacttccgccaccaaaggaaattgaagcgactact
gaagagccaacagaagcaccaacggaagagcctgaaaatgaaggtggtgagaacattgat
gagggtggggaggaagaagggacagaagaaggaggaggtacagatgaaggaactggaggg
ggtacagaagaaggaccagatgagggtccaaaggaaggaccagatgcagggccagaggag
ggcggtggtgagaaagacgatgaagatgggatggatggtcttgctggaaaggtacttgct
atgaaaattgtgccggacaatggggaggttgtggtaaaggatggaaatgctatcacaact
cttgccttaaaaaatgtggaaatggatggggaggatgcagcagtggatacgtttgttata
agataa
>MINJ2000Fg00456t1
atggtcgataagggtgaaggtgacaaccgctatcaagaattgaaggacggtatctaccac
ggctaccagcccttacgagctcgaaagacccttacatattcgtatacacccgaatttatg
cctggagctttaaatattgcagtagcacgtgatattgactcaataccttctggacccaaa
gacgctggagactaccaaatgattacagcccacaaagtaaatcgtgcacctaaaccagaa
gacccgtatgcatggagcgctccaaaggtggcagcacaagaagattaa
>MINJ2000Fg00457t1
atgtcgtttaaaccaaccaagggtcttttaatcaaggactggaagcaagatgttatttac
cttgtccaggtaccacgtactcatcttattccaagtccatcaccttttgcccttaaattg
gagacgtggattagaatgaatgggcttacttatagagtaagaccatctctacgtgctgaa
gccagagtcaagaatttgaaaaccctagatccgaagccataa
>MINJ2000Fg00458t1
atgtcgtttaaaccaaccaagggtcttttaatcaaggactggaagcaagatgttatttac
cttgtccagtttccacgtactcatgttattccaagtccatcaccttttgcccttaaattg
gagacgtggattagaatgaatgggcttacttatagaaaactcgttcgtatccgtaaacca
tctaatccttcattaataaattgcagtgaaatggattaa
>MINJ2000Fg00459t1
atgtaccatcatggcactggatactgcccagtaaccgtctcttgcaatttcaatacgggt
cgacgtgctcataaaggatcgatccatgatctaagaccaggaatgaaccctaagaccaat
acccaagaccgcagctttattttgatatttccaaagaaagtagctcaaagtcatatttac
gggatccgacagatcccgtaa
>MINJ2000Fg00460t1
atgcgacgtattcggataaacaatttattcattgtcacggcagcgttaattgttactata
atgctttatttagttacacccccaaaagtattatttgaaagatcaagccttccaatctca
cctttagaagaactacttcctcttatgcctacttcaatacctgagaaagtcaatgtccaa
gtcaagaatgaggggaaggacaataaaaagaatgaagggaaggaagataaaaaagataaa
gggaaggaccatgaccataaaaaggatgtccaacttaaaaaagtagtagcattcccacca
gctggattaaaagatgaaattaaagaaattgctaaatctgataaagaatttaaaccagat
ttggatgaaattaatgaaaaaatttggaattcgattaagaatgaaattagacacaaaaag
gttagtcggtgtttaaatctcggctatctcgagaacacttaa
>MINJ2000Fg00461t1
atgccaaaagccagtcctggaattccaaaacctccgcgaccaccacagaaacaagaaagt
aaagttgttcctctaccaccaccgcctcctccaccaccaactcatttatctccgactata
aagaagccgaatttatatcaaaacactccaaatgttaacgaaacaagttcttctaaaggt
gaaataagtaaatcaaaaaacacaaatattgaggaaactttggatgatagaaatgctgac
aagaaagaaattttgtccagaaagcttgaaaaaaggcgttattttatccagtcagatgaa
gacgaatag
>MINJ2000Fg00462t1
atgagatcttgtaatcaggtgtttattaaaggatacgaaaactataaaaagaatgcagaa
aggattgatgaaatttacaaagattttggaagtaattcagaagctggtatcatcgatgat
atcaattcgttaaagaaacaacttcaaaaagttcaagaagagtcagaaatatttaaatgg
ctcgggttttatttggctgaaaccgatgttgataaaaggtgtaacgatcgaataaaagga
ttcaaggcactcgaagatggttttaaacaacttttaattgcaaataaggaaatggaaaac
caaaagactagtagagaattgaatcaagcaatggaaaaaacaatagaaaacacgaacaaa
tataatgaaattgaggaagctatatccgagttaattttggaagaagagaaggaatttgta
aagcaattggcggcgtggaatggatgggcacaaaggaagtataattcaaaagctggaagt
gcaggaatgacaaagaagacggttcatgccggatttcctccaccccctccaccgccacct
ggaaacggaaacaaccgagttattccaaagccacctcagccggctccatga
>MINJ2000Fg00463t1
atgtctgcctctttaatagccagtgaaggggagaattcatattcagcccaaattgtgttt
gaagctgctgaaatattcaagacttgctttaataatcttaaaaatcaaaatttacatttg
atgtgtctaaatggagatgctgagaatgaaattgttttgggagaagattcttctaataat
ttattaaactgctcgtttttagctatctttccttga
>MINJ2000Fg00464t1
atggaaaaacgtctgacaatctactcgattttaactttctttgggcaacttttatatact
ttttatatgctaattctttacgttgctgcttttaaacttcagaatttaatcgacccagat
ttagcagaactaattttcttaactgtatacaacgaatattccttggtcaatgacattagt
acaattgccattcctgcatttttgcttctctgggcttctgaaatgatgcattctcatatt
tataaattaatccgaaaaatttgttttttacctgaagagaataataatgtagttatggtt
attcctaaacaggcttttacctcgagtactactaatacacagaaatga
>MINJ2000Fg00465t1
atgtgccgaaatttgattttattgtttgttacagtattaattattcagacagaaattaat
gctttaacacttgatgaacaaaatgccgttcttgcttgtcataataacttccgagcttca
ctagctaatgggaaagaacaaaacaagactggaatgttgccatccggcatgaatattaaa
aagctgacttattcaaaaactgtggaagctagtgctactaattgggcaaataaatgtaca
caaagtcatactcctagcaatcagcgaaaatacggagagaatcttgcaatggatgtggaa
attatcttggacaagctgtttacaaaaaaggaaaagcatgtagtggttgtggaagcaaag
ggtgttcgaatggattatgtaataattgaacgagaataa
>MINJ2000Fg00466t1
atgattttgaatgaaattaatgctttaacacttgatgaacaaaatgccatccttgattgt
cataataacttccgggcttccctagctaatggaaaggagcaaaataagactggaatgatg
ccacaaggaatgaatattaaaaagctgacttattccaaaactgtggaaactagtgctact
ctttgggcaaacaattgtagtatgagtcatactcctggcaatcagcgtaaatatggagag
aatcttgctatgaatagtgatccaaacatggctacaaaagccgctcttttagaagcttgt
aaggcttggtgggcagaattgaaagatgagggattccaatctagcttaactgttgatatg
aatcattataatcatttttcacaaatggcctgggcagaaactaccgaaattggttgtggt
gtagcaaaatgcccaaagtcgatttggaaaacctatactgtttgtcaatacaataaacct
gggaattatcttggacaagttatatacaaaaaaggaaaaccatgtagtggttgtggaagt
actggatgtgcttctaatggattgtgtaactga
>MINJ2000Fg00466t2
atgaaccaaaacttatttctactctctattgcgtttttaatgattttgaatgaaattaat
gctttaacacttgatgaacaaaatgccatccttgattgtcataataacttccgggcttcc
ctagctaatggaaaggagcaaaataagactggaatgatgccacaaggaatgaatattaaa
aagctgacttattccaaaactgtggaaactagtgctactctttgggcaaacaattgtagt
atgagtcatactcctggcaatcagcgtaaatatggagagaatcttgctatgaatagtgat
ccaaacatggctacaaaagccgctcttttagaagcttgtaaggcttggtgggcagaattg
aaagatgagggattccaatctagcttaactgttgatatgaatcattataatcatttttca
caaatggcctgggcagaaactaccgaaattggttgtggtgtagcaaaatgcccaaagtcg
atttggaaaacctatactgtttgtcaatacaataaacctgggaattatcttggacaagtt
atatacaaaaaaggaaaaccatgtagtggttgtggaagtactggatgtgcttctaatgga
ttgtgtaactga
>MINJ2000Fg00467t1
atgctgtcacttctgcctttctcaattattttcgttctgatcggattttcaaaagcagaa
tctgatacagtttcaacatcctctgtgacatcaacaacagaaataactagcggatctaca
gagtctaactcaacagagtcatttgtctcgtcctcagaatcaacaggagaaacggcttca
actcaatgcgtaaaagatgtgcatattgtgattgctcagatgaatgtggaataa
>MINJ2000Fg00468t1
atgccattttccttgaaaatcaatgatctcccatcattgaagtttgcaactcttccattc
cacacaatgagtgctgctcctccaagtggaagcattgctgtggaacatgattctgctgct
caatgggattggccacttcaacatacagatggggtagtcaaagtacacaatacaaaagaa
aagtttgaagttggcctagatgttcaattctttttgcctcatgaaattgaggtaaaggta
gcagggcaagatgtgctaattcattgtcttcatgagccacgaaaggatgaacacggaagt
gttaagagagaaattcaccgttcttatcgtttaccgaatgatgttgtgcctgatacactt
aagagccatctttcgaataagggagttttaacgctgacagcttctaaaaaatga
>MINJ2000Fg00469t1
atggcgatggtatcacgtcgtcgcgatactttcttcattaaccctccaatggaaaaacca
aagaggaatgctaatataaaaccttcccatcaacaaccccctcctcctttgcaatcaacg
acggctgaaagttttgacatggatgagagtagtgatggggaaaccgcagcggttacagag
ccagttggcggaattgaagttttacaaataccagctcagaattcctatgatatggaagca
tccttgacaaaatccgaaaaaatgtttaaagtaatctaa
>MINJ2000Fg00470t1
atgtgtcggaacagtcagaggtgtcggaaatcggaagagccggaaatcggaactggctca
aaagtcggaactcggaaacctaaagcagagctggacaatagctatttctctccttcatct
agcttaaaaggttattcggcggctgggagcgaaccagcatcttcagcagaccggactgat
gtagccttaggaattaaatag
>MINJ2000Fg00471t1
atggggccgaagatgcagaaatgggcaaatgtttgtcagaagttggtgtatgtgctagaa
tatatgatttatcatttgaggccatttgggcgtgaaacccatttactaaaatctgtaaaa
gacgtggaaaaattgaggaatgatcccaaagcaaggtcagaagcaaatcggccacttttg
agggttgcatatcaattggctattaaaaatatgggagcggatgattcgttcaaaaagagt
gaatcggatttatcaaaactgcttggacgccttaaaccttaa
>MINJ2000Fg00472t1
atgagcccaagagaaaatattaattcaaacaacaaacaacacgaagaagccaagaaagct
gctgatgaaatgaaaatagccgctcgccttaatggaattgatgctaagacaaaggaagat
gcacagaaaaatttgaattgttccaatggcaaatgtattctgagctatatcgatgcaggc
atttattacaaggataatataaaaaaatctggaaaaattgatgagaagaaaaaattatta
gacaaagcaaataaagaaaatgaagattttaaactgaaaaatgatgaattatcagaagta
attttagctaatgatgaggtgatcgaacaacacaagcttgataaggaattattaaaaaag
gaaaaagatgagattcagaaggagttgaccaaagtctcagacgaaaacaacaaaaaagaa
gaggctttgagtgaatacttaaatttaaattcaagcctcaccagcgaagttgccaggctt
ggactgatcgaacatgaaaagaaggaattggaggtgttacttgaagctaaggattctgag
aagaaagaagttgagaatagagcgagtgatctctttatcaaggtggaagaaagtcagcat
gccatagatgattttgagcaagaaaaggctaaactagaaaaggaagtgagctcaaagaat
gatacaataaaatacttagaaaggacagttgcatggcatagggatctgaacgttaaatta
acccgtgaaaaagatgaattgttgggaactatcatgagactccagaacaagcaacctgat
gaatcaacaagtgatcctggtgttggcaattgggttgaatcaaacagaaattcaaaatcc
tcgcctagtgatcgtgatgaaattgctgtgaaaccaacagaacaggctgggacaagcgca
tttattcgtaacgtaaagcaggaaattctttacgatgttgagcctgattctttcaaacct
ccaagccttcctaacactgccaaccttggtgccaagaaaaatgccgaaaacgaggatgct
tatagcgaatttagtgaaccacccagagctgttcgaaaaacgagtgacactccagtagat
atgcaatcgttcggagtttatgcagatgctttgctgaaaatgtttcaggcgaggaatgaa
ggttcaaagacgctatcttcaaagagtgatggcaatacggagtaa
>MINJ2000Fg00473t1
atgctgagcgtcaagctttttttaatgttttttattatttcattgctgggaaggacacgt
actctcgacaatcaacgcttgacagtctccgtgtcaagaaacttgttttctggagactgg
atatctcggtcggccgttaaacctaaggagttgattcgttccgatcaaacccctcctgtc
cctcctcaattgagttatcgaggtattgtgccactatactttcagcacactttttaa
>MINJ2000Fg00474t1
atgactttatttataattcctccaaaggagcatgataagccaggaccatatctatatatt
agcttttactactcaattatctttctggtagcttgtgccatcctcaattttgcaattctg
tttatttacaaattggtcaaaaagcctgttaatcgaaggagggatggaagcacagataat
caaatccgaatcgaacgaaatttattaatttacgctttgagtactttgtttgggcatgca
attattgctatagtgacgacatcggaacttctggattgtcttcgtggcttcttttatttg
tcagtgaagattttagaaataaatttataa
>MINJ2000Fg00475t1
atgagaagggattcaataaatcctccaaatgggcattccccgccaaatggacaatgtgct
gctgggcaaattaaagaagaagaagatgaggataatattgaggaaacacaacaacaacag
ccagcattacccccatattatagaagatcctctattggacaaaatattgtgggtggaaat
tatccatctccacttagccatttggaacgtttaagtgaagaaagggaagattctagttca
caggtaatacgagatgaggaaatttttagttatctcagtttaataaaagatccgttgagg
gtagcgtgggcagctccggatccgaaaaacgataggcaatgcgaaaatttcggttcggat
atcgaatcaggatatccagaaattttccaggattag
>MINJ2000Fg00476t1
atgactggggaagttgttcaaatgtcagggaagcttgttccaatgacgggagaggttgtt
ccaatgacagatgaggttgttcttctaacggagcaagttgttccagcaatggaaaaagtt
gtaccggcaacggggccaaaaaattttcaaataaatgtttggacgaaaagcacaggcaca
caaaacaaggaaagaattatccttcgattcgtcgagctgagttcttaa
>MINJ2000Fg00477t1
atggaacatgcaaataaacaccacttccttaacactattggaattgtgctggcttctgtt
gcttcgcgtcatcctaaggttacttcaactctttttgctctgggagctttattgttttgt
ggtccaagttatgcttatgcaattgaagcgaacaagaccttccgtgctattaccccaatt
ggagggattctctcgatgtttgcttggcttagttttattctttga
>MINJ2000Fg00478t1
atgccatcggttccagacacctcattaccaaccgtccctactcttgtaagcttttcctct
cagatattcggagatttcccaggattcactagccacaatgtcaagttactagattcactg
gacctcctaatgtccaaaaattattttgtaaaacaccaacctgatatcgttcatttaatt
tataattatgggcaagtttag
>MINJ2000Fg00479t1
atgtattgccaatgtactgataatttttgtaatacgcctaataatccaaacttttacgct
tcgttgaatagaacacttaccaatattgcaagaccttctgactctggaaattttacatgc
tttgaatgtggcactccgcttattagaaatgccgatggaagtcgaagaatggcaaatttt
aatgttacgtgtgatgggagaaagtattgtactggaagatactgtataacacgaagatca
gcagcaccacgctcgtattgtgcaacatcttgggaaggctcgaagagtatagcatgtaat
aaacttactaaccaaagtgatgatcaagaatgtgtttgtcagcaagatttctgtaattgg
ccttatgatccattgacaactatggctacgacaccggctgttgggcctactaccttagct
ccaactacaatgatgccagtacaaacaaatacaacaatgtctgttgttacaacaacagca
ttgattgccacaactcaatcgcctaataatagcttaccaccaagtccctggcagtgtgca
tcaggctgtgttcccagccaactcacaatgacacccgataatacacgattaacaaatata
agcagtagtgcatttacagcgccggctggttgcgcaaaacttatggttacgtgtacttct
ccgccaaatgctattgtggcttttggaaaccaaggatctttgatggcttgggtctcaaac
tttacacgagtagacgctcttctctattgtattcagtataatggttcaacacaatcatgg
actagatttggtacaacacaggatccgaatgcgatgataattgtaaatgaggcccattgc
attattggatcttctaattcaacaacaccatcgccagtaacacaaccagcaacagtacca
acgacaattcagcctcttccaccttcaacaactcagcctccgacaacacagcctccgcca
cctccgacaactcaacccccgacaacacagcccccgccacctccgacaactcaacctccg
acaacacagcctccgacaactcgacctccgacaacacagcctccgccacctccgacaact
caacctccgacaacacagcctccgccacctccgacaactcaacctccgacaacacagcct
ccgacaactcaacctccgacaacaacacagcctccaacaactacaagacccgtaacactc
caccaacaactcagcctcctccacctccaacaactcaacctccgacaacaccgccacctc
cgacaactcaacctcctacaacacagcctccgccacctccgacaacacagcctccgccac
ctccgacaactcaaccctccgacaacacagcctccgccacctccgacaactcaacctccg
acaacacagcctccgccacctccgacaactcaacctccgacaacacagcctccgccacct
ccgacaactcaacctcctacaacaacacagcctccaacaactacaagacccgtaacactc
ccacaaacaactcagcctcctccacctccaacaactcaacctccgacaacacagcctccg
acaactcaacctccgacaacacagcctccgccacctccgacaactcaacctccgacaaca
cagcctccgccacctccgacaactcaacctccgacaacacagcccccgccacctccgaca
actcaacctccgacaacacagcctccgacaactcgacctccgacaacacagcctccgcca
cctccgacaactcaacctccgacaacacagcctccgccacctccgacaactcaacctccg
acaacacagcctccgacaactcaacctccgacaacaacacagcctccaacaactacaaga
cccgtaacactcccaccaacaactcagcctcctccacctccaacaactcaacctccgaca
acaccgccacctccgacaactcaacctcctacaacaacacagcctccaacaactacaaga
aacgtaacactcccaccaacaactcagcctcctccacctccaacaactcaacctccgaca
acaccgccacctccgacaactcaacctcctacaacaacacagcctccaacaactacaaga
aacgtaacactcccaccaacaactcagcctcctccacctccaacaactcaacctccgaca
acaccgccacctccgacaactcaacctcctacaacaacacagcctccaacaactacaaga
aacgtaacactcccaccaacaactcctccgcctcccccacctccgtcaactcaacctccg
ccaccaccaacaacaataatcttaccggtcacaacaactggagcggagatggttcaggaa
atgatggataatatgtag
>MINJ2000Fg00479t2
atggaagtcgaagaatggcaaattttaatgttacgtgtgatgggagaaaaggaaattttt
ttcaccttaggaagatcagcagcaccacgctcgtattgtgcaacatcttgggaaggctcg
aagagtatagcatgtaataaacttactaaccaaagtgatgatcaagaatgtgtttgtcag
caagatttctgtaattggccttatgatccattgacaactatggctacgacaccggctgtt
gggcctactaccttagctccaactacaatgatgccagtacaaacaaatacaacaatgtct
gttgttacaacaacagcattgattgccacaactcaatcgcctaataatagcttaccacca
agtccctggcagtgtgcatcaggctgtgttcccagccaactcacaatgacacccgataat
acacgattaacaaatataagcagtagtgcatttacagcgccggctggttgcgcaaaactt
atggttacgtgtacttctccgccaaatgctattgtggcttttggaaaccaaggatctttg
atggcttgggtctcaaactttacacgagtagacgctcttctctattgtattcagtataat
ggttcaacacaatcatggactagatttggtacaacacaggatccgaatgcgatgataatt
gtaaatgaggcccattgcattattggatcttctaattcaacaacaccatcgccagtaaca
caaccagcaacagtaccaacgacaattcagcctcttccaccttcaacaactcagcctccg
acaacacagcctccgccacctccgacaactcaacccccgacaacacagcccccgccacct
ccgacaactcaacctccgacaacacagcctccgacaactcgacctccgacaacacagcct
ccgccacctccgacaactcaacctccgacaacacagcctccgccacctccgacaactcaa
cctccgacaacacagcctccgacaactcaacctccgacaacaacacagcctccaacaact
acaagacccgtaacactccaccaacaactcagcctcctccacctccaacaactcaacctc
cgacaacaccgccacctccgacaactcaacctcctacaacacagcctccgccacctccga
caacacagcctccgccacctccgacaactcaaccctccgacaacacagcctccgccacct
ccgacaactcaacctccgacaacacagcctccgccacctccgacaactcaacctccgaca
acacagcctccgccacctccgacaactcaacctcctacaacaacacagcctccaacaact
acaagacccgtaacactcccacaaacaactcagcctcctccacctccaacaactcaacct
ccgacaacacagcctccgacaactcaacctccgacaacacagcctccgccacctccgaca
actcaacctccgacaacacagcctccgccacctccgacaactcaacctccgacaacacag
cccccgccacctccgacaactcaacctccgacaacacagcctccgacaactcgacctccg
acaacacagcctccgccacctccgacaactcaacctccgacaacacagcctccgccacct
ccgacaactcaacctccgacaacacagcctccgacaactcaacctccgacaacaacacag
cctccaacaactacaagacccgtaacactcccaccaacaactcagcctcctccacctcca
acaactcaacctccgacaacaccgccacctccgacaactcaacctcctacaacaacacag
cctccaacaactacaagaaacgtaacactcccaccaacaactcagcctcctccacctcca
acaactcaacctccgacaacaccgccacctccgacaactcaacctcctacaacaacacag
cctccaacaactacaagaaacgtaacactcccaccaacaactcagcctcctccacctcca
acaactcaacctccgacaacaccgccacctccgacaactcaacctcctacaacaacacag
cctccaacaactacaagaaacgtaacactcccaccaacaactcctccgcctcccccacct
ccgtcaactcaacctccgccaccaccaacaacaataatcttaccggtcacaacaactgga
gcggagatggttcaggaaatgatggataatatgtag
>MINJ2000Fg00480t1
atgcggacaaatcttaatagtaacaatagtcattcatcatttacttcacaacaacctcaa
gtgtttattcctgaaaatatttcccaaaatcagcaacaactttctgaggaagacaatgag
ttagatattggagaagtttgtagattgctagatgaaagtgctggacagcgtattagtgat
ttggaacagcctaggcgaagggaacggcttagcaatttgactatggaacaaaaattactt
aggcgaaaacaaaaaaatagaattgctgcacaagcagcacgtgatcgtaaaaaagaaaca
aataaacgcttggaagaatcattgaaacgtgccattcaggagattagccgtttacgcggc
gaattaaggtttcttcagacacaaaacgcacagcttctggcctctcaaaatggtcagaat
gatggaagaattattcaaaatattccacaagaaaatattattcagcacaaaccccttatt
tttccaaaacaagaaattttaatggcgacagttgaggataaacaacaacaataccaatat
agtaatacaaatgtgaaaaattttggtcaagaacagacacagataatgaaccaacattca
cctaactctgttgatttgaaatcatctattgcttcccatcaatcaaataccaacaactca
ttgcatcagtcttcaccttccctcaagctcaacaatctctcacctcttaatcgtgattct
ctagggtctgcagcatcctttaacgctctcctgccgtgggaacgggaatctgtgccagag
gagggaatgaagaaaacaggggaagttatggacaaaatgcaatccaagttgatgaagaac
aacagaggcaaaatgacaataatgtccaatggtcgtcaacagcagaatgcagtcaggata
gcgttcgatgtggaccgcttctgcaacgaagtcattgaagaaggcattgctgcgcaggat
ggtgttgatggacaacgccaagcttcttcgtctgtgcaacagcccccaacggcagttagt
ggcacatttgttaatgcgcacaagagagacgtgcaatgtaaagtcgaagagtcggctgaa
gcaagaacgtattcggaggaattcgactttggcacagatgaacagcaatatatacatgac
cagcagcatttctctttcgagcgaggaggagctgagcagcacagagtcagcggacgagga
agattgtcacatagttcctcagcagcattagctgcattaagtccccacaattattgcagt
caaccaacgattgttcagacaccaacatttaaccaacaaacccataaaaactaccaaaaa
caccacaaaaataccaacaaacaaagcacaggcacacaaagtcaatcactttaccaacag
catcagtcaatctcaagcagcgattacctttcggataacggtttactcgacgccttacat
gaggtgccaagccccttcaaagaagaacagtaccgtcagccgcattctattgcttcctca
tcctcttctttttataactgctcttccgacattttagctaacaattcttactccaattat
gagaaatatcaagacattaatgaggagtgttatgaagaaaatgttgagtctccaatgttg
ccattgtgtcagaaggatggtttaggcaatggtgattttgaagagtatcaacaagatcct
cattcttcatttgattatggtctagaacaacattggatgatggatacagtagatgaagag
caagttctgataaatgatggagatgaaatgttttaccaggatcacccagatagttcattt
tcttccactaatttcccctttttggttgatggattagaagaggattcatgctctttacaa
ttataa
>MINJ2000Fg00481t1
atgaatgaagcagaatctgtaaataatcaaaattctgtagactactctgcttcttttgaa
gcaaaacaaagaaaacaacatatcgatgaaaatataagtgataatgaaaaattagaggaa
gaagagggagaagaatctgaagaagatttgtatagcgatgaagatattaattcaataact
actacgaaatcacctcaaatccctaaaatgcaaaagagaattcctcaaaaaaatgcgagt
tatggaggttcccctcgagcaagagtatttccaggattaacaaaattaattactcatacg
aatagtttagtaacaacaaataaaccggtaattcaacaatctaggaaacagatagtcagc
acaaaagaacaaaatattgttaaagaatatgctaataaagagaacaatattgcgttgaat
cgcaataatgttgatgaaaatgttaatgcattaaacaaggcaaaacagaatgaaaagaat
gaattattaaatcaaaacttcgttacatacccacaacagcaacaaaaacttagggaagta
aaaatgcccccgcgtgattctcaagggcgtccattattattatcgcctgaacattgcaga
atggtaatctaa
>MINJ2000Fg00482t1
atgaactatgggtcgaagtcaaattccaccttcaagaagatgacaagcttaaaccaaaca
aatttggccaaattctcttcaaagaaaaaatcaaaagccaagcttgagctgagttgtgtt
aataaaccatgcattatctcccatatcaatgccgatagacttaataggaaatgcaacaaa
ttaacaaaggataagaagactgatgctgttaagttgactgaagcaaacttagaagttgaa
aaattgactcgcgaaaataaacgtcttagaaaatcaaagaaagccctgtttaaggacaaa
accaatctaattgaggaattggctcgagaaaaggtgaaatacgatcgtctacaacaacgc
agtacaaataatatcgttaactgcatcattattgaagaatcaacagtaggtggacagaaa
acccgatttgttgttgatgcggacattttccgaaacgtgaagagaaaagctgatagaaga
aagataaaattggagaagtgcaaggataaaattagatcactcaaaggaaaattagcacaa
ccttcggtgactttgagttaa
>MINJ2000Fg00483t1
atgtattccttaaaagcttcaattttaattgttatagcttccattgtttttgttaatatt
ttacaaggagtgaatggattcttatggtttaacaagcacagcgctgagaaaaagcatcat
cacagcgaagaaaaacgttatcatcatcataaatatcatcatcattctgatggttcttca
tcctcatcttcaagttcatcgtctgagtcatcatcttcctctaaatcatcctcatcttcg
tcctctgaacataattctaaatctagcgaggagaaaaaaccaaagaaaacatcaatgaaa
acaacaatattatctacaattcaggctagtacaagtactccaacgccaacaaccagcact
ccttgcccaacaataagtagtccctccccatcatcaagcactccattgtcagaaactagt
actccatcgccaacagtaccaactacaactcaattgcctacaacgcaacgttcattacct
acaatagctaaagcttcaacaactaatatgcctgaaattgtaacggaaacggcaaccggt
atttaa
>MINJ2000Fg00484t1
atgccaactattccaaatttacgaacaaccccttcaagctatatcatgaattcaaatgat
aatattattaaaaaagtagaagaaccaaaagatgaaaatgaatcaagtaaaaacatccaa
aattcaaataatcagccaaaaagtgaagaaaatgaggacaatgaagaggatatggataat
tatataagcagcacagaaccttccttaactggagatattgacttagatttgaatgttatc
attcagagaagaaaaaataaaatgaataataaggattctacagagattcttactcaattt
tttgacgtaatatttaatgctttcatgaatcaatttggatataattttaaaccatcagaa
gatagtttaaaagttaaagaattagtataa
>MINJ2000Fg00485t1
atgaatagtggaactgatcatcaaggaatgttgactagacgtaggattagacagctatta
gaggatggaatagaggtcaacttggaggctatggattttataaataaggatagacaaaac
gggaggaacgcccaagctaaatcgaaaagtaaaagcttgtgctcggaaccgactcatagg
gctgaagatttacaggaccattcctattttgaaaacgggaatgtccgagattcggctgga
ctaaacagaaacaatcaaaataaacattctgaaaattttgtagattttcgaaatgaagac
gatcttttggaaggtgaagatgttgttttggacgatgtggatcaaaatgaattgattgct
gaatctgatgctggaaaagataaaattcctgatattgatggtagagaaggttctgataag
attagagcattctttaggagatttgatctaggaactgaagagtggacagacgcgcagaga
atacgcgcactgcagtcaaaagttgaaggaaaagcagaaagagccttaaacgctgcgctt
gatagcgaagagataaattcatttggctcgcaaagtttatacgcgtttgtaaagagaaaa
atgattgcaattctggagaatttagacgctagggaagcgcaagcttttgatcaacttttt
actggtttgaaacgtcgtcaaggcgaaaatattgatcaactttccgaacgtgtttatgga
gttgtacgtcgtgcatatcccggcttaaatcaatacttgattgatgattatgcaattaaa
cactttttgagagctttagattgtcctgatattgctttgtctttagaattgtcacgaact
ccaaacatgtcttacgattcttttattgcattagccgcaagagctgaagctgctaaaaat
atgataaagcataggccaaacaattctggtagtacatcccaaaattttgaaagacaaagc
cataattactaccgcaatgagcaaaatcgcgctttaagaatccagcagccttttgaaaat
caaaatgctagaacagcccttcagtggcaagaaaatcgtaattgctatatttgtgggaga
cagggacatattgcaacttattgtcgcgaaagaaaccctggtactagcaatcaagcaagc
aattggcgaaattctggagacactcagggtccaaatcgacaaaataagtacttggcaata
acccataacacttcgaatcaaaatcgaaattattttggaaataattcgaacagtaattac
caaaacagagcaaataccccaaataacaatcaaagaagaacggctcaatgtgtgcgttta
aatgaaattgttagcgaagaaattgaaaaaggaaaagttgctagcgaaaaagaaaacgcg
cataaggaaataatgagatggattaatagtattcaagagaaaagagaggaggaaagtaca
aaattgatgccaccaaaagtgggcaaacttgttaattttgatattttctttaatgggcaa
aaggcaacagcaatagcagatggcggcgcacaagtttctttaatttctgctgaatttctt
gcaaaaattttaaaagaggaaaaagtcactttaactaaagaaaatttttgtcgagattca
atgcacattgtagacattaatggccaatcgatacgttcatatggagttgttagtctgcct
gcaaatcgtcaaaatacattgcctgtagatattagtcttcatgtttcgacggcccctttc
ggatcaaatgtcattgtaggaactaatgctttaggagccttaggatttaaaatgtttgat
gagtcaaatttaaccaaaattgattttgaacatttggatgaaactgaagaggaaatgact
caagttacagctgtttttaaaactgtcttagctcccagatccacaacattagtgccagtt
gaaataaatggaaaatatttgactggaaaagaagcaattctttcgagtagtgaaaaagaa
aactctgaatttcacatcgaaccaggagttatttcatctgcgcaggctacttcgacagtc
ccaattactaacaaattgtctatccctttggaattaaataaaggtgaaggtattggaaaa
ttagaagttgtaaaagaagtaattgaggctgaaaatacgctcaaactggggaatactgcg
tttgttcgcgccttaaatttgactagtaacgaaatacacgataggcaaaatcaaatagaa
caggaagcaaaacaagcgataaagtctaaagatggagaaagtattcggaaattagaggaa
gctatcggtgtttattctgacatttttgctttaaatgatgaagaactaactcaaaccgat
gttgtaacacaccacgttgaaactagtgatgcagagccaataaaaatgcgtgctcgtccg
atgccttacgctttaagagaaaaggtcgctgcaatgattcaagattatttagctagaggg
atcatacgaaattcttggtctccatgggctagcccaattgtcttagtacccaaaaaagat
ggaactgttcgattttgtgtcgattatcgaggtctaaactccgttacagtaaaagatgct
tttccgcttccaaacattgataacacactcatgatgttgggaaataagaaagtcttcagt
actatggattttatgactggttattggcaaattaggatggatccggattctatcgaaaag
tcagcatttgctacagaaaaaggcctttacgaatttttagtaatgccattcggtatgaca
aacgctgttgcaacatttcaacgtttcatgaatagacttttcgagggaattttaaatcaa
tttgtctttgtctacatcgatgatattcttgtagcgaatgaggaggaggaggactcaagc
ataattgactggacaaaagcatgtcaaggagaagggcatgaagaatgttctccattagaa
atctctgaattagaccctgttcttggtcgtcagacaactctcggcacaaaaatagcaaag
actcctttacaagctttgttgacaacttttattctccgccaattttcttcttctactgca
gcacgtcgtttgacacaaacaattattgaaggcgagccaaaagaagagtttattatgttt
attggagggaaaggtgatttaatacccaaagacatttttccgatagaagaagatttaaaa
atgtcattagaagcctggattcgaaattgtaatcattccttccaattattacaacaaagt
gaattttctcctatccacaccaaaattccaataatgccttttactactcaacaacaagtt
gagcagaaagcttggtgcgatttgttcacattagctaattggattttagaagaaattcga
gcaaaagtaatccactgtaaacaacttattactttgcctcgggtgattcttggtgactca
tctacggttcagctcacaaaagaaatgacaaatattaaagctttaactaatgaagaagaa
ggtttaagtggaattattcgggccatttcttctgttattctttcaagcaaagttaaagga
ttattaattgttattggaagagatgctttaattcaaaatgttaatttggaaacaattcaa
gaaaattttaatcgaatccgtgaaatctgttctccttacactcacttacaaattctttgg
gcaattccgccatatattcattcgaaaaaagaagaatacgaagaattaattcgattaatg
ccgccactattagccggatccaatatcaagttaggtctagttggagagaatggaagaagt
ctaggagaagtatttcgttatggagaatcttttgccggccaccgaattaacaaaaacggt
ttaatgacggaccatggcgtgaaagctatgagaaaaagaagaaggaaggaagaggatcca
ttcaagaattgttgtttcttggtgaccgccgccgccctactgaccctcgatcaccaattc
ggcgcagacaacatcgaccggggtcttcaaattatcgttcgccagtcagaactcatccat
ataagcagggacggtcctcagtgtcttggcgacgctgaagaaccatga
>MINJ2000Fg00486t1
atgcctacaatccttataaatatggacaaattggctggatgggtggagatcggacctggg
aatgtcgattctcgaaaacattcaataacgatatcggtcaccttaacttttgatcgagat
ctcgtttcgatgatgcatggaggaggaaattacggatatggaggttatggaggatggggt
ggcggttgttgtggtggatacgggtacggatatggctatggatatggtggatatggatgg
ggaaaacgttag
>MINJ2000Fg00487t1
atgagattattaaaattgttttttaattggaacgaggcaaaaaataacaaatccaaagga
ggaagctattcagagagtgaaactgttgaggaggattcacgctctagatactctgaaagc
gaaagtcaatcatcaagtagttccaatagtaatgaacatcatagtgctagcaactcacga
tcggaaagcaaatcaggttcacgtgaacatcataagaggcaacacaaacatattcgtgga
aacggaggagaagagcctccatgtgaagatgggaattctacaactactatcaaaccgcaa
aaagttaaacgcaaacatcacggcagtaaatctagtagtagtagctcacatcgttcaaaa
agtaaatcagcttcaaatagtcattcaagcgaacataagaaaagcaagagccattctaaa
agcgaatcacatgaacatcatcgccataaacatcatcaccgccaccatcatcataagcat
gataaagaagaaacgagcacagtaagtcagcaaagttcgacaactattgttgtacaatct
actcctgtagcagtcgtatcgccaaagaagcctccacaaccagaatcttcttcatctgct
ccacgtccatctcctccatcaggtgaaactccatgtgttgaggaactgacaagcagcagt
agtccaccagctcaatctactcctgtatctgttgtttctccaaagaagccccctcaacca
gaatcttcttcatctgcacctcgtccatcacctccatcgccacgcggacaaggatcaaca
actggttcaccagctcaatctactcctgtatcagttgtttcttcaaagaaacctcaacca
gaatcttcttcatctgctccacgtccatctcctccatcaggtgaaactccatgtgttgag
gaactgacaagcagcagtagtccaccagctcaatctactcctgtatcagttgtttctcca
aagaagcctccacgaccagaatcttcttcatctgcacctcgtccatcacctccatcgcca
agcggacaaggatcaacaactggttcaccagctcaatctactcctgtatcagttgtttct
ccaaagaaacctcaaccagaatcttcttcatctgctccacgtccatctcctccatcaggt
gaaactccatgtgttgaggaactgacaagcagcattagtccaccagctcaatctactcct
gtatcagttgtttctccaaagaagccccctcaaccagaatcttcttcacctgcacctcgt
ccatcacctccatcgccacgcggacaaggatcaacaactggttcaccagctcaatctact
cctgtatcagttgtttctccaaagaagcctccacgaccagaatcttcttcaccagctcca
cgtccatcacctccatcaggtgaaactccatgtgttgaggaactgacaagcagcagtagt
ccaccagctcaatctactcctgtatcagttgtttctccaaagaagcctccacgaccagaa
tcttcttcatctgcacctcgtccatcacctccatcgccacgcggacaaggatcaacaact
ggttcacgagctcaatctactcctgtatcagttgtttctccaaagaagcctccacgacca
gaatcttcttcatctgcacctcgtccatcacctccatcgccaagcggacaaggatcaaca
actggttcacgagctcaatctactcctgtatctgttgtttctccaaagaagccccctcaa
ccagaatcttcttcacctgctccacgtccatcacctccatcaggtgaaactccatgtgtt
gaagaactgacaagcaccagtagtccattagctcaatctactcctgtatctgttgtttct
ccaaagaagccccctcaaccagaatcttcttcacctgcacctcgtccatcacctccatcg
ccacgcggacaaggatcaacaactggttcaccagctcaatctactcctgtatcagttgtt
tctccaaagaagcctccacgaccagaatcttcttcaccagctccacgtccatcacctcca
tcgccacgtggacaaggatcaacaactggttcaccagctcaatctactcctgtatcagtt
gtttctccaaagaagcctccacgaccagaatctacttcatctgcacctcgtccatcacct
ccatcgccacgcggacaaggatcaacaactggttcaccagctcaatctactcctgtatca
gttgtttctccaaagaagcctccacgaccagaatcttcttcatctgcacctcgtccatca
cctccatcgccacgcggacaaggatcaacaactggttcacgagctcaatctactcctgta
tcagttgtttctccaaagaagcctccacgaccagaatcttcttcatctgcacctcgtcca
tcacctccatcgccaagcggacaaggatcaacaactggttcacgagctcaatctactcct
gtatctgttgtttctccaaagaagccccctcaaccagaatcttcttcacctgctccacgt
ccatcacctccatcaggtgaaactccatgtgttgaagaactgacaagcaccagtagtcca
ttagctcaatctactcctgtatctgttgtttctccaaagaagccccctcaaccagaatct
tcttcacctgcacctcgtccatcacctccatcgccacgcggacaaggatcaacaactggt
tcaccagctcaatctactcctgtatcagttgtttctccaaagaagcctccacgaccagaa
tcttcttcaccagctccacgtccatcacctccatcgccacgtggacaaggatcaacaact
ggttcaccagctcaatctactcctgtatcagttgtttctccaaagaagcctccacgacca
gaatcttcttcaccagctccacgtccatctcctccatcaggtgaaactccatgtgttgaa
gaaatgacaagcagcagtagtccaccagctcaatccacacctgtatctgttgtttctcca
aagaagccccctcaaccagaatcttcttcgcctgcacctcgtccatcacctccatcgcca
cgtggacaaggatcaacaactggttcaccagctcaatctactcctttatctgttgtttcg
ccaaagaagcctccacaaacagaatcttcttcaactgttccaagtttgtcatctgcatca
ccatcctcaaaagaatacccaaaaccccctccttcccgaagtgtaaactcgactgttgct
tctacgattaagaccaaaactaaaaaaccatgcgttcataaacataaacgaacaacacca
actactacatcattacctactacaactgaagaatgtgagtgcgaatatgaagatgatcct
gtttcgacgcaaggccctgttcctagtgggaaaccaaaatcgcaaggccttcgtgagctc
attgagaatctttactacaaagtcattgacaaagtgaagaatgctggtgataaggttgtt
aagaattga
>MINJ2000Fg00488t1
atggatcagcttgtttataatggcttaaaacgacaaggaatcgttcaagaagatttaaat
gatgtaattggaaatccagaaaagttacaacaatttttgaagaagaaacgtttagaaaag
gaaaaagcacctcttcaacgtttagtaaatttgttaagagatggaattaaacttggatat
gcatttactggccaaaattccacagagctcgataataaaactttgaagcttgtctcaccc
cgtttcttaagtgtcacgcctgaagaggggcataacgatacgaatttaaccagcattcca
tctttgataaagaaaattggaggtccagttggattcagttctcaagaccagcaaatgtgg
cttgattttgaactaaccaataaaaatttaaatggagtagaatctatttggaataaacat
tttgataaggaaaaatatgaaaaggaagtccgcactaatgatggcactccactctacttt
accaaacaaaatatcaggcacggttttgatgtgtttgccgaatctgaagtcaagaaggtt
gacttgttcgaagagttgcaacgaaagacaaatattaatcagatacgagaaatgaatcaa
accggttattctcttcttacaaaagaacaaataaaaatgatttatggatcagactctcca
tatcatgacccgaagcttcttcaacgcttccttcttttaaataattcggtactagcatca
cacattgaaaacgacattcacaaactggctacaattgactcatttaaaattcaaccaaag
aaaccacaacaacctagaaggaaacgagcaattattctatcacctatcagttttagccct
tttgttttgacattaatcaacctaaatcctgtaattttatctccaataatattttctcca
ttaattcttgccccagcgattcttggaccggtaatcctttcaccttgggtatttgtgccg
ttggttctatcaccgcgtcttctcacacccttaattctttcacctccactattttcaccc
ttaattttggtaaattaa
>MINJ2000Fg00489t1
atggtgatcagtaatggaatgatgatcccaaattactcgactaaagagctttatgataaa
tattttgcattaggtgttacaatgtatgggcaaatgacagctggaagtttttgttatata
ggtcctcagggtattgttcatggcactactattaccctaatgaatgcaatacaaaagtat
ttgggtagaggaacaaatccttctggaaaagtatttgtcacttctggtctaggagggatg
agtggtgctcaagcaaaagctgcagtaattgctggatgtattggagtaattgctgaaata
aatgaaaaagcaattaaaaagaggcattcacaaggatggcttgacatttatagttcggat
ctagaagagattatttgttggataaaacaaaacaaagctgaaaagaagtctataagtatt
ggttatctaggcaatgtcgtagacctttgggaacgcttagttgctgaaccagaaggaaca
attcttgttgaattaggttctgatcaaacatcatgtcacaatccctttggtggaggatat
tatccgactggtttaacatacgaagaatcaaataaacttttagctgaaaacaaacctaaa
tttattgaacttgttcaaaaaagccttcttcggcagattaatgcaataaataatctatgc
aaacgtggaatgcacttttgggattatggaaatgcctttcttgttgaatgtcatagggcg
ggtgccaatatattaagagacaatgcaaaggatgacaaatcgtttatattccctagttat
atgcaagacattatgggagatattttctcgcttggatttggaccattccgttgggtctgt
tcctctggtgattatgaagacttgaaaataactgatcagatagcaattgaattacttgaa
aaacttataaattcaacagaaagtgaattagttcgtgaacaatacagaaataatttggaa
tgggtgcaaaatgcagatggacataatttagtggttggaagtcaagcaagaattttatat
tctgatttacgtggacgaattggattagctagtgcatttaatactgctgttagtcagggc
aagttaaagggcccaataattattagtcgagatcatcacgatgttggaagtgtagatagc
ccttttcgtgaaacgagcaatatcgaagatggatcagcctacactgcggatatggcaata
cagaatgcaataggcatatccttccgaggagccacatggctggctattcataatggtggt
ggagttggttggggagatgttacttgcacatggacacggattttagtattcgtatccgga
tatattatcggtatccatatccatgtacaagtctggaactaa
>MINJ2000Fg00490t1
atgttatgtaggtgcatcaaaactgaaatgatagcctttctaccagacttgcacacggat
actgatcttggtatccgtatccggatatttacggcggatacggacggatacagacggata
tccgcaggcattttgatattatttgtatccatatccgtatccatgtgcaagtctgctttc
tacaatacttgtttaacataa
>MINJ2000Fg00491t1
atgagcgcaacaaatgcagaacagaaaccaacacagccacaaaagcgggctcatgctgga
gaggaaaatggtgcagatgatggaatcgcgaataaaacgaaaaaagttgataatggagag
gtttcgtcagaagctgctgacaacgaagcaatctccgcagagccgaaattaacgaaaaaa
acactggaggaaaataaattggcagatcgcgaagatggaggggaagagagcgacgctgaa
agtggggctgttgacgaggaggaagaagatgatgaagtattggatgatgatgaggaagac
gatgatgatgctgttggcgctgaaggagatgatcaagacgatgatgaggatggaggagaa
gatgatgaaggtgaagaagaagaggaagagtga
>MINJ2000Fg00491t2
atgagcgcaacaaatgcagaacagaaaccaacacagccacaaaagcgggctcatgctgga
gaggaaaatggtgcagatgatggaatcgcgaataaaacgaaaaaagttgataatggagag
ataaacaaaaatgatttggcaaatactgaaaataatttaaaagcgtcagaagctgctgac
aacgaagcaatctccgcagagccgaaattaacgaaaaaaacactggaggaaaataaattg
gcagatcgcgaagatggaggggaagagagcgacgctgaaagtggggctgttgacgaggag
gaagaagatgatgaagtattggatgatgatgaggaagacgatgatgatgctgttggcgct
gaaggagatgatcaagacgatgatgaggatggaggagaagatgatgaaggtgaagaagaa
gaggaagagtga
>MINJ2000Fg00492t1
atggacaccaacaccattactgagcctccagaatttattgaaatcgataacgagaaaata
gctactcgacatcggagtgggaataatccagatgtattttggccacgcatgaatatggac
aaaatactcagtccaaagttccgagcccctcttacttttggtgccaaagactcagctcga
agagctctcgcgaatgacatattttgtcaattttcatgtttggtctgtgttgaaaagttt
taccaagctgattatttatttatcgttaaaggtcatggtgagtctacaggaaaatatttt
gagggaacaatttccaaatggctgggacaaagtttaacagtttttcgacgttatgctaaa
aataatcgtcaaatattaattggttcttccttaggtggatggattgctcttagaatggtt
aaagaattaaataagcagcctccatttccaattgctggtttattgttaatcgctccagct
ccagatttcactaaagaattaattgagcctagacttactgaagcagataaagagcagctg
aaaactaaaggttattttgaagaaaagtctccctattttgaaacgaatatttggcaaaaa
gagacacttgaagatggagagaaaaataatttggttttaactcctaattttgatccgaat
tgtcctgttcacataatttatggtttgaaagacgatgccgttccaatgaaattgattgat
aaattggttagtgtattgccgaaggaacgtgttgttaagacaattattaatgatggggat
catcaattatctcggcccgaggatatcgaagtgattttgcgttctttagacgatttgatt
aataccaacgagaaagcgctttaa
>MINJ2000Fg00493t1
atgatgattcatattcaacgtttaattttgacaattgaaacacgagctcataaaggactt
cttcgtattgcaataaatggacttgaagatgatgatggaaagccaataactgagggacag
agaatcggcagtcaacataaagctttggacactttgatttggattttagaggaatggaag
tctaatgtgcactcttccgagcttcaaaagcttacacgaaatgctatcgatcttttttgt
gatttgttgttagactcaattccctctattttacaaagtgcttatgtcaattcgtcttca
cgaacaatttctcatgaatggactattcttttgtgtgactttattcaaataattcagtgg
ccgcctgctggactttctgttaacaaagcttctcaattcatgaacactttacttgttgga
ttcactaaattattggaagatttgttcaaggttcaacgtgccagttctttacattggctt
tttgttttaaatggttgtgttgttgaggtttttctattttttataaactttgctaggaat
tctgaacgttaa
>MINJ2000Fg00494t1
atgccgtggcggtttcaagacttcctggctaaattttatgccgtggcggtttcaagactc
ttcctggctaaattttatgccgtggcggtttcaagactcttcctggctaaattttatgcc
gtggaagtggagcatcaactcaacaacatctccaactcagcaacattaaccaacttcttc
aactcaacagcatcaactcaaccaacttcaactcaacagcatcaactcaaccaacttcaa
ctcaacagcatcaactcaaccaaccaactcaacagcatcaactcaaccaacttcaactca
acagcatcaactcaaccaacttcaactcaacagcatcaactcaaccaacttcaactcaac
agcatcaactcaaccaactacttcaactcagcaacatcttcattcaacaacaacttcaac
tcaacaacagtttgttttatatttttatatgtcgcaagttttgtccgaaatgtcatgggc
gttgaattatcctga
>MINJ2000Fg00495t1
atggctacaccaagcattcgaccaaatccaagcttcaactcgcaacagacggctgagtta
ctacgcaaagctatgaagggttttggatgtgataagggcaaaattattcaagcaattgtt
aattgtagtaatgtacaaagacaggaggtttctctttcctttaaacaaatgtacggaaag
gatttgataaaagagttgaaaagtgaactttctggcgattttgaagacctcataatggcg
ttaatgagttatccagcttattatgatgccgctcacgatttggaacgtgatatgattgga
gagacttctggttactttaagcgtatgcttgttgccttgtgtactggtgctcgtgatgaa
tctatgattactgatcctttaagagcaaatcaggatgccaataaactttatcgagctggt
gaagctcgccttggaacggacgagtcagcatttattgccattctttccgcgcagaattac
aatcaattacgcctgatctttaatgaatatcaaaatgtaagcggtcatccgattgaacaa
gccattactgctgaatttagtggtgatatacgcgatggactgttagcaattataaaaagt
attaaaaaccgtcctgcctactttgctgagttgctctataattcaatgaaaggatttgga
actagagatactgatttgattcgtctagttgttactcgctctgagatagacatggcggat
attcgttcagcatatcaacaactttatggtacatcattggaacaagctattgcatctgac
tgttcgggcgcttacaaagatggacttattgctattgttaaaggcttctaccactga
>MINJ2000Fg00496t1
atgtacggaaacaatagcggttatcctcctcaacaacctactaatcccggcggcttttat
caaccatatgacaaaggagggccgcaacaaccacaatatcaatctcaatatccatcgcaa
cctcaagttggaggtggaaatgccagtggttatggttatgaacagcaatcttcatatcct
ccaacaggcaatgtgtataatcctaattctgctcctcctccacctattggtttcaacctt
ggtgggtcaaatgctgctccaccttatccacaacagtctgcttataaccaaccagctggg
cagtatgctccttatccagcagcttctggacaatatggggatgcggcgccgtatcctgtt
ggaggcggatttggggcacaacaaccacagcaacaatattttggaagcggctatacaaac
caaacacctaaaatgtttggaccagctccttatggtagtgatccttttggtaggttctaa
>MINJ2000Fg00497t1
atgatataccatccttcttctttcatcccacaacaatcgagtcatctagttgaacagaat
gctaatttcttttccgaagacacgtcacaagctgacattgaaagactacttttagaaacg
attccagatttagacggaaccgaaggaaattttgagattagaaaattctttaagaaattc
gatgcatatttacaagactggtcggagaaaaggaaaatttttgccctaaaatccaagctg
tatggcaaggcaaagagtttcttcattcttgcaatcaagtccaaacgttacaactataaa
tcgattaagaatttcatcctttgtcagctccttccatctgagtacaaagtcgaggagtca
atcgatttaatcaaaaagagaaccaattcccctcaacaaaagaaaaatttgaaaggccat
gagaataattcgaaacctcagaaaattcccacgccatctttcaaaaataaggtcaacata
aaatttgaaaaagaagaattctctaaagaaattttggaattttttgaaatgccaatcaat
caagattcggccaaaaaggaaatcgaacttgaaaatttggaaaaaggaaaactaatggaa
gatttggtaattgtcgaaaaggatgtaatggatgaaaaggaattaaatgttgagtcatcg
gaagattttggaaaagaacaattttgtgaattggatgaggagcttgtatgttcctttgat
ggaaaacaggagttgacgtctgttgaaattcctattccaactgaaatccatgtttttcaa
gaaattgttcgactggatattcctgtttcccatgaagaaattaaggaagaaattgcatgt
tctgaaagtgaaaagtgttttgatttggaaaaagttggcgaaacatttgttggtttgaaa
gaaagagtaggtgaagtgtgtgatgatttaaaagaatttggaaaagaagaatgtgatttg
aaagaaaaagttaatgatgagtgtgttaatttgaaagtgttaggagaaggaggtaaaaag
tgtgatgatttggaagagaaagaaagcgaggtgtattttgagttaaagggaatgaatgaa
tatcgtgatgatttggaagaaatttcggaagaaaaagttgatgaaaaaggaattctggaa
tctaaattggaggtttttgaaaaggatcctgaaaaggaaatccttccaacacgagacaaa
ttagaaaatttgaaggaaaatggaaatattgttgaaaaaggaaatatgaaagaatcagga
aaagattttgaatacggattctttaaaagaaaaatcacgggacgattttttctcggagtt
cggaggtgtttgaactcgaaaaaactgatcacgttgatcagagcccctaaactctttatg
aactttccgaaggaaatagaccatcaaatgcaggatttaaagccgatgaaggtcttgtat
tttgtctcggtgacaaaacaagataaaaggaaaagaaaagaagaaaaaggactggtagaa
tcggtttcggtgaccgaatttctcaccattggagtcctattggaaacttttcatcgaaga
tcgggttccgtaaatcgagtcggtctcgagaaccttatgatcactttgacacagaagttc
caagagcaacaaaagaataacctcgccacccaagacctttccggaaaacaggccgagatg
gaagaacttattctgacgtcgaggacgccgtcatctgaagcgagcgggatgtga
>MINJ2000Fg00498t1
atgtaccgcgaagccactgctgttaaactactcctatcccttgctctcactccttcaccg
ttttcagctaataaagctaacaattcatcgctgcttcaggctgcagcttctacagttaac
aacgctgtcggagcgactgcagtcacaacagatttaaatagtaacattgtgaatgctgtt
tcctctactataactacacccacaaaacaatttgatttgcccaaaatattacttaatcaa
caacaacaaaaccagacagttgtttcaggaactgtcaatacctctcaatcaaattctgta
aacagtatcacaaagcgttatatggaatactttcaacttggtcaagctgtagcagcagtt
tccgctacttcaccgacttcatccgtagagttgattccaaattcttccttttttcatcag
catcaacgcccttcctctgtatcaacctcattgcaacctttactagctaccccaaccaca
ccaacctccaatggtgttcaaacatttacacataacactgcgtttataaaacgggagcct
aacacgtcttctatttggaaaagagagcggaaccgtgaagccgcctcaaaatgcaggcaa
agaaagcttcagagaatagcggatttggaacaacaagtagaggatgagcgtaaacgtgaa
agagaattagaagcggagattgcccgtttacaaggtgttataaaaaatttacaagaaaaa
ttgtccggttatcattaa
>MINJ2000Fg00499t1
atggctacgatcaaggcattttttcgggcttattattatcggaccgggccatacgagtct
ttttcgagccagataccccgtgctggactcgatctttcgttccgagtctgcccattttgg
caaccctacatatggcaacttaatgaatttctgaatcttgatttgaatctagattctata
tttacaccaatctcagacggaatctatttgacttgcgttaatattaagtcaaatcctcag
tttatttattaa
>MINJ2000Fg00500t1
atgccaatggatccaaatgttcttcccggtcaagattgtcgcggaaatgaacttagttct
caacatagagatcagagaatatctcttggagttgaggaaattgtcaatgaggaagaagct
cgaaggagaagagagcaattgaatcgcagaccttcttatcgaatgattctcaaagacttg
gaaactgttggtgataaacagttaaaaaaggaaatggacgaaccatctttatctgctgaa
atgcttaataatgatggtgctagtcaatcaccggacgagagttcaacaacttcaaacttt
ctctcatcagataatggagttgctcatttaatcaggaattttccgccacccaataataca
ggacttaataatgcccctcctccacctccacttgcaccaacagctcctctttgcgttggt
gtatcctctgctgcttcaatcagttcaactccaaatcctataggagctcaagcacttcat
ctctcctcccctactcaagcacacctttcattaggacagctaaacttaattgctccacaa
caacattctaatatttcccagagaatccagagtacagtggcgccaactgttgaaattcct
tcacagcctcaacctcaaatgcgagctggacaacaacctctagttagttcgtga
>MINJ2000Fg00500t2
atgatcctcgttaagccatatcgtcgtgctgttatgaacataataggattattaaagggg
agggttgactcaatgtggagtgcacaacagccacgaacctcaacagttggacctaagact
agttcaaatgaaatgagaatatctcttggagttgaggaaattgtcaatgaggaagaagct
cgaaggagaagagagcaattgaatcgcagaccttcttatcgaatgattctcaaagacttg
gaaactgttggtgataaacagttaaaaaaggaaatggacgaaccatctttatctgctgaa
atgcttaataatgatggtgctagtcaatcaccggacgagagttcaacaacttcaaacttt
ctctcatcagataatggagttgctcatttaatcaggaattttccgccacccaataataca
ggacttaataatgcccctcctccacctccacttgcaccaacagctcctctttgcgttggt
gtatcctctgctgcttcaatcagttcaactccaaatcctataggagctcaagcacttcat
ctctcctcccctactcaagcacacctttcattaggacagctaaacttaattgctccacaa
caacattctaatatttcccagagaatccagagtacagtggcgccaactgttgaaattcct
tcacagcctcaacctcaaatgcgagctggacaacaacctctagttagttcgtga
>MINJ2000Fg00501t1
atgctgggtttgaagacaggcgccgtgcctgaatcaatttcgacggcattctctcagaat
gattggcagaacaatcttttaacaacttataatagacagcagcatcaatcggttgcacca
aatcatttgttgcagcagcagcaaactcccccatcaaattcttctacttcagctattact
ttaactgacattaatagtagtaataataatgcttctggtggagggacctctcagcatgtt
ggaccgcctcaaaatcatggaggtttagagctctattgtagaaaggagaaaggaggggaa
atgcaatag
>MINJ2000Fg00502t1
atgtcaacattttcctattcaacaacttcaaatattccaagtcaaaggctttcaacaact
ccactgaattcttcaactacttccacttttcctaaaaatccacagcaaccaagagatgta
aataaactcctaattattcccaactttttctgcttcaaggagacaaaaagtgtcgcttca
gtcaagttatctgcagacggacaacttttggctccagccagtgctgacaaggctgtttgg
atttggtttgtagaagatggaaaattggagaagaaaattaaagtagctgaaataaagcaa
caggaagaggaggaacggagaaaattgtccgaggattatgatgaggactatgacgaggtc
tatgaaggtgaacgggctatgacaaaggacaacaacttgttgggcaaatttgagttgagt
ggaattcctcctgctcctcgtggtgttcctcaaatcgaagtcacttttgtcattgacgcc
aatggaactttgaatgtttctgttcaagacaaatcaactggaaagtaa
>MINJ2000Fg00502t2
atgtcaacattttcctattcaacaacttcaaatattccaagtcaaaggctttcaacaact
ccactgaattcttcaactacttccacttttcctaaaaatccacagcaaccaagagatgta
aataaactcctaattattcccaactttttctgcttcaaggagacaaaaagtgtcgcttca
gtcaagttatctgcagacggacaacttttggctccagccagtgctgacaaggctgtttgg
atttggtttgtagaagatggaaaattggagaagaaaattaaagtagctgaaataaagcaa
caggaagaggaggaacggagaaaattgtccgaggattatgatgaggactatgacgaggtc
tatgaaggtgaacgggctatgacaaaggacaacaacttgttgggcaaatttgagttgagt
ggaattcctcctgctcctcgtggtgttcctcaaatcgaaatcaccatcactaatgacaag
ggacgtctttccaaagacgagattgagcgtatggtccaagaggctgagaaatatcgtggc
gaggatgaaattcagcgtgaacgtgtttcggctaataatggacttgaggcttactgcttt
aacatcaagcaaacaatggaggatgataagggttgtatgttttggttggtgataggatgt
gtcgtctttggggatggactgggaattgaaatggctgtcttgtgtggtaatgacttaacg
gtacgagcttggattagggttgagatgtcttgttgggatatgagatag
>MINJ2000Fg00503t1
atgaacattctgcgtcataaaaaatgccatgtacgtacaaaagaaaatgtagccagagta
agaagagatgaagcaaaagcagcagaagaggagaaagcacgggctgaaagagcagaactt
gctgaccatgaggatcgtattcaacgcttaagatcgaagaacattggcaatacatcagat
gtagcaaatgttccagatatttttgaattggaggaacaagaacgcaaaaattttgcaagt
ggcaacaaggaatatgctgctgaaaaaaagaaggaacaagatgactgggagtcaaaagtt
gggatcatgaagcgttttgccgaggatacaaaagaatattcaaaggacaatgaatggtgg
gaacgaatacctttattacgtgaacatgacaaaaagccttcaaaggtttcaaagagtaaa
aagaagtttttgactagtgaagaacgaaaggctataaaactcaagaaggaaaagaaaaag
aagcggaaggataaaataaaaggaatcgagcaaacaacccatgcctgtccaaacaatgct
accccaagacaccgaatccctgctttaatcccctcaaaatcaaaccctatcatccattgg
ttgcttgatgttaaagcagtaaggcttcgaaatgatcggattgcaaatagcttccaattc
cttttgatgatgctcaaattcttccttctcatgtcagcagtctggttggcgtctaaccaa
gagagcgtttcctga
>MINJ2000Fg00504t1
atggcaacattaagtcctcgtgtcccaataataacttgtgatggtgttggaaaaagatat
cttgtccctgggtggaggcttggttggctaattgtacacgatcgttgcggaggcattttg
tctgaaataaagaagggaatcgttgctttaagtcagaatattgttggtgatattacacag
ggaaaattgatcaaaacgttccgtggccatcaaagttatgtttttgttgtaattttaatc
cgcgatcaactcttctggtttctggctcgtttgatggaacggtatgatgtagatgtgtgc
ctcaacatcactcttcgtacaagtgtggcagatggctctgaaacatcaacagctacatca
agacaagttattgcgaggctttcatacctccgagttatatccaaaggcacgggttctaat
tcaataggtgtagacagtaggggaaactag
>MINJ2001Fg00505t1
atggcagcgcttgatttgaaagttccaaagcaacgcaataacgaggaaactactccaact
ggtccagacagtttttctgatagtgacagcggagaggatgacgatagcgatggtaaaaat
gacactcaacgattggactttcatgcagctgcagcgtcaattggaacggatgctttgcct
cctgttaatgctgatagagttattgaagagattgatgatattattcaggccggtgatttg
atgactcgttccttaatcaacactcctcgaacattggaatcttttgactcaatgtactct
tcaatgcggtctccgaacaattgtatagatgccgagcagttatttagtgtcaaacaacaa
cctaaaaacagcgaattgtccccaattagcgctgaggaaatgacacgttatagccaaagt
aaattgatcacaatagtctcagaaattgagcaaataatccaactgtataacgaagaattg
gtcaatgaacttgcgagacgtgatgaattagactacgctaaagaagttagaaatcaattt
attactttattaattgatgtgcaagaaaagcggcgaaaggctggaatcatcatcaccagg
tttggtaatggatacggattctggtatccgtgttcgaatatgtatattcacggatatccg
tattttatccgtatccattacctagtctga
>MINJ2001Fg00506t1
atgcccggtattgtacttgcagcacatgacgctgcccatcaccaggctagtaaagacaat
agaaatggggataaagtgcatttacctacaaatgaccttacatacctgttcatggacacg
gatatggatacaaataatgtcaagatgccttcggatatccgcagtaaatatcctgatacc
aaaatcagtatccgtgagcaggtctga
>MINJ2001Fg00507t1
atgcctaatcgctcagcatgcgatattgaagttcccgatgtaccgctagcacaatttgac
gatcttgaaattttggatgattcaaatctagaagatgtattctaccaaaatcaactcttg
gaaatagtcatcatcaccaggtttggtaatggatacggattctggtatccgtgttcgaat
atgtatattcacggatatccgtattttatccgtatccattacctagtctga
>MINJ2001Fg00508t1
atggatggattagcaaagcgaagttcacgccgttctttgtttgggtctggacgggcgcct
gagacggacgaatggttaaaagagttggaaaacaaaaatatggaagaaaaagttaaaaaa
tggaattttgattttcgggaagacaaacctctggatactaacgaaacttcgactagtcat
atttacgaggcggtaaacgaggagaaggttgattttagaaacaaaggttaccaagcaatc
aaattgaaaattggacatgaaaaggtggttaaaacaacaattacttcaaaggcgaaagaa
tgtgttccatccacgagtgaattgaatgatgcacatgaagaagagaagccaacatcaaca
ttaccctcttcttcaacttcacttccaagccctcataagcgtttacgcaaagctcggcgt
agtgaaattactccacaaaagaggaaaaaggttgtttcaacttcaacaactggaattgga
aggaagcgagctaagagaggaattaaaatggaaaaggatggttga
>MINJ2001Fg00509t1
atggctgatcaattgactgaagaacaaattgctgaattcaaggaggctttttcattattc
gacaaggacggcgatggtactatcaccacaaaagagttggggacagttatgcgctctctt
ggacaaaatccgacagaagccgaattgcaagatatgattaatgaagtggatgctgatggt
aacggaacaattgactttcccgaattccttacaatgatggcacgtaagatgaaggacaca
gacagcgaagaggaaattcgagaggctttcagagtatttttatttaacttttaa
>MINJ2001Fg00510t1
atggaagcacaagttaaagccggtggaaaagttgggttgcttagtggagataaggtccct
cattgggctggatgggcaattaaagcaatttctggtaaattttataaatctactactcca
acacccgaaacaactacaactgaacaacaaaatgttagagaagtatcttccactaaaatt
gaaaatgagaagaatatatcgaaaggaaatgtggttaataaaatggaggataaaaaggag
gctacacaaaatattaataaaaatatttctgcaatttctgatggttggggagatgaagaa
ttatcagaaaatggagaggaagaagaagaggaaaatcaaaatataaaaaatgttggcaaa
ataaacaaaaatactagaaatataagtaataatgaggaggatgattggggtaatagtggt
gggggaacttgtgctattgatgcggatagttgggaatctattaatgatgaagaggttttt
atttaa
>MINJ2001Fg00511t1
atgggcgccggcgtcgtactcttcctccttgccattgtctgctctgttgctgctgcctac
aaatacggtacgaattttctttcttttttcttcttaaccctatcaaaatccacctccttt
cattccttttttaggctacctcgatccctacgtggagcagctccagcaagcaatgggcca
gaagggcggcaactagtggacgggacgctgcgggatgtgatggtgcagcggcaacgggag
agaagaagaaaggaaaggatggttccaactcggagagcagtcatcaaagtgatactataa
>MINJ2001Fg00512t1
atgggtgccgtcgtcgtgctcttcctgttcgccgttgctacctcgatccctacgtggagc
agcttcagcaagctatgggccagaaaagcggcaactagtggacgggacgcagcgggacgt
gatggtgcagcggcaacgggagagaggaataaaaagaaaggacggtttcgatgcttcgga
gagcagccagccatcaacaatccaattagcacaactcatgtaaccagcaaacaatggctt
cttttgtga
>MINJ2001Fg00513t1
atgagctctattcaaaagcttaaggatgatttgaaattctataaggctgaaaattcgttc
attaaacgacgaaattattatattgaacgcaagctgcgtatttatgcacaattaaatctt
caaaagaagaaaatgatgaaattgaagaagaaggagcaaaacatcaacaaggagcaaaag
gatgaaggagcagtgaaggagcaagtagaggatggagttgattcctcgaaaaaagagcaa
aagaaaaaacaagggaaatggaatttgcactaa
>MINJ2001Fg00514t1
atgaataataataatattaatattaatgaaattgctcctttcgatcctacaattcctcct
cccgaaattccagcaaaaattataaaaagagaaggtactccgattaaaattattgagaaa
tctccagaatttaaaaaacctgcaaagcaggcttctgtgctatttaaaaagcctgctcct
cctaaacctgctctttggaaactctttcgtggaaagtttctcctcaccttttacttgtgc
acctcttgtcgagatgaactcttcaaaagtcaagacaaggtgaaaatgaataatgatcga
gtcgagatgaagattgaactatgtatgaattgtgtgaaaaagaattgtatggtaacagat
ttaatcgctccttataacaaaaaataa
>MINJ2001Fg00515t1
atgttcaaaattggagggctttcaaaatatggagcaaatgtcactcaagcttatggacgc
cttcctcgtcctttcaatatttctgtggctgctcatttttatgcacgccaccgaatccgg
ctccaacacccattccttcattgtattatcgaaagatttccacgccacatggagaatcgc
tactatcctcttgaactccttgaacttgtcgaggaggagcaaagtgaacgatcaactccg
tctactctcaaacctcttatatttcgttgtggctcagattctgaagaaaatgacgaagag
gaactttcattgtgtgaacttagtctaggttggtaa
>MINJ2001Fg00516t1
atgaatcctcgaaaacgtaaaaattcctccgacttctcaccaattcctcataaattttcg
cgaaattattttattgaaaatttgctctatggggaacaacaatacggcagcggagctaaa
acaacgaaagactacgtcgaattacttgacaacgaaattgatcacattaaaaaattcaat
gtggtcaagagcaagtccaagttcctaatcaaggacgtcccggttgatccggaggacttg
ctctcatcaatattccaacattgtattgatgaagctctaaatgagagccggagcaaaggg
cttgagcccgaaaagttaggatgcactgtcacaagtgagctgctggaatcggacatttgg
gtgccgataagggagttgacatcaaacactgtcgactcgatcttgaatttgttcctgaag
gtctcgcagagcaagaagcaatcgggcgttacattatgggggaagccgtttacaataaca
acaacggtattggacaaaacaagagcagtggaggtgcgtcgtctgaaaggaggagctaat
ggtaaaactgctcctgttcagcatcaaattaaagaccatagcttgatcaagataaaaaat
gttgacacattctgcttgttctactcgctcttagctactttattttacaacatcaaaaaa
ttcgacaaacgacaattctatgactaccttcacggtcgttatggatgggcaggaaaattt
gaaaaagatgttaaggagctgatgcgcaaagtaaaagctcctagaaatatgaagagctat
gatgctaaagaatgggtaccaccaattattgatttatggaacaacgaataccaaggtcaa
ttcacgttcaaggcttttgttttcggatcaatggggcgctatgaaccattgtttaaatac
ggcccatccgactacgatacaccattgctcctttattatttcaacaacgagcactttcac
ggagtcaaggagccgggaggactttttgggcgtccttactgtttgagctgtgaaaaggtg
tatgatcgtgcttcaagacatgtgaagacctgcaaagcaagatgtataaaatgctcccaa
gtcggcccaaaatttccctgccaacctggaaatttttttaaacactgcagaggttgctcc
aaaaattttagcaacaacaactgcttcgaacaacatcttcgattaaatttctgcagcctc
tccaaacggtgtttaacctgcggagttatatgggatgtagcaataaacaccagaaacggt
cgtaaaggacatatttgcaacgaacgctattgtacaacatgtctctgctttcacgataca
aagagaggatgcttcattcgtcctcttgagccaaaggagccagctccttatcgtatagta
gccttcgatctcgaaactatgcaacacatcccagagcaacatgacaacaataagagaaaa
cacatgccgaacttcattgcagctaaaatttcctgcccaaaatgtattgataatatcagc
tttgactgtaatatttgcagcgaggaacgtttgatcactttctctgagagagcattcgct
aaaacaacagttgatcgtcaagtaattacatcaaatcctctcgaagagttcgtgagctgg
attgtaggattaacaaaaaagacaacaacatatgccttctctcatttcggagggagattt
gatatggtgattgtctttcgaatgctcttcctccgaggatttactccaagtatgataaac
aacggcaacaaactttatgagctaaagctgcaaattggaaagaagagcttcctaattttc
agagacagcttcaatctcatgccaatgagtctcgcatctctagtaccagcattcggatta
gacgtggaagataagccttattttccacaccgttctaatcggcctgacaactatggaaaa
gaaatatttcctgaaccatcagactactttgcggacggaatgatgcctgaaaaaaggaaa
agtttcaataaatggtaccaacaaaacagcaaaaaaccatttttgctcgatgaggagctc
gcatcatattgcaccaacgatgtagaaattttgatggcagctctcatttcttttaggaag
gaatttcttgaggtgacaaaaagagaagctgggcagagagcagcatcaacaaaagctcac
gatggcatagacgtgctccgtgaggctatgaccatcgcctccgcctgtatgcgccacttc
agaacaaatcatctgaaggagcgtcatctcggacttgttccagagcggggctatgacaac
gccgataatcagagcaagcttgctcttaagttccttgaatggtattcaaaggagaacaac
gtcaacattcaaaccgcttattcggaggaaggagagaaaatgatcggcaaatatcgtctg
gacggatgggtcaaggaacagcaacttggaattgaagtaaatggatgtgtgtggcacggc
tgctcccgatgctaccctcaagacaacatgctcctcccgaatggtaaaacagcaggaaag
cagagggagcacgacaaatatcgtctagacttcatcagacaacaaaatattaatattaaa
[truncated: 23,244,903 more chars]
