# Supplementary material for: Root‐knot nematode genetic diversity associated with host compatibility to sweetpotato cultivars
Source: Mol Plant Pathol. 2020 Jun 17;21(8):1088–98. doi: 10.1111/mpp.12961 (PMC7368124; doi:10.1111/mpp.12961)
Supplement: Supplementary file 10 — FILE S2 Genome positions of the predicted genes in MINJ2 [file MPP-21-1088-s010.gff3]

##gff-version 3
MINJ2_000F.1	AUGUSTUS	gene	1	895	0.1	-	.	ID=MINJ2000Fg00001
MINJ2_000F.1	AUGUSTUS	transcript	1	895	0.1	-	.	ID=MINJ2000Fg00001t1;Parent=MINJ2000Fg00001
MINJ2_000F.1	AUGUSTUS	transcription_end_site	1	1	.	-	.	Parent=MINJ2000Fg00001t1
MINJ2_000F.1	AUGUSTUS	three_prime_utr	1	124	0.85	-	.	Parent=MINJ2000Fg00001t1
MINJ2_000F.1	AUGUSTUS	stop_codon	125	127	.	-	0	Parent=MINJ2000Fg00001t1
MINJ2_000F.1	AUGUSTUS	intron	523	735	0.25	-	.	Parent=MINJ2000Fg00001t1
MINJ2_000F.1	AUGUSTUS	CDS	125	522	0.24	-	2	ID=MINJ2000Fg00001t1.cds;Parent=MINJ2000Fg00001t1
MINJ2_000F.1	AUGUSTUS	CDS	736	742	0.14	-	0	ID=MINJ2000Fg00001t1.cds;Parent=MINJ2000Fg00001t1
MINJ2_000F.1	AUGUSTUS	start_codon	740	742	.	-	0	Parent=MINJ2000Fg00001t1
MINJ2_000F.1	AUGUSTUS	five_prime_utr	743	895	0.1	-	.	Parent=MINJ2000Fg00001t1
MINJ2_000F.1	AUGUSTUS	transcription_start_site	895	895	.	-	.	Parent=MINJ2000Fg00001t1
MINJ2_000F.1	AUGUSTUS	gene	7208	9395	0.16	-	.	ID=MINJ2000Fg00002
MINJ2_000F.1	AUGUSTUS	transcript	7208	9395	0.16	-	.	ID=MINJ2000Fg00002t1;Parent=MINJ2000Fg00002
MINJ2_000F.1	AUGUSTUS	transcription_end_site	7208	7208	.	-	.	Parent=MINJ2000Fg00002t1
MINJ2_000F.1	AUGUSTUS	three_prime_utr	7208	7722	0.82	-	.	Parent=MINJ2000Fg00002t1
MINJ2_000F.1	AUGUSTUS	stop_codon	7723	7725	.	-	0	Parent=MINJ2000Fg00002t1
MINJ2_000F.1	AUGUSTUS	intron	7818	7866	0.99	-	.	Parent=MINJ2000Fg00002t1
MINJ2_000F.1	AUGUSTUS	intron	7954	8003	0.93	-	.	Parent=MINJ2000Fg00002t1
MINJ2_000F.1	AUGUSTUS	intron	8183	9272	0.76	-	.	Parent=MINJ2000Fg00002t1
MINJ2_000F.1	AUGUSTUS	CDS	7723	7817	0.99	-	2	ID=MINJ2000Fg00002t1.cds;Parent=MINJ2000Fg00002t1
MINJ2_000F.1	AUGUSTUS	CDS	7867	7953	0.94	-	2	ID=MINJ2000Fg00002t1.cds;Parent=MINJ2000Fg00002t1
MINJ2_000F.1	AUGUSTUS	CDS	8004	8182	0.92	-	1	ID=MINJ2000Fg00002t1.cds;Parent=MINJ2000Fg00002t1
MINJ2_000F.1	AUGUSTUS	CDS	9273	9325	0.56	-	0	ID=MINJ2000Fg00002t1.cds;Parent=MINJ2000Fg00002t1
MINJ2_000F.1	AUGUSTUS	start_codon	9323	9325	.	-	0	Parent=MINJ2000Fg00002t1
MINJ2_000F.1	AUGUSTUS	five_prime_utr	9326	9395	0.21	-	.	Parent=MINJ2000Fg00002t1
MINJ2_000F.1	AUGUSTUS	transcription_start_site	9395	9395	.	-	.	Parent=MINJ2000Fg00002t1
MINJ2_000F.1	AUGUSTUS	gene	10436	24048	0.03	+	.	ID=MINJ2000Fg00003
MINJ2_000F.1	AUGUSTUS	transcript	10436	21797	0.01	+	.	ID=MINJ2000Fg00003t1;Parent=MINJ2000Fg00003
MINJ2_000F.1	AUGUSTUS	transcription_start_site	10436	10436	.	+	.	Parent=MINJ2000Fg00003t1
MINJ2_000F.1	AUGUSTUS	five_prime_utr	10436	10485	0.45	+	.	Parent=MINJ2000Fg00003t1
MINJ2_000F.1	AUGUSTUS	start_codon	10486	10488	.	+	0	Parent=MINJ2000Fg00003t1
MINJ2_000F.1	AUGUSTUS	intron	10660	10731	0.95	+	.	Parent=MINJ2000Fg00003t1
MINJ2_000F.1	AUGUSTUS	intron	11006	11157	0.96	+	.	Parent=MINJ2000Fg00003t1
MINJ2_000F.1	AUGUSTUS	intron	11437	11586	0.71	+	.	Parent=MINJ2000Fg00003t1
MINJ2_000F.1	AUGUSTUS	intron	11670	11833	0.69	+	.	Parent=MINJ2000Fg00003t1
MINJ2_000F.1	AUGUSTUS	intron	11921	12084	0.57	+	.	Parent=MINJ2000Fg00003t1
MINJ2_000F.1	AUGUSTUS	intron	12190	12294	0.58	+	.	Parent=MINJ2000Fg00003t1
MINJ2_000F.1	AUGUSTUS	intron	12382	12505	0.44	+	.	Parent=MINJ2000Fg00003t1
MINJ2_000F.1	AUGUSTUS	intron	12611	12925	0.53	+	.	Parent=MINJ2000Fg00003t1
MINJ2_000F.1	AUGUSTUS	intron	13013	13135	0.49	+	.	Parent=MINJ2000Fg00003t1
MINJ2_000F.1	AUGUSTUS	intron	13223	13345	0.54	+	.	Parent=MINJ2000Fg00003t1
MINJ2_000F.1	AUGUSTUS	intron	13433	13556	0.55	+	.	Parent=MINJ2000Fg00003t1
MINJ2_000F.1	AUGUSTUS	intron	13644	13766	0.53	+	.	Parent=MINJ2000Fg00003t1
MINJ2_000F.1	AUGUSTUS	intron	13854	14185	0.54	+	.	Parent=MINJ2000Fg00003t1
MINJ2_000F.1	AUGUSTUS	intron	14273	14396	0.59	+	.	Parent=MINJ2000Fg00003t1
MINJ2_000F.1	AUGUSTUS	intron	14484	14606	0.78	+	.	Parent=MINJ2000Fg00003t1
MINJ2_000F.1	AUGUSTUS	intron	14712	14816	0.45	+	.	Parent=MINJ2000Fg00003t1
MINJ2_000F.1	AUGUSTUS	intron	14922	15026	0.56	+	.	Parent=MINJ2000Fg00003t1
MINJ2_000F.1	AUGUSTUS	intron	15114	15237	0.49	+	.	Parent=MINJ2000Fg00003t1
MINJ2_000F.1	AUGUSTUS	intron	15325	15447	0.53	+	.	Parent=MINJ2000Fg00003t1
MINJ2_000F.1	AUGUSTUS	intron	15535	15866	0.54	+	.	Parent=MINJ2000Fg00003t1
MINJ2_000F.1	AUGUSTUS	intron	15972	16077	0.46	+	.	Parent=MINJ2000Fg00003t1
MINJ2_000F.1	AUGUSTUS	intron	16165	16287	0.84	+	.	Parent=MINJ2000Fg00003t1
MINJ2_000F.1	AUGUSTUS	intron	16393	16496	0.62	+	.	Parent=MINJ2000Fg00003t1
MINJ2_000F.1	AUGUSTUS	intron	16584	16704	0.54	+	.	Parent=MINJ2000Fg00003t1
MINJ2_000F.1	AUGUSTUS	intron	16792	16999	0.54	+	.	Parent=MINJ2000Fg00003t1
MINJ2_000F.1	AUGUSTUS	intron	17087	17209	0.55	+	.	Parent=MINJ2000Fg00003t1
MINJ2_000F.1	AUGUSTUS	intron	17297	17419	0.34	+	.	Parent=MINJ2000Fg00003t1
MINJ2_000F.1	AUGUSTUS	intron	17525	17630	0.45	+	.	Parent=MINJ2000Fg00003t1
MINJ2_000F.1	AUGUSTUS	intron	17736	17839	0.49	+	.	Parent=MINJ2000Fg00003t1
MINJ2_000F.1	AUGUSTUS	intron	17927	18134	0.54	+	.	Parent=MINJ2000Fg00003t1
MINJ2_000F.1	AUGUSTUS	intron	18222	18344	0.56	+	.	Parent=MINJ2000Fg00003t1
MINJ2_000F.1	AUGUSTUS	intron	18450	18554	0.54	+	.	Parent=MINJ2000Fg00003t1
MINJ2_000F.1	AUGUSTUS	intron	18660	18765	0.49	+	.	Parent=MINJ2000Fg00003t1
MINJ2_000F.1	AUGUSTUS	intron	18871	18974	0.46	+	.	Parent=MINJ2000Fg00003t1
MINJ2_000F.1	AUGUSTUS	intron	19062	19185	0.5	+	.	Parent=MINJ2000Fg00003t1
MINJ2_000F.1	AUGUSTUS	intron	19273	19396	0.51	+	.	Parent=MINJ2000Fg00003t1
MINJ2_000F.1	AUGUSTUS	intron	19484	19605	0.59	+	.	Parent=MINJ2000Fg00003t1
MINJ2_000F.1	AUGUSTUS	intron	19693	19816	0.58	+	.	Parent=MINJ2000Fg00003t1
MINJ2_000F.1	AUGUSTUS	intron	19904	20027	0.53	+	.	Parent=MINJ2000Fg00003t1
MINJ2_000F.1	AUGUSTUS	intron	20115	20238	0.52	+	.	Parent=MINJ2000Fg00003t1
MINJ2_000F.1	AUGUSTUS	intron	20633	21189	0.58	+	.	Parent=MINJ2000Fg00003t1
MINJ2_000F.1	AUGUSTUS	intron	21414	21456	0.74	+	.	Parent=MINJ2000Fg00003t1
MINJ2_000F.1	AUGUSTUS	CDS	10486	10659	0.95	+	0	ID=MINJ2000Fg00003t1.cds;Parent=MINJ2000Fg00003t1
MINJ2_000F.1	AUGUSTUS	CDS	10732	11005	0.95	+	0	ID=MINJ2000Fg00003t1.cds;Parent=MINJ2000Fg00003t1
MINJ2_000F.1	AUGUSTUS	CDS	11158	11436	0.75	+	2	ID=MINJ2000Fg00003t1.cds;Parent=MINJ2000Fg00003t1
MINJ2_000F.1	AUGUSTUS	CDS	11587	11669	0.69	+	2	ID=MINJ2000Fg00003t1.cds;Parent=MINJ2000Fg00003t1
MINJ2_000F.1	AUGUSTUS	CDS	11834	11920	0.52	+	0	ID=MINJ2000Fg00003t1.cds;Parent=MINJ2000Fg00003t1
MINJ2_000F.1	AUGUSTUS	CDS	12085	12189	0.58	+	0	ID=MINJ2000Fg00003t1.cds;Parent=MINJ2000Fg00003t1
MINJ2_000F.1	AUGUSTUS	CDS	12295	12381	0.44	+	0	ID=MINJ2000Fg00003t1.cds;Parent=MINJ2000Fg00003t1
MINJ2_000F.1	AUGUSTUS	CDS	12506	12610	0.53	+	0	ID=MINJ2000Fg00003t1.cds;Parent=MINJ2000Fg00003t1
MINJ2_000F.1	AUGUSTUS	CDS	12926	13012	0.49	+	0	ID=MINJ2000Fg00003t1.cds;Parent=MINJ2000Fg00003t1
MINJ2_000F.1	AUGUSTUS	CDS	13136	13222	0.54	+	0	ID=MINJ2000Fg00003t1.cds;Parent=MINJ2000Fg00003t1
MINJ2_000F.1	AUGUSTUS	CDS	13346	13432	0.55	+	0	ID=MINJ2000Fg00003t1.cds;Parent=MINJ2000Fg00003t1
MINJ2_000F.1	AUGUSTUS	CDS	13557	13643	0.53	+	0	ID=MINJ2000Fg00003t1.cds;Parent=MINJ2000Fg00003t1
MINJ2_000F.1	AUGUSTUS	CDS	13767	13853	0.54	+	0	ID=MINJ2000Fg00003t1.cds;Parent=MINJ2000Fg00003t1
MINJ2_000F.1	AUGUSTUS	CDS	14186	14272	0.59	+	0	ID=MINJ2000Fg00003t1.cds;Parent=MINJ2000Fg00003t1
MINJ2_000F.1	AUGUSTUS	CDS	14397	14483	0.79	+	0	ID=MINJ2000Fg00003t1.cds;Parent=MINJ2000Fg00003t1
MINJ2_000F.1	AUGUSTUS	CDS	14607	14711	0.45	+	0	ID=MINJ2000Fg00003t1.cds;Parent=MINJ2000Fg00003t1
MINJ2_000F.1	AUGUSTUS	CDS	14817	14921	0.56	+	0	ID=MINJ2000Fg00003t1.cds;Parent=MINJ2000Fg00003t1
MINJ2_000F.1	AUGUSTUS	CDS	15027	15113	0.49	+	0	ID=MINJ2000Fg00003t1.cds;Parent=MINJ2000Fg00003t1
MINJ2_000F.1	AUGUSTUS	CDS	15238	15324	0.53	+	0	ID=MINJ2000Fg00003t1.cds;Parent=MINJ2000Fg00003t1
MINJ2_000F.1	AUGUSTUS	CDS	15448	15534	0.55	+	0	ID=MINJ2000Fg00003t1.cds;Parent=MINJ2000Fg00003t1
MINJ2_000F.1	AUGUSTUS	CDS	15867	15971	0.46	+	0	ID=MINJ2000Fg00003t1.cds;Parent=MINJ2000Fg00003t1
MINJ2_000F.1	AUGUSTUS	CDS	16078	16164	0.84	+	0	ID=MINJ2000Fg00003t1.cds;Parent=MINJ2000Fg00003t1
MINJ2_000F.1	AUGUSTUS	CDS	16288	16392	0.62	+	0	ID=MINJ2000Fg00003t1.cds;Parent=MINJ2000Fg00003t1
MINJ2_000F.1	AUGUSTUS	CDS	16497	16583	0.54	+	0	ID=MINJ2000Fg00003t1.cds;Parent=MINJ2000Fg00003t1
MINJ2_000F.1	AUGUSTUS	CDS	16705	16791	0.54	+	0	ID=MINJ2000Fg00003t1.cds;Parent=MINJ2000Fg00003t1
MINJ2_000F.1	AUGUSTUS	CDS	17000	17086	0.55	+	0	ID=MINJ2000Fg00003t1.cds;Parent=MINJ2000Fg00003t1
MINJ2_000F.1	AUGUSTUS	CDS	17210	17296	0.34	+	0	ID=MINJ2000Fg00003t1.cds;Parent=MINJ2000Fg00003t1
MINJ2_000F.1	AUGUSTUS	CDS	17420	17524	0.45	+	0	ID=MINJ2000Fg00003t1.cds;Parent=MINJ2000Fg00003t1
MINJ2_000F.1	AUGUSTUS	CDS	17631	17735	0.49	+	0	ID=MINJ2000Fg00003t1.cds;Parent=MINJ2000Fg00003t1
MINJ2_000F.1	AUGUSTUS	CDS	17840	17926	0.54	+	0	ID=MINJ2000Fg00003t1.cds;Parent=MINJ2000Fg00003t1
MINJ2_000F.1	AUGUSTUS	CDS	18135	18221	0.56	+	0	ID=MINJ2000Fg00003t1.cds;Parent=MINJ2000Fg00003t1
MINJ2_000F.1	AUGUSTUS	CDS	18345	18449	0.55	+	0	ID=MINJ2000Fg00003t1.cds;Parent=MINJ2000Fg00003t1
MINJ2_000F.1	AUGUSTUS	CDS	18555	18659	0.49	+	0	ID=MINJ2000Fg00003t1.cds;Parent=MINJ2000Fg00003t1
MINJ2_000F.1	AUGUSTUS	CDS	18766	18870	0.46	+	0	ID=MINJ2000Fg00003t1.cds;Parent=MINJ2000Fg00003t1
MINJ2_000F.1	AUGUSTUS	CDS	18975	19061	0.5	+	0	ID=MINJ2000Fg00003t1.cds;Parent=MINJ2000Fg00003t1
MINJ2_000F.1	AUGUSTUS	CDS	19186	19272	0.51	+	0	ID=MINJ2000Fg00003t1.cds;Parent=MINJ2000Fg00003t1
MINJ2_000F.1	AUGUSTUS	CDS	19397	19483	0.59	+	0	ID=MINJ2000Fg00003t1.cds;Parent=MINJ2000Fg00003t1
MINJ2_000F.1	AUGUSTUS	CDS	19606	19692	0.58	+	0	ID=MINJ2000Fg00003t1.cds;Parent=MINJ2000Fg00003t1
MINJ2_000F.1	AUGUSTUS	CDS	19817	19903	0.53	+	0	ID=MINJ2000Fg00003t1.cds;Parent=MINJ2000Fg00003t1
MINJ2_000F.1	AUGUSTUS	CDS	20028	20114	0.52	+	0	ID=MINJ2000Fg00003t1.cds;Parent=MINJ2000Fg00003t1
MINJ2_000F.1	AUGUSTUS	CDS	20239	20632	0.59	+	0	ID=MINJ2000Fg00003t1.cds;Parent=MINJ2000Fg00003t1
MINJ2_000F.1	AUGUSTUS	CDS	21190	21413	0.67	+	2	ID=MINJ2000Fg00003t1.cds;Parent=MINJ2000Fg00003t1
MINJ2_000F.1	AUGUSTUS	CDS	21457	21738	0.89	+	0	ID=MINJ2000Fg00003t1.cds;Parent=MINJ2000Fg00003t1
MINJ2_000F.1	AUGUSTUS	stop_codon	21736	21738	.	+	0	Parent=MINJ2000Fg00003t1
MINJ2_000F.1	AUGUSTUS	three_prime_utr	21739	21797	0.04	+	.	Parent=MINJ2000Fg00003t1
MINJ2_000F.1	AUGUSTUS	transcription_end_site	21797	21797	.	+	.	Parent=MINJ2000Fg00003t1
MINJ2_000F.1	AUGUSTUS	transcript	10436	24048	0.01	+	.	ID=MINJ2000Fg00003t2;Parent=MINJ2000Fg00003
MINJ2_000F.1	AUGUSTUS	transcription_start_site	10436	10436	.	+	.	Parent=MINJ2000Fg00003t2
MINJ2_000F.1	AUGUSTUS	five_prime_utr	10436	10485	0.45	+	.	Parent=MINJ2000Fg00003t2
MINJ2_000F.1	AUGUSTUS	start_codon	10486	10488	.	+	0	Parent=MINJ2000Fg00003t2
MINJ2_000F.1	AUGUSTUS	intron	10660	10731	0.95	+	.	Parent=MINJ2000Fg00003t2
MINJ2_000F.1	AUGUSTUS	intron	11006	11157	0.96	+	.	Parent=MINJ2000Fg00003t2
MINJ2_000F.1	AUGUSTUS	intron	11437	11586	0.71	+	.	Parent=MINJ2000Fg00003t2
MINJ2_000F.1	AUGUSTUS	intron	11670	11833	0.69	+	.	Parent=MINJ2000Fg00003t2
MINJ2_000F.1	AUGUSTUS	intron	11921	12084	0.57	+	.	Parent=MINJ2000Fg00003t2
MINJ2_000F.1	AUGUSTUS	intron	12172	12294	0.42	+	.	Parent=MINJ2000Fg00003t2
MINJ2_000F.1	AUGUSTUS	intron	12382	12505	0.44	+	.	Parent=MINJ2000Fg00003t2
MINJ2_000F.1	AUGUSTUS	intron	12593	12925	0.47	+	.	Parent=MINJ2000Fg00003t2
MINJ2_000F.1	AUGUSTUS	intron	13013	13135	0.49	+	.	Parent=MINJ2000Fg00003t2
MINJ2_000F.1	AUGUSTUS	intron	13223	13345	0.54	+	.	Parent=MINJ2000Fg00003t2
MINJ2_000F.1	AUGUSTUS	intron	13433	13556	0.55	+	.	Parent=MINJ2000Fg00003t2
MINJ2_000F.1	AUGUSTUS	intron	13644	13766	0.53	+	.	Parent=MINJ2000Fg00003t2
MINJ2_000F.1	AUGUSTUS	intron	13854	14185	0.54	+	.	Parent=MINJ2000Fg00003t2
MINJ2_000F.1	AUGUSTUS	intron	14273	14396	0.59	+	.	Parent=MINJ2000Fg00003t2
MINJ2_000F.1	AUGUSTUS	intron	14484	14606	0.78	+	.	Parent=MINJ2000Fg00003t2
MINJ2_000F.1	AUGUSTUS	intron	14694	14816	0.54	+	.	Parent=MINJ2000Fg00003t2
MINJ2_000F.1	AUGUSTUS	intron	14904	15026	0.44	+	.	Parent=MINJ2000Fg00003t2
MINJ2_000F.1	AUGUSTUS	intron	15114	15237	0.49	+	.	Parent=MINJ2000Fg00003t2
MINJ2_000F.1	AUGUSTUS	intron	15325	15447	0.53	+	.	Parent=MINJ2000Fg00003t2
MINJ2_000F.1	AUGUSTUS	intron	15535	15866	0.54	+	.	Parent=MINJ2000Fg00003t2
MINJ2_000F.1	AUGUSTUS	intron	15954	16077	0.52	+	.	Parent=MINJ2000Fg00003t2
MINJ2_000F.1	AUGUSTUS	intron	16165	16287	0.84	+	.	Parent=MINJ2000Fg00003t2
MINJ2_000F.1	AUGUSTUS	intron	16375	16496	0.38	+	.	Parent=MINJ2000Fg00003t2
MINJ2_000F.1	AUGUSTUS	intron	16584	16704	0.54	+	.	Parent=MINJ2000Fg00003t2
MINJ2_000F.1	AUGUSTUS	intron	16792	16999	0.54	+	.	Parent=MINJ2000Fg00003t2
MINJ2_000F.1	AUGUSTUS	intron	17087	17209	0.55	+	.	Parent=MINJ2000Fg00003t2
MINJ2_000F.1	AUGUSTUS	intron	17297	17419	0.34	+	.	Parent=MINJ2000Fg00003t2
MINJ2_000F.1	AUGUSTUS	intron	17507	17630	0.55	+	.	Parent=MINJ2000Fg00003t2
MINJ2_000F.1	AUGUSTUS	intron	17718	17839	0.51	+	.	Parent=MINJ2000Fg00003t2
MINJ2_000F.1	AUGUSTUS	intron	17927	18134	0.54	+	.	Parent=MINJ2000Fg00003t2
MINJ2_000F.1	AUGUSTUS	intron	18222	18344	0.56	+	.	Parent=MINJ2000Fg00003t2
MINJ2_000F.1	AUGUSTUS	intron	18432	18554	0.45	+	.	Parent=MINJ2000Fg00003t2
MINJ2_000F.1	AUGUSTUS	intron	18642	18765	0.5	+	.	Parent=MINJ2000Fg00003t2
MINJ2_000F.1	AUGUSTUS	intron	18853	18974	0.54	+	.	Parent=MINJ2000Fg00003t2
MINJ2_000F.1	AUGUSTUS	intron	19062	19185	0.5	+	.	Parent=MINJ2000Fg00003t2
MINJ2_000F.1	AUGUSTUS	intron	19273	19396	0.51	+	.	Parent=MINJ2000Fg00003t2
MINJ2_000F.1	AUGUSTUS	intron	19484	19605	0.59	+	.	Parent=MINJ2000Fg00003t2
MINJ2_000F.1	AUGUSTUS	intron	19693	19816	0.58	+	.	Parent=MINJ2000Fg00003t2
MINJ2_000F.1	AUGUSTUS	intron	19904	20027	0.53	+	.	Parent=MINJ2000Fg00003t2
MINJ2_000F.1	AUGUSTUS	intron	20115	20238	0.52	+	.	Parent=MINJ2000Fg00003t2
MINJ2_000F.1	AUGUSTUS	intron	20633	21189	0.58	+	.	Parent=MINJ2000Fg00003t2
MINJ2_000F.1	AUGUSTUS	intron	21414	21456	0.74	+	.	Parent=MINJ2000Fg00003t2
MINJ2_000F.1	AUGUSTUS	CDS	10486	10659	0.95	+	0	ID=MINJ2000Fg00003t2.cds;Parent=MINJ2000Fg00003t2
MINJ2_000F.1	AUGUSTUS	CDS	10732	11005	0.95	+	0	ID=MINJ2000Fg00003t2.cds;Parent=MINJ2000Fg00003t2
MINJ2_000F.1	AUGUSTUS	CDS	11158	11436	0.75	+	2	ID=MINJ2000Fg00003t2.cds;Parent=MINJ2000Fg00003t2
MINJ2_000F.1	AUGUSTUS	CDS	11587	11669	0.69	+	2	ID=MINJ2000Fg00003t2.cds;Parent=MINJ2000Fg00003t2
MINJ2_000F.1	AUGUSTUS	CDS	11834	11920	0.52	+	0	ID=MINJ2000Fg00003t2.cds;Parent=MINJ2000Fg00003t2
MINJ2_000F.1	AUGUSTUS	CDS	12085	12171	0.42	+	0	ID=MINJ2000Fg00003t2.cds;Parent=MINJ2000Fg00003t2
MINJ2_000F.1	AUGUSTUS	CDS	12295	12381	0.44	+	0	ID=MINJ2000Fg00003t2.cds;Parent=MINJ2000Fg00003t2
MINJ2_000F.1	AUGUSTUS	CDS	12506	12592	0.47	+	0	ID=MINJ2000Fg00003t2.cds;Parent=MINJ2000Fg00003t2
MINJ2_000F.1	AUGUSTUS	CDS	12926	13012	0.49	+	0	ID=MINJ2000Fg00003t2.cds;Parent=MINJ2000Fg00003t2
MINJ2_000F.1	AUGUSTUS	CDS	13136	13222	0.54	+	0	ID=MINJ2000Fg00003t2.cds;Parent=MINJ2000Fg00003t2
MINJ2_000F.1	AUGUSTUS	CDS	13346	13432	0.55	+	0	ID=MINJ2000Fg00003t2.cds;Parent=MINJ2000Fg00003t2
MINJ2_000F.1	AUGUSTUS	CDS	13557	13643	0.53	+	0	ID=MINJ2000Fg00003t2.cds;Parent=MINJ2000Fg00003t2
MINJ2_000F.1	AUGUSTUS	CDS	13767	13853	0.54	+	0	ID=MINJ2000Fg00003t2.cds;Parent=MINJ2000Fg00003t2
MINJ2_000F.1	AUGUSTUS	CDS	14186	14272	0.59	+	0	ID=MINJ2000Fg00003t2.cds;Parent=MINJ2000Fg00003t2
MINJ2_000F.1	AUGUSTUS	CDS	14397	14483	0.79	+	0	ID=MINJ2000Fg00003t2.cds;Parent=MINJ2000Fg00003t2
MINJ2_000F.1	AUGUSTUS	CDS	14607	14693	0.54	+	0	ID=MINJ2000Fg00003t2.cds;Parent=MINJ2000Fg00003t2
MINJ2_000F.1	AUGUSTUS	CDS	14817	14903	0.44	+	0	ID=MINJ2000Fg00003t2.cds;Parent=MINJ2000Fg00003t2
MINJ2_000F.1	AUGUSTUS	CDS	15027	15113	0.49	+	0	ID=MINJ2000Fg00003t2.cds;Parent=MINJ2000Fg00003t2
MINJ2_000F.1	AUGUSTUS	CDS	15238	15324	0.53	+	0	ID=MINJ2000Fg00003t2.cds;Parent=MINJ2000Fg00003t2
MINJ2_000F.1	AUGUSTUS	CDS	15448	15534	0.55	+	0	ID=MINJ2000Fg00003t2.cds;Parent=MINJ2000Fg00003t2
MINJ2_000F.1	AUGUSTUS	CDS	15867	15953	0.52	+	0	ID=MINJ2000Fg00003t2.cds;Parent=MINJ2000Fg00003t2
MINJ2_000F.1	AUGUSTUS	CDS	16078	16164	0.84	+	0	ID=MINJ2000Fg00003t2.cds;Parent=MINJ2000Fg00003t2
MINJ2_000F.1	AUGUSTUS	CDS	16288	16374	0.38	+	0	ID=MINJ2000Fg00003t2.cds;Parent=MINJ2000Fg00003t2
MINJ2_000F.1	AUGUSTUS	CDS	16497	16583	0.54	+	0	ID=MINJ2000Fg00003t2.cds;Parent=MINJ2000Fg00003t2
MINJ2_000F.1	AUGUSTUS	CDS	16705	16791	0.54	+	0	ID=MINJ2000Fg00003t2.cds;Parent=MINJ2000Fg00003t2
MINJ2_000F.1	AUGUSTUS	CDS	17000	17086	0.55	+	0	ID=MINJ2000Fg00003t2.cds;Parent=MINJ2000Fg00003t2
MINJ2_000F.1	AUGUSTUS	CDS	17210	17296	0.34	+	0	ID=MINJ2000Fg00003t2.cds;Parent=MINJ2000Fg00003t2
MINJ2_000F.1	AUGUSTUS	CDS	17420	17506	0.55	+	0	ID=MINJ2000Fg00003t2.cds;Parent=MINJ2000Fg00003t2
MINJ2_000F.1	AUGUSTUS	CDS	17631	17717	0.51	+	0	ID=MINJ2000Fg00003t2.cds;Parent=MINJ2000Fg00003t2
MINJ2_000F.1	AUGUSTUS	CDS	17840	17926	0.54	+	0	ID=MINJ2000Fg00003t2.cds;Parent=MINJ2000Fg00003t2
MINJ2_000F.1	AUGUSTUS	CDS	18135	18221	0.56	+	0	ID=MINJ2000Fg00003t2.cds;Parent=MINJ2000Fg00003t2
MINJ2_000F.1	AUGUSTUS	CDS	18345	18431	0.45	+	0	ID=MINJ2000Fg00003t2.cds;Parent=MINJ2000Fg00003t2
MINJ2_000F.1	AUGUSTUS	CDS	18555	18641	0.5	+	0	ID=MINJ2000Fg00003t2.cds;Parent=MINJ2000Fg00003t2
MINJ2_000F.1	AUGUSTUS	CDS	18766	18852	0.54	+	0	ID=MINJ2000Fg00003t2.cds;Parent=MINJ2000Fg00003t2
MINJ2_000F.1	AUGUSTUS	CDS	18975	19061	0.5	+	0	ID=MINJ2000Fg00003t2.cds;Parent=MINJ2000Fg00003t2
MINJ2_000F.1	AUGUSTUS	CDS	19186	19272	0.51	+	0	ID=MINJ2000Fg00003t2.cds;Parent=MINJ2000Fg00003t2
MINJ2_000F.1	AUGUSTUS	CDS	19397	19483	0.59	+	0	ID=MINJ2000Fg00003t2.cds;Parent=MINJ2000Fg00003t2
MINJ2_000F.1	AUGUSTUS	CDS	19606	19692	0.58	+	0	ID=MINJ2000Fg00003t2.cds;Parent=MINJ2000Fg00003t2
MINJ2_000F.1	AUGUSTUS	CDS	19817	19903	0.53	+	0	ID=MINJ2000Fg00003t2.cds;Parent=MINJ2000Fg00003t2
MINJ2_000F.1	AUGUSTUS	CDS	20028	20114	0.52	+	0	ID=MINJ2000Fg00003t2.cds;Parent=MINJ2000Fg00003t2
MINJ2_000F.1	AUGUSTUS	CDS	20239	20632	0.59	+	0	ID=MINJ2000Fg00003t2.cds;Parent=MINJ2000Fg00003t2
MINJ2_000F.1	AUGUSTUS	CDS	21190	21413	0.67	+	2	ID=MINJ2000Fg00003t2.cds;Parent=MINJ2000Fg00003t2
MINJ2_000F.1	AUGUSTUS	CDS	21457	21738	0.89	+	0	ID=MINJ2000Fg00003t2.cds;Parent=MINJ2000Fg00003t2
MINJ2_000F.1	AUGUSTUS	stop_codon	21736	21738	.	+	0	Parent=MINJ2000Fg00003t2
MINJ2_000F.1	AUGUSTUS	three_prime_utr	21739	21888	0.33	+	.	Parent=MINJ2000Fg00003t2
MINJ2_000F.1	AUGUSTUS	three_prime_utr	22322	24048	0.21	+	.	Parent=MINJ2000Fg00003t2
MINJ2_000F.1	AUGUSTUS	transcription_end_site	24048	24048	.	+	.	Parent=MINJ2000Fg00003t2
MINJ2_000F.1	AUGUSTUS	transcript	10436	24048	0.01	+	.	ID=MINJ2000Fg00003t3;Parent=MINJ2000Fg00003
MINJ2_000F.1	AUGUSTUS	transcription_start_site	10436	10436	.	+	.	Parent=MINJ2000Fg00003t3
MINJ2_000F.1	AUGUSTUS	five_prime_utr	10436	10485	0.45	+	.	Parent=MINJ2000Fg00003t3
MINJ2_000F.1	AUGUSTUS	start_codon	10486	10488	.	+	0	Parent=MINJ2000Fg00003t3
MINJ2_000F.1	AUGUSTUS	intron	10660	10731	0.95	+	.	Parent=MINJ2000Fg00003t3
MINJ2_000F.1	AUGUSTUS	intron	11006	11157	0.96	+	.	Parent=MINJ2000Fg00003t3
MINJ2_000F.1	AUGUSTUS	intron	11437	11586	0.71	+	.	Parent=MINJ2000Fg00003t3
MINJ2_000F.1	AUGUSTUS	intron	11670	11833	0.69	+	.	Parent=MINJ2000Fg00003t3
MINJ2_000F.1	AUGUSTUS	intron	11939	12084	0.43	+	.	Parent=MINJ2000Fg00003t3
MINJ2_000F.1	AUGUSTUS	intron	12190	12294	0.58	+	.	Parent=MINJ2000Fg00003t3
MINJ2_000F.1	AUGUSTUS	intron	12400	12505	0.56	+	.	Parent=MINJ2000Fg00003t3
MINJ2_000F.1	AUGUSTUS	intron	12611	12925	0.53	+	.	Parent=MINJ2000Fg00003t3
MINJ2_000F.1	AUGUSTUS	intron	13031	13135	0.51	+	.	Parent=MINJ2000Fg00003t3
MINJ2_000F.1	AUGUSTUS	intron	13241	13345	0.46	+	.	Parent=MINJ2000Fg00003t3
MINJ2_000F.1	AUGUSTUS	intron	13433	13556	0.55	+	.	Parent=MINJ2000Fg00003t3
MINJ2_000F.1	AUGUSTUS	intron	13644	13766	0.53	+	.	Parent=MINJ2000Fg00003t3
MINJ2_000F.1	AUGUSTUS	intron	13854	14185	0.54	+	.	Parent=MINJ2000Fg00003t3
MINJ2_000F.1	AUGUSTUS	intron	14273	14396	0.59	+	.	Parent=MINJ2000Fg00003t3
MINJ2_000F.1	AUGUSTUS	intron	14484	14606	0.78	+	.	Parent=MINJ2000Fg00003t3
MINJ2_000F.1	AUGUSTUS	intron	14694	14816	0.54	+	.	Parent=MINJ2000Fg00003t3
MINJ2_000F.1	AUGUSTUS	intron	14904	15026	0.44	+	.	Parent=MINJ2000Fg00003t3
MINJ2_000F.1	AUGUSTUS	intron	15114	15237	0.49	+	.	Parent=MINJ2000Fg00003t3
MINJ2_000F.1	AUGUSTUS	intron	15343	15447	0.47	+	.	Parent=MINJ2000Fg00003t3
MINJ2_000F.1	AUGUSTUS	intron	15553	15866	0.44	+	.	Parent=MINJ2000Fg00003t3
MINJ2_000F.1	AUGUSTUS	intron	15972	16077	0.46	+	.	Parent=MINJ2000Fg00003t3
MINJ2_000F.1	AUGUSTUS	intron	16165	16287	0.84	+	.	Parent=MINJ2000Fg00003t3
MINJ2_000F.1	AUGUSTUS	intron	16375	16496	0.38	+	.	Parent=MINJ2000Fg00003t3
MINJ2_000F.1	AUGUSTUS	intron	16584	16704	0.54	+	.	Parent=MINJ2000Fg00003t3
MINJ2_000F.1	AUGUSTUS	intron	16792	16999	0.54	+	.	Parent=MINJ2000Fg00003t3
MINJ2_000F.1	AUGUSTUS	intron	17087	17209	0.55	+	.	Parent=MINJ2000Fg00003t3
MINJ2_000F.1	AUGUSTUS	intron	17315	17419	0.66	+	.	Parent=MINJ2000Fg00003t3
MINJ2_000F.1	AUGUSTUS	intron	17507	17630	0.55	+	.	Parent=MINJ2000Fg00003t3
MINJ2_000F.1	AUGUSTUS	intron	17718	17839	0.51	+	.	Parent=MINJ2000Fg00003t3
MINJ2_000F.1	AUGUSTUS	intron	17927	18134	0.54	+	.	Parent=MINJ2000Fg00003t3
MINJ2_000F.1	AUGUSTUS	intron	18240	18344	0.44	+	.	Parent=MINJ2000Fg00003t3
MINJ2_000F.1	AUGUSTUS	intron	18450	18554	0.54	+	.	Parent=MINJ2000Fg00003t3
MINJ2_000F.1	AUGUSTUS	intron	18642	18765	0.5	+	.	Parent=MINJ2000Fg00003t3
MINJ2_000F.1	AUGUSTUS	intron	18871	18974	0.46	+	.	Parent=MINJ2000Fg00003t3
MINJ2_000F.1	AUGUSTUS	intron	19062	19185	0.5	+	.	Parent=MINJ2000Fg00003t3
MINJ2_000F.1	AUGUSTUS	intron	19291	19396	0.48	+	.	Parent=MINJ2000Fg00003t3
MINJ2_000F.1	AUGUSTUS	intron	19484	19605	0.59	+	.	Parent=MINJ2000Fg00003t3
MINJ2_000F.1	AUGUSTUS	intron	19693	19816	0.58	+	.	Parent=MINJ2000Fg00003t3
MINJ2_000F.1	AUGUSTUS	intron	19922	20027	0.47	+	.	Parent=MINJ2000Fg00003t3
MINJ2_000F.1	AUGUSTUS	intron	20133	20238	0.48	+	.	Parent=MINJ2000Fg00003t3
MINJ2_000F.1	AUGUSTUS	intron	20633	21189	0.58	+	.	Parent=MINJ2000Fg00003t3
MINJ2_000F.1	AUGUSTUS	intron	21414	21456	0.74	+	.	Parent=MINJ2000Fg00003t3
MINJ2_000F.1	AUGUSTUS	CDS	10486	10659	0.95	+	0	ID=MINJ2000Fg00003t3.cds;Parent=MINJ2000Fg00003t3
MINJ2_000F.1	AUGUSTUS	CDS	10732	11005	0.95	+	0	ID=MINJ2000Fg00003t3.cds;Parent=MINJ2000Fg00003t3
MINJ2_000F.1	AUGUSTUS	CDS	11158	11436	0.75	+	2	ID=MINJ2000Fg00003t3.cds;Parent=MINJ2000Fg00003t3
MINJ2_000F.1	AUGUSTUS	CDS	11587	11669	0.69	+	2	ID=MINJ2000Fg00003t3.cds;Parent=MINJ2000Fg00003t3
MINJ2_000F.1	AUGUSTUS	CDS	11834	11938	0.39	+	0	ID=MINJ2000Fg00003t3.cds;Parent=MINJ2000Fg00003t3
MINJ2_000F.1	AUGUSTUS	CDS	12085	12189	0.58	+	0	ID=MINJ2000Fg00003t3.cds;Parent=MINJ2000Fg00003t3
MINJ2_000F.1	AUGUSTUS	CDS	12295	12399	0.56	+	0	ID=MINJ2000Fg00003t3.cds;Parent=MINJ2000Fg00003t3
MINJ2_000F.1	AUGUSTUS	CDS	12506	12610	0.53	+	0	ID=MINJ2000Fg00003t3.cds;Parent=MINJ2000Fg00003t3
MINJ2_000F.1	AUGUSTUS	CDS	12926	13030	0.51	+	0	ID=MINJ2000Fg00003t3.cds;Parent=MINJ2000Fg00003t3
MINJ2_000F.1	AUGUSTUS	CDS	13136	13240	0.46	+	0	ID=MINJ2000Fg00003t3.cds;Parent=MINJ2000Fg00003t3
MINJ2_000F.1	AUGUSTUS	CDS	13346	13432	0.55	+	0	ID=MINJ2000Fg00003t3.cds;Parent=MINJ2000Fg00003t3
MINJ2_000F.1	AUGUSTUS	CDS	13557	13643	0.53	+	0	ID=MINJ2000Fg00003t3.cds;Parent=MINJ2000Fg00003t3
MINJ2_000F.1	AUGUSTUS	CDS	13767	13853	0.54	+	0	ID=MINJ2000Fg00003t3.cds;Parent=MINJ2000Fg00003t3
MINJ2_000F.1	AUGUSTUS	CDS	14186	14272	0.59	+	0	ID=MINJ2000Fg00003t3.cds;Parent=MINJ2000Fg00003t3
MINJ2_000F.1	AUGUSTUS	CDS	14397	14483	0.79	+	0	ID=MINJ2000Fg00003t3.cds;Parent=MINJ2000Fg00003t3
MINJ2_000F.1	AUGUSTUS	CDS	14607	14693	0.54	+	0	ID=MINJ2000Fg00003t3.cds;Parent=MINJ2000Fg00003t3
MINJ2_000F.1	AUGUSTUS	CDS	14817	14903	0.44	+	0	ID=MINJ2000Fg00003t3.cds;Parent=MINJ2000Fg00003t3
MINJ2_000F.1	AUGUSTUS	CDS	15027	15113	0.49	+	0	ID=MINJ2000Fg00003t3.cds;Parent=MINJ2000Fg00003t3
MINJ2_000F.1	AUGUSTUS	CDS	15238	15342	0.47	+	0	ID=MINJ2000Fg00003t3.cds;Parent=MINJ2000Fg00003t3
MINJ2_000F.1	AUGUSTUS	CDS	15448	15552	0.45	+	0	ID=MINJ2000Fg00003t3.cds;Parent=MINJ2000Fg00003t3
MINJ2_000F.1	AUGUSTUS	CDS	15867	15971	0.46	+	0	ID=MINJ2000Fg00003t3.cds;Parent=MINJ2000Fg00003t3
MINJ2_000F.1	AUGUSTUS	CDS	16078	16164	0.84	+	0	ID=MINJ2000Fg00003t3.cds;Parent=MINJ2000Fg00003t3
MINJ2_000F.1	AUGUSTUS	CDS	16288	16374	0.38	+	0	ID=MINJ2000Fg00003t3.cds;Parent=MINJ2000Fg00003t3
MINJ2_000F.1	AUGUSTUS	CDS	16497	16583	0.54	+	0	ID=MINJ2000Fg00003t3.cds;Parent=MINJ2000Fg00003t3
MINJ2_000F.1	AUGUSTUS	CDS	16705	16791	0.54	+	0	ID=MINJ2000Fg00003t3.cds;Parent=MINJ2000Fg00003t3
MINJ2_000F.1	AUGUSTUS	CDS	17000	17086	0.55	+	0	ID=MINJ2000Fg00003t3.cds;Parent=MINJ2000Fg00003t3
MINJ2_000F.1	AUGUSTUS	CDS	17210	17314	0.66	+	0	ID=MINJ2000Fg00003t3.cds;Parent=MINJ2000Fg00003t3
MINJ2_000F.1	AUGUSTUS	CDS	17420	17506	0.55	+	0	ID=MINJ2000Fg00003t3.cds;Parent=MINJ2000Fg00003t3
MINJ2_000F.1	AUGUSTUS	CDS	17631	17717	0.51	+	0	ID=MINJ2000Fg00003t3.cds;Parent=MINJ2000Fg00003t3
MINJ2_000F.1	AUGUSTUS	CDS	17840	17926	0.54	+	0	ID=MINJ2000Fg00003t3.cds;Parent=MINJ2000Fg00003t3
MINJ2_000F.1	AUGUSTUS	CDS	18135	18239	0.44	+	0	ID=MINJ2000Fg00003t3.cds;Parent=MINJ2000Fg00003t3
MINJ2_000F.1	AUGUSTUS	CDS	18345	18449	0.55	+	0	ID=MINJ2000Fg00003t3.cds;Parent=MINJ2000Fg00003t3
MINJ2_000F.1	AUGUSTUS	CDS	18555	18641	0.5	+	0	ID=MINJ2000Fg00003t3.cds;Parent=MINJ2000Fg00003t3
MINJ2_000F.1	AUGUSTUS	CDS	18766	18870	0.46	+	0	ID=MINJ2000Fg00003t3.cds;Parent=MINJ2000Fg00003t3
MINJ2_000F.1	AUGUSTUS	CDS	18975	19061	0.5	+	0	ID=MINJ2000Fg00003t3.cds;Parent=MINJ2000Fg00003t3
MINJ2_000F.1	AUGUSTUS	CDS	19186	19290	0.49	+	0	ID=MINJ2000Fg00003t3.cds;Parent=MINJ2000Fg00003t3
MINJ2_000F.1	AUGUSTUS	CDS	19397	19483	0.59	+	0	ID=MINJ2000Fg00003t3.cds;Parent=MINJ2000Fg00003t3
MINJ2_000F.1	AUGUSTUS	CDS	19606	19692	0.58	+	0	ID=MINJ2000Fg00003t3.cds;Parent=MINJ2000Fg00003t3
MINJ2_000F.1	AUGUSTUS	CDS	19817	19921	0.47	+	0	ID=MINJ2000Fg00003t3.cds;Parent=MINJ2000Fg00003t3
MINJ2_000F.1	AUGUSTUS	CDS	20028	20132	0.48	+	0	ID=MINJ2000Fg00003t3.cds;Parent=MINJ2000Fg00003t3
MINJ2_000F.1	AUGUSTUS	CDS	20239	20632	0.59	+	0	ID=MINJ2000Fg00003t3.cds;Parent=MINJ2000Fg00003t3
MINJ2_000F.1	AUGUSTUS	CDS	21190	21413	0.67	+	2	ID=MINJ2000Fg00003t3.cds;Parent=MINJ2000Fg00003t3
MINJ2_000F.1	AUGUSTUS	CDS	21457	21738	0.89	+	0	ID=MINJ2000Fg00003t3.cds;Parent=MINJ2000Fg00003t3
MINJ2_000F.1	AUGUSTUS	stop_codon	21736	21738	.	+	0	Parent=MINJ2000Fg00003t3
MINJ2_000F.1	AUGUSTUS	three_prime_utr	21739	21758	0.28	+	.	Parent=MINJ2000Fg00003t3
MINJ2_000F.1	AUGUSTUS	three_prime_utr	22322	24048	0.21	+	.	Parent=MINJ2000Fg00003t3
MINJ2_000F.1	AUGUSTUS	transcription_end_site	24048	24048	.	+	.	Parent=MINJ2000Fg00003t3
MINJ2_000F.1	AUGUSTUS	gene	24623	26145	0.07	-	.	ID=MINJ2000Fg00004
MINJ2_000F.1	AUGUSTUS	transcript	24623	26145	0.07	-	.	ID=MINJ2000Fg00004t1;Parent=MINJ2000Fg00004
MINJ2_000F.1	AUGUSTUS	transcription_end_site	24623	24623	.	-	.	Parent=MINJ2000Fg00004t1
MINJ2_000F.1	AUGUSTUS	three_prime_utr	24623	24663	0.24	-	.	Parent=MINJ2000Fg00004t1
MINJ2_000F.1	AUGUSTUS	stop_codon	24664	24666	.	-	0	Parent=MINJ2000Fg00004t1
MINJ2_000F.1	AUGUSTUS	intron	24849	24902	0.6	-	.	Parent=MINJ2000Fg00004t1
MINJ2_000F.1	AUGUSTUS	intron	25128	26075	0.54	-	.	Parent=MINJ2000Fg00004t1
MINJ2_000F.1	AUGUSTUS	CDS	24664	24848	0.55	-	2	ID=MINJ2000Fg00004t1.cds;Parent=MINJ2000Fg00004t1
MINJ2_000F.1	AUGUSTUS	CDS	24903	25127	0.55	-	2	ID=MINJ2000Fg00004t1.cds;Parent=MINJ2000Fg00004t1
MINJ2_000F.1	AUGUSTUS	CDS	26076	26085	0.55	-	0	ID=MINJ2000Fg00004t1.cds;Parent=MINJ2000Fg00004t1
MINJ2_000F.1	AUGUSTUS	start_codon	26083	26085	.	-	0	Parent=MINJ2000Fg00004t1
MINJ2_000F.1	AUGUSTUS	five_prime_utr	26086	26145	0.47	-	.	Parent=MINJ2000Fg00004t1
MINJ2_000F.1	AUGUSTUS	transcription_start_site	26145	26145	.	-	.	Parent=MINJ2000Fg00004t1
MINJ2_000F.1	AUGUSTUS	gene	26946	28490	0.1	+	.	ID=MINJ2000Fg00005
MINJ2_000F.1	AUGUSTUS	transcript	26946	28490	0.1	+	.	ID=MINJ2000Fg00005t1;Parent=MINJ2000Fg00005
MINJ2_000F.1	AUGUSTUS	transcription_start_site	26946	26946	.	+	.	Parent=MINJ2000Fg00005t1
MINJ2_000F.1	AUGUSTUS	five_prime_utr	26946	27175	0.69	+	.	Parent=MINJ2000Fg00005t1
MINJ2_000F.1	AUGUSTUS	start_codon	27176	27178	.	+	0	Parent=MINJ2000Fg00005t1
MINJ2_000F.1	AUGUSTUS	intron	27347	27441	0.98	+	.	Parent=MINJ2000Fg00005t1
MINJ2_000F.1	AUGUSTUS	intron	27538	27586	1	+	.	Parent=MINJ2000Fg00005t1
MINJ2_000F.1	AUGUSTUS	intron	27747	27791	1	+	.	Parent=MINJ2000Fg00005t1
MINJ2_000F.1	AUGUSTUS	intron	28013	28318	0.35	+	.	Parent=MINJ2000Fg00005t1
MINJ2_000F.1	AUGUSTUS	CDS	27176	27346	0.98	+	0	ID=MINJ2000Fg00005t1.cds;Parent=MINJ2000Fg00005t1
MINJ2_000F.1	AUGUSTUS	CDS	27442	27537	1	+	0	ID=MINJ2000Fg00005t1.cds;Parent=MINJ2000Fg00005t1
MINJ2_000F.1	AUGUSTUS	CDS	27587	27746	1	+	0	ID=MINJ2000Fg00005t1.cds;Parent=MINJ2000Fg00005t1
MINJ2_000F.1	AUGUSTUS	CDS	27792	28012	0.97	+	2	ID=MINJ2000Fg00005t1.cds;Parent=MINJ2000Fg00005t1
MINJ2_000F.1	AUGUSTUS	CDS	28319	28363	0.39	+	0	ID=MINJ2000Fg00005t1.cds;Parent=MINJ2000Fg00005t1
MINJ2_000F.1	AUGUSTUS	stop_codon	28361	28363	.	+	0	Parent=MINJ2000Fg00005t1
MINJ2_000F.1	AUGUSTUS	three_prime_utr	28364	28490	0.45	+	.	Parent=MINJ2000Fg00005t1
MINJ2_000F.1	AUGUSTUS	transcription_end_site	28490	28490	.	+	.	Parent=MINJ2000Fg00005t1
MINJ2_000F.1	AUGUSTUS	gene	31556	33975	0.09	-	.	ID=MINJ2000Fg00006
MINJ2_000F.1	AUGUSTUS	transcript	31556	33975	0.09	-	.	ID=MINJ2000Fg00006t1;Parent=MINJ2000Fg00006
MINJ2_000F.1	AUGUSTUS	transcription_end_site	31556	31556	.	-	.	Parent=MINJ2000Fg00006t1
MINJ2_000F.1	AUGUSTUS	three_prime_utr	31556	31940	0.4	-	.	Parent=MINJ2000Fg00006t1
MINJ2_000F.1	AUGUSTUS	stop_codon	31941	31943	.	-	0	Parent=MINJ2000Fg00006t1
MINJ2_000F.1	AUGUSTUS	intron	32057	32389	0.99	-	.	Parent=MINJ2000Fg00006t1
MINJ2_000F.1	AUGUSTUS	intron	32645	32849	1	-	.	Parent=MINJ2000Fg00006t1
MINJ2_000F.1	AUGUSTUS	intron	33100	33176	0.49	-	.	Parent=MINJ2000Fg00006t1
MINJ2_000F.1	AUGUSTUS	intron	33279	33869	0.56	-	.	Parent=MINJ2000Fg00006t1
MINJ2_000F.1	AUGUSTUS	CDS	31941	32056	0.99	-	2	ID=MINJ2000Fg00006t1.cds;Parent=MINJ2000Fg00006t1
MINJ2_000F.1	AUGUSTUS	CDS	32390	32644	1	-	2	ID=MINJ2000Fg00006t1.cds;Parent=MINJ2000Fg00006t1
MINJ2_000F.1	AUGUSTUS	CDS	32850	33099	0.76	-	0	ID=MINJ2000Fg00006t1.cds;Parent=MINJ2000Fg00006t1
MINJ2_000F.1	AUGUSTUS	CDS	33177	33278	0.6	-	0	ID=MINJ2000Fg00006t1.cds;Parent=MINJ2000Fg00006t1
MINJ2_000F.1	AUGUSTUS	CDS	33870	33914	0.9	-	0	ID=MINJ2000Fg00006t1.cds;Parent=MINJ2000Fg00006t1
MINJ2_000F.1	AUGUSTUS	start_codon	33912	33914	.	-	0	Parent=MINJ2000Fg00006t1
MINJ2_000F.1	AUGUSTUS	five_prime_utr	33915	33975	0.45	-	.	Parent=MINJ2000Fg00006t1
MINJ2_000F.1	AUGUSTUS	transcription_start_site	33975	33975	.	-	.	Parent=MINJ2000Fg00006t1
MINJ2_000F.1	AUGUSTUS	gene	34122	35095	0.05	-	.	ID=MINJ2000Fg00007
MINJ2_000F.1	AUGUSTUS	transcript	34122	35095	0.05	-	.	ID=MINJ2000Fg00007t1;Parent=MINJ2000Fg00007
MINJ2_000F.1	AUGUSTUS	transcription_end_site	34122	34122	.	-	.	Parent=MINJ2000Fg00007t1
MINJ2_000F.1	AUGUSTUS	three_prime_utr	34122	34176	0.31	-	.	Parent=MINJ2000Fg00007t1
MINJ2_000F.1	AUGUSTUS	stop_codon	34177	34179	.	-	0	Parent=MINJ2000Fg00007t1
MINJ2_000F.1	AUGUSTUS	intron	34311	34357	0.97	-	.	Parent=MINJ2000Fg00007t1
MINJ2_000F.1	AUGUSTUS	intron	34431	34475	1	-	.	Parent=MINJ2000Fg00007t1
MINJ2_000F.1	AUGUSTUS	intron	34622	34665	0.98	-	.	Parent=MINJ2000Fg00007t1
MINJ2_000F.1	AUGUSTUS	CDS	34177	34310	0.91	-	2	ID=MINJ2000Fg00007t1.cds;Parent=MINJ2000Fg00007t1
MINJ2_000F.1	AUGUSTUS	CDS	34358	34430	0.97	-	0	ID=MINJ2000Fg00007t1.cds;Parent=MINJ2000Fg00007t1
MINJ2_000F.1	AUGUSTUS	CDS	34476	34621	1	-	2	ID=MINJ2000Fg00007t1.cds;Parent=MINJ2000Fg00007t1
MINJ2_000F.1	AUGUSTUS	CDS	34666	35062	0.41	-	0	ID=MINJ2000Fg00007t1.cds;Parent=MINJ2000Fg00007t1
MINJ2_000F.1	AUGUSTUS	start_codon	35060	35062	.	-	0	Parent=MINJ2000Fg00007t1
MINJ2_000F.1	AUGUSTUS	five_prime_utr	35063	35095	0.21	-	.	Parent=MINJ2000Fg00007t1
MINJ2_000F.1	AUGUSTUS	transcription_start_site	35095	35095	.	-	.	Parent=MINJ2000Fg00007t1
MINJ2_000F.1	AUGUSTUS	gene	35843	39275	0.05	-	.	ID=MINJ2000Fg00008
MINJ2_000F.1	AUGUSTUS	transcript	35843	37745	0.04	-	.	ID=MINJ2000Fg00008t1;Parent=MINJ2000Fg00008
MINJ2_000F.1	AUGUSTUS	transcription_end_site	35843	35843	.	-	.	Parent=MINJ2000Fg00008t1
MINJ2_000F.1	AUGUSTUS	three_prime_utr	35843	35931	0.17	-	.	Parent=MINJ2000Fg00008t1
MINJ2_000F.1	AUGUSTUS	stop_codon	35932	35934	.	-	0	Parent=MINJ2000Fg00008t1
MINJ2_000F.1	AUGUSTUS	intron	36034	36076	0.62	-	.	Parent=MINJ2000Fg00008t1
MINJ2_000F.1	AUGUSTUS	intron	36215	36806	0.41	-	.	Parent=MINJ2000Fg00008t1
MINJ2_000F.1	AUGUSTUS	intron	36910	36953	0.98	-	.	Parent=MINJ2000Fg00008t1
MINJ2_000F.1	AUGUSTUS	intron	37079	37131	1	-	.	Parent=MINJ2000Fg00008t1
MINJ2_000F.1	AUGUSTUS	intron	37351	37416	0.91	-	.	Parent=MINJ2000Fg00008t1
MINJ2_000F.1	AUGUSTUS	CDS	35932	36033	0.62	-	0	ID=MINJ2000Fg00008t1.cds;Parent=MINJ2000Fg00008t1
MINJ2_000F.1	AUGUSTUS	CDS	36077	36214	0.62	-	0	ID=MINJ2000Fg00008t1.cds;Parent=MINJ2000Fg00008t1
MINJ2_000F.1	AUGUSTUS	CDS	36807	36909	0.84	-	1	ID=MINJ2000Fg00008t1.cds;Parent=MINJ2000Fg00008t1
MINJ2_000F.1	AUGUSTUS	CDS	36954	37078	0.98	-	0	ID=MINJ2000Fg00008t1.cds;Parent=MINJ2000Fg00008t1
MINJ2_000F.1	AUGUSTUS	CDS	37132	37350	1	-	0	ID=MINJ2000Fg00008t1.cds;Parent=MINJ2000Fg00008t1
MINJ2_000F.1	AUGUSTUS	CDS	37417	37695	0.47	-	0	ID=MINJ2000Fg00008t1.cds;Parent=MINJ2000Fg00008t1
MINJ2_000F.1	AUGUSTUS	start_codon	37693	37695	.	-	0	Parent=MINJ2000Fg00008t1
MINJ2_000F.1	AUGUSTUS	five_prime_utr	37696	37745	0.46	-	.	Parent=MINJ2000Fg00008t1
MINJ2_000F.1	AUGUSTUS	transcription_start_site	37745	37745	.	-	.	Parent=MINJ2000Fg00008t1
MINJ2_000F.1	AUGUSTUS	transcript	35843	39275	0.01	-	.	ID=MINJ2000Fg00008t2;Parent=MINJ2000Fg00008
MINJ2_000F.1	AUGUSTUS	transcription_end_site	35843	35843	.	-	.	Parent=MINJ2000Fg00008t2
MINJ2_000F.1	AUGUSTUS	three_prime_utr	35843	35931	0.17	-	.	Parent=MINJ2000Fg00008t2
MINJ2_000F.1	AUGUSTUS	stop_codon	35932	35934	.	-	0	Parent=MINJ2000Fg00008t2
MINJ2_000F.1	AUGUSTUS	intron	36034	36076	0.62	-	.	Parent=MINJ2000Fg00008t2
MINJ2_000F.1	AUGUSTUS	intron	36215	36806	0.41	-	.	Parent=MINJ2000Fg00008t2
MINJ2_000F.1	AUGUSTUS	intron	36910	36953	0.98	-	.	Parent=MINJ2000Fg00008t2
MINJ2_000F.1	AUGUSTUS	intron	37079	37131	1	-	.	Parent=MINJ2000Fg00008t2
MINJ2_000F.1	AUGUSTUS	intron	37351	37416	0.91	-	.	Parent=MINJ2000Fg00008t2
MINJ2_000F.1	AUGUSTUS	intron	37716	39143	0.01	-	.	Parent=MINJ2000Fg00008t2
MINJ2_000F.1	AUGUSTUS	CDS	35932	36033	0.62	-	0	ID=MINJ2000Fg00008t2.cds;Parent=MINJ2000Fg00008t2
MINJ2_000F.1	AUGUSTUS	CDS	36077	36214	0.62	-	0	ID=MINJ2000Fg00008t2.cds;Parent=MINJ2000Fg00008t2
MINJ2_000F.1	AUGUSTUS	CDS	36807	36909	0.84	-	1	ID=MINJ2000Fg00008t2.cds;Parent=MINJ2000Fg00008t2
MINJ2_000F.1	AUGUSTUS	CDS	36954	37078	0.98	-	0	ID=MINJ2000Fg00008t2.cds;Parent=MINJ2000Fg00008t2
MINJ2_000F.1	AUGUSTUS	CDS	37132	37350	1	-	0	ID=MINJ2000Fg00008t2.cds;Parent=MINJ2000Fg00008t2
MINJ2_000F.1	AUGUSTUS	CDS	37417	37715	0.04	-	2	ID=MINJ2000Fg00008t2.cds;Parent=MINJ2000Fg00008t2
MINJ2_000F.1	AUGUSTUS	CDS	39144	39201	0.14	-	0	ID=MINJ2000Fg00008t2.cds;Parent=MINJ2000Fg00008t2
MINJ2_000F.1	AUGUSTUS	start_codon	39199	39201	.	-	0	Parent=MINJ2000Fg00008t2
MINJ2_000F.1	AUGUSTUS	five_prime_utr	39202	39275	0.11	-	.	Parent=MINJ2000Fg00008t2
MINJ2_000F.1	AUGUSTUS	transcription_start_site	39275	39275	.	-	.	Parent=MINJ2000Fg00008t2
MINJ2_000F.1	AUGUSTUS	gene	41637	42555	0.01	-	.	ID=MINJ2000Fg00009
MINJ2_000F.1	AUGUSTUS	transcript	41637	42555	0.01	-	.	ID=MINJ2000Fg00009t1;Parent=MINJ2000Fg00009
MINJ2_000F.1	AUGUSTUS	transcription_end_site	41637	41637	.	-	.	Parent=MINJ2000Fg00009t1
MINJ2_000F.1	AUGUSTUS	three_prime_utr	41637	41800	0.38	-	.	Parent=MINJ2000Fg00009t1
MINJ2_000F.1	AUGUSTUS	stop_codon	41801	41803	.	-	0	Parent=MINJ2000Fg00009t1
MINJ2_000F.1	AUGUSTUS	intron	41874	42270	0.27	-	.	Parent=MINJ2000Fg00009t1
MINJ2_000F.1	AUGUSTUS	intron	42375	42418	0.61	-	.	Parent=MINJ2000Fg00009t1
MINJ2_000F.1	AUGUSTUS	CDS	41801	41873	0.81	-	1	ID=MINJ2000Fg00009t1.cds;Parent=MINJ2000Fg00009t1
MINJ2_000F.1	AUGUSTUS	CDS	42271	42374	0.32	-	0	ID=MINJ2000Fg00009t1.cds;Parent=MINJ2000Fg00009t1
MINJ2_000F.1	AUGUSTUS	CDS	42419	42472	0.29	-	0	ID=MINJ2000Fg00009t1.cds;Parent=MINJ2000Fg00009t1
MINJ2_000F.1	AUGUSTUS	start_codon	42470	42472	.	-	0	Parent=MINJ2000Fg00009t1
MINJ2_000F.1	AUGUSTUS	five_prime_utr	42473	42555	0.1	-	.	Parent=MINJ2000Fg00009t1
MINJ2_000F.1	AUGUSTUS	transcription_start_site	42555	42555	.	-	.	Parent=MINJ2000Fg00009t1
MINJ2_000F.1	AUGUSTUS	gene	43572	45135	0.07	-	.	ID=MINJ2000Fg00010
MINJ2_000F.1	AUGUSTUS	transcript	43572	45135	0.07	-	.	ID=MINJ2000Fg00010t1;Parent=MINJ2000Fg00010
MINJ2_000F.1	AUGUSTUS	transcription_end_site	43572	43572	.	-	.	Parent=MINJ2000Fg00010t1
MINJ2_000F.1	AUGUSTUS	three_prime_utr	43572	44152	0.71	-	.	Parent=MINJ2000Fg00010t1
MINJ2_000F.1	AUGUSTUS	stop_codon	44153	44155	.	-	0	Parent=MINJ2000Fg00010t1
MINJ2_000F.1	AUGUSTUS	intron	44260	44301	0.86	-	.	Parent=MINJ2000Fg00010t1
MINJ2_000F.1	AUGUSTUS	intron	44428	44478	0.65	-	.	Parent=MINJ2000Fg00010t1
MINJ2_000F.1	AUGUSTUS	intron	44652	44720	0.8	-	.	Parent=MINJ2000Fg00010t1
MINJ2_000F.1	AUGUSTUS	intron	44893	44941	0.48	-	.	Parent=MINJ2000Fg00010t1
MINJ2_000F.1	AUGUSTUS	CDS	44153	44259	0.97	-	2	ID=MINJ2000Fg00010t1.cds;Parent=MINJ2000Fg00010t1
MINJ2_000F.1	AUGUSTUS	CDS	44302	44427	0.73	-	2	ID=MINJ2000Fg00010t1.cds;Parent=MINJ2000Fg00010t1
MINJ2_000F.1	AUGUSTUS	CDS	44479	44651	0.69	-	1	ID=MINJ2000Fg00010t1.cds;Parent=MINJ2000Fg00010t1
MINJ2_000F.1	AUGUSTUS	CDS	44721	44892	0.43	-	2	ID=MINJ2000Fg00010t1.cds;Parent=MINJ2000Fg00010t1
MINJ2_000F.1	AUGUSTUS	CDS	44942	45065	0.58	-	0	ID=MINJ2000Fg00010t1.cds;Parent=MINJ2000Fg00010t1
MINJ2_000F.1	AUGUSTUS	start_codon	45063	45065	.	-	0	Parent=MINJ2000Fg00010t1
MINJ2_000F.1	AUGUSTUS	five_prime_utr	45066	45135	0.26	-	.	Parent=MINJ2000Fg00010t1
MINJ2_000F.1	AUGUSTUS	transcription_start_site	45135	45135	.	-	.	Parent=MINJ2000Fg00010t1
MINJ2_000F.1	AUGUSTUS	gene	45496	45895	0.08	-	.	ID=MINJ2000Fg00011
MINJ2_000F.1	AUGUSTUS	transcript	45496	45895	0.08	-	.	ID=MINJ2000Fg00011t1;Parent=MINJ2000Fg00011
MINJ2_000F.1	AUGUSTUS	transcription_end_site	45496	45496	.	-	.	Parent=MINJ2000Fg00011t1
MINJ2_000F.1	AUGUSTUS	three_prime_utr	45496	45516	0.38	-	.	Parent=MINJ2000Fg00011t1
MINJ2_000F.1	AUGUSTUS	stop_codon	45517	45519	.	-	0	Parent=MINJ2000Fg00011t1
MINJ2_000F.1	AUGUSTUS	intron	45657	45761	0.94	-	.	Parent=MINJ2000Fg00011t1
MINJ2_000F.1	AUGUSTUS	CDS	45517	45656	0.65	-	2	ID=MINJ2000Fg00011t1.cds;Parent=MINJ2000Fg00011t1
MINJ2_000F.1	AUGUSTUS	CDS	45762	45867	0.96	-	0	ID=MINJ2000Fg00011t1.cds;Parent=MINJ2000Fg00011t1
MINJ2_000F.1	AUGUSTUS	start_codon	45865	45867	.	-	0	Parent=MINJ2000Fg00011t1
MINJ2_000F.1	AUGUSTUS	five_prime_utr	45868	45895	0.32	-	.	Parent=MINJ2000Fg00011t1
MINJ2_000F.1	AUGUSTUS	transcription_start_site	45895	45895	.	-	.	Parent=MINJ2000Fg00011t1
MINJ2_000F.1	AUGUSTUS	gene	50136	50872	0.01	+	.	ID=MINJ2000Fg00012
MINJ2_000F.1	AUGUSTUS	transcript	50136	50872	0.01	+	.	ID=MINJ2000Fg00012t1;Parent=MINJ2000Fg00012
MINJ2_000F.1	AUGUSTUS	transcription_start_site	50136	50136	.	+	.	Parent=MINJ2000Fg00012t1
MINJ2_000F.1	AUGUSTUS	five_prime_utr	50136	50212	0.3	+	.	Parent=MINJ2000Fg00012t1
MINJ2_000F.1	AUGUSTUS	start_codon	50213	50215	.	+	0	Parent=MINJ2000Fg00012t1
MINJ2_000F.1	AUGUSTUS	CDS	50213	50779	0.14	+	0	ID=MINJ2000Fg00012t1.cds;Parent=MINJ2000Fg00012t1
MINJ2_000F.1	AUGUSTUS	stop_codon	50777	50779	.	+	0	Parent=MINJ2000Fg00012t1
MINJ2_000F.1	AUGUSTUS	three_prime_utr	50780	50872	0.28	+	.	Parent=MINJ2000Fg00012t1
MINJ2_000F.1	AUGUSTUS	transcription_end_site	50872	50872	.	+	.	Parent=MINJ2000Fg00012t1
MINJ2_000F.1	AUGUSTUS	gene	54367	57195	0.01	-	.	ID=MINJ2000Fg00013
MINJ2_000F.1	AUGUSTUS	transcript	54367	57195	0.01	-	.	ID=MINJ2000Fg00013t1;Parent=MINJ2000Fg00013
MINJ2_000F.1	AUGUSTUS	transcription_end_site	54367	54367	.	-	.	Parent=MINJ2000Fg00013t1
MINJ2_000F.1	AUGUSTUS	three_prime_utr	54367	54487	0.25	-	.	Parent=MINJ2000Fg00013t1
MINJ2_000F.1	AUGUSTUS	stop_codon	54488	54490	.	-	0	Parent=MINJ2000Fg00013t1
MINJ2_000F.1	AUGUSTUS	intron	54881	54927	0.45	-	.	Parent=MINJ2000Fg00013t1
MINJ2_000F.1	AUGUSTUS	intron	55120	55573	0.43	-	.	Parent=MINJ2000Fg00013t1
MINJ2_000F.1	AUGUSTUS	intron	55756	55851	0.45	-	.	Parent=MINJ2000Fg00013t1
MINJ2_000F.1	AUGUSTUS	intron	56043	56094	0.74	-	.	Parent=MINJ2000Fg00013t1
MINJ2_000F.1	AUGUSTUS	intron	56302	57033	0.38	-	.	Parent=MINJ2000Fg00013t1
MINJ2_000F.1	AUGUSTUS	CDS	54488	54880	0.55	-	0	ID=MINJ2000Fg00013t1.cds;Parent=MINJ2000Fg00013t1
MINJ2_000F.1	AUGUSTUS	CDS	54928	55119	0.42	-	0	ID=MINJ2000Fg00013t1.cds;Parent=MINJ2000Fg00013t1
MINJ2_000F.1	AUGUSTUS	CDS	55574	55755	0.58	-	2	ID=MINJ2000Fg00013t1.cds;Parent=MINJ2000Fg00013t1
MINJ2_000F.1	AUGUSTUS	CDS	55852	56042	0.4	-	1	ID=MINJ2000Fg00013t1.cds;Parent=MINJ2000Fg00013t1
MINJ2_000F.1	AUGUSTUS	CDS	56095	56301	0.71	-	1	ID=MINJ2000Fg00013t1.cds;Parent=MINJ2000Fg00013t1
MINJ2_000F.1	AUGUSTUS	CDS	57034	57146	0.53	-	0	ID=MINJ2000Fg00013t1.cds;Parent=MINJ2000Fg00013t1
MINJ2_000F.1	AUGUSTUS	start_codon	57144	57146	.	-	0	Parent=MINJ2000Fg00013t1
MINJ2_000F.1	AUGUSTUS	five_prime_utr	57147	57195	0.31	-	.	Parent=MINJ2000Fg00013t1
MINJ2_000F.1	AUGUSTUS	transcription_start_site	57195	57195	.	-	.	Parent=MINJ2000Fg00013t1
MINJ2_000F.1	AUGUSTUS	gene	59797	60345	0.3	-	.	ID=MINJ2000Fg00014
MINJ2_000F.1	AUGUSTUS	transcript	59797	60345	0.3	-	.	ID=MINJ2000Fg00014t1;Parent=MINJ2000Fg00014
MINJ2_000F.1	AUGUSTUS	transcription_end_site	59797	59797	.	-	.	Parent=MINJ2000Fg00014t1
MINJ2_000F.1	AUGUSTUS	three_prime_utr	59797	59904	0.44	-	.	Parent=MINJ2000Fg00014t1
MINJ2_000F.1	AUGUSTUS	stop_codon	59905	59907	.	-	0	Parent=MINJ2000Fg00014t1
MINJ2_000F.1	AUGUSTUS	intron	60124	60183	1	-	.	Parent=MINJ2000Fg00014t1
MINJ2_000F.1	AUGUSTUS	CDS	59905	60123	0.81	-	0	ID=MINJ2000Fg00014t1.cds;Parent=MINJ2000Fg00014t1
MINJ2_000F.1	AUGUSTUS	CDS	60184	60252	0.7	-	0	ID=MINJ2000Fg00014t1.cds;Parent=MINJ2000Fg00014t1
MINJ2_000F.1	AUGUSTUS	start_codon	60250	60252	.	-	0	Parent=MINJ2000Fg00014t1
MINJ2_000F.1	AUGUSTUS	five_prime_utr	60253	60345	0.62	-	.	Parent=MINJ2000Fg00014t1
MINJ2_000F.1	AUGUSTUS	transcription_start_site	60345	60345	.	-	.	Parent=MINJ2000Fg00014t1
MINJ2_000F.1	AUGUSTUS	gene	60796	61201	0.3	+	.	ID=MINJ2000Fg00015
MINJ2_000F.1	AUGUSTUS	transcript	60796	61201	0.3	+	.	ID=MINJ2000Fg00015t1;Parent=MINJ2000Fg00015
MINJ2_000F.1	AUGUSTUS	transcription_start_site	60796	60796	.	+	.	Parent=MINJ2000Fg00015t1
MINJ2_000F.1	AUGUSTUS	five_prime_utr	60796	60835	0.69	+	.	Parent=MINJ2000Fg00015t1
MINJ2_000F.1	AUGUSTUS	start_codon	60836	60838	.	+	0	Parent=MINJ2000Fg00015t1
MINJ2_000F.1	AUGUSTUS	CDS	60836	61078	0.85	+	0	ID=MINJ2000Fg00015t1.cds;Parent=MINJ2000Fg00015t1
MINJ2_000F.1	AUGUSTUS	stop_codon	61076	61078	.	+	0	Parent=MINJ2000Fg00015t1
MINJ2_000F.1	AUGUSTUS	three_prime_utr	61079	61201	0.47	+	.	Parent=MINJ2000Fg00015t1
MINJ2_000F.1	AUGUSTUS	transcription_end_site	61201	61201	.	+	.	Parent=MINJ2000Fg00015t1
MINJ2_000F.1	AUGUSTUS	gene	63546	64061	0.23	+	.	ID=MINJ2000Fg00016
MINJ2_000F.1	AUGUSTUS	transcript	63546	64061	0.23	+	.	ID=MINJ2000Fg00016t1;Parent=MINJ2000Fg00016
MINJ2_000F.1	AUGUSTUS	transcription_start_site	63546	63546	.	+	.	Parent=MINJ2000Fg00016t1
MINJ2_000F.1	AUGUSTUS	five_prime_utr	63546	63664	0.47	+	.	Parent=MINJ2000Fg00016t1
MINJ2_000F.1	AUGUSTUS	start_codon	63665	63667	.	+	0	Parent=MINJ2000Fg00016t1
MINJ2_000F.1	AUGUSTUS	CDS	63665	63979	0.7	+	0	ID=MINJ2000Fg00016t1.cds;Parent=MINJ2000Fg00016t1
MINJ2_000F.1	AUGUSTUS	stop_codon	63977	63979	.	+	0	Parent=MINJ2000Fg00016t1
MINJ2_000F.1	AUGUSTUS	three_prime_utr	63980	64061	0.47	+	.	Parent=MINJ2000Fg00016t1
MINJ2_000F.1	AUGUSTUS	transcription_end_site	64061	64061	.	+	.	Parent=MINJ2000Fg00016t1
MINJ2_000F.1	AUGUSTUS	gene	64396	69404	0.01	+	.	ID=MINJ2000Fg00017
MINJ2_000F.1	AUGUSTUS	transcript	64396	69404	0.01	+	.	ID=MINJ2000Fg00017t1;Parent=MINJ2000Fg00017
MINJ2_000F.1	AUGUSTUS	transcription_start_site	64396	64396	.	+	.	Parent=MINJ2000Fg00017t1
MINJ2_000F.1	AUGUSTUS	five_prime_utr	64396	64448	0.54	+	.	Parent=MINJ2000Fg00017t1
MINJ2_000F.1	AUGUSTUS	start_codon	64449	64451	.	+	0	Parent=MINJ2000Fg00017t1
MINJ2_000F.1	AUGUSTUS	intron	64543	64586	0.57	+	.	Parent=MINJ2000Fg00017t1
MINJ2_000F.1	AUGUSTUS	intron	64836	65296	0.31	+	.	Parent=MINJ2000Fg00017t1
MINJ2_000F.1	AUGUSTUS	intron	65809	65850	0.42	+	.	Parent=MINJ2000Fg00017t1
MINJ2_000F.1	AUGUSTUS	intron	65957	66006	0.9	+	.	Parent=MINJ2000Fg00017t1
MINJ2_000F.1	AUGUSTUS	intron	66036	66130	0.91	+	.	Parent=MINJ2000Fg00017t1
MINJ2_000F.1	AUGUSTUS	intron	66195	66239	0.86	+	.	Parent=MINJ2000Fg00017t1
MINJ2_000F.1	AUGUSTUS	intron	66347	69210	0.08	+	.	Parent=MINJ2000Fg00017t1
MINJ2_000F.1	AUGUSTUS	CDS	64449	64542	0.56	+	0	ID=MINJ2000Fg00017t1.cds;Parent=MINJ2000Fg00017t1
MINJ2_000F.1	AUGUSTUS	CDS	64587	64835	0.44	+	2	ID=MINJ2000Fg00017t1.cds;Parent=MINJ2000Fg00017t1
MINJ2_000F.1	AUGUSTUS	CDS	65297	65808	0.23	+	2	ID=MINJ2000Fg00017t1.cds;Parent=MINJ2000Fg00017t1
MINJ2_000F.1	AUGUSTUS	CDS	65851	65956	0.45	+	0	ID=MINJ2000Fg00017t1.cds;Parent=MINJ2000Fg00017t1
MINJ2_000F.1	AUGUSTUS	CDS	66007	66035	0.91	+	2	ID=MINJ2000Fg00017t1.cds;Parent=MINJ2000Fg00017t1
MINJ2_000F.1	AUGUSTUS	CDS	66131	66194	0.86	+	0	ID=MINJ2000Fg00017t1.cds;Parent=MINJ2000Fg00017t1
MINJ2_000F.1	AUGUSTUS	CDS	66240	66346	0.95	+	2	ID=MINJ2000Fg00017t1.cds;Parent=MINJ2000Fg00017t1
MINJ2_000F.1	AUGUSTUS	CDS	69211	69246	0.86	+	0	ID=MINJ2000Fg00017t1.cds;Parent=MINJ2000Fg00017t1
MINJ2_000F.1	AUGUSTUS	stop_codon	69244	69246	.	+	0	Parent=MINJ2000Fg00017t1
MINJ2_000F.1	AUGUSTUS	three_prime_utr	69247	69404	0.32	+	.	Parent=MINJ2000Fg00017t1
MINJ2_000F.1	AUGUSTUS	transcription_end_site	69404	69404	.	+	.	Parent=MINJ2000Fg00017t1
MINJ2_000F.1	AUGUSTUS	gene	70896	75058	0.02	+	.	ID=MINJ2000Fg00018
MINJ2_000F.1	AUGUSTUS	transcript	70896	75058	0.02	+	.	ID=MINJ2000Fg00018t1;Parent=MINJ2000Fg00018
MINJ2_000F.1	AUGUSTUS	transcription_start_site	70896	70896	.	+	.	Parent=MINJ2000Fg00018t1
MINJ2_000F.1	AUGUSTUS	five_prime_utr	70896	71018	0.25	+	.	Parent=MINJ2000Fg00018t1
MINJ2_000F.1	AUGUSTUS	start_codon	71019	71021	.	+	0	Parent=MINJ2000Fg00018t1
MINJ2_000F.1	AUGUSTUS	intron	71217	71264	1	+	.	Parent=MINJ2000Fg00018t1
MINJ2_000F.1	AUGUSTUS	intron	71323	71372	1	+	.	Parent=MINJ2000Fg00018t1
MINJ2_000F.1	AUGUSTUS	intron	71513	71641	0.79	+	.	Parent=MINJ2000Fg00018t1
MINJ2_000F.1	AUGUSTUS	intron	71698	71744	0.79	+	.	Parent=MINJ2000Fg00018t1
MINJ2_000F.1	AUGUSTUS	intron	71824	71900	1	+	.	Parent=MINJ2000Fg00018t1
MINJ2_000F.1	AUGUSTUS	intron	72031	72078	1	+	.	Parent=MINJ2000Fg00018t1
MINJ2_000F.1	AUGUSTUS	intron	72195	72238	0.52	+	.	Parent=MINJ2000Fg00018t1
MINJ2_000F.1	AUGUSTUS	intron	72332	72380	0.7	+	.	Parent=MINJ2000Fg00018t1
MINJ2_000F.1	AUGUSTUS	intron	72471	72663	0.62	+	.	Parent=MINJ2000Fg00018t1
MINJ2_000F.1	AUGUSTUS	intron	72787	72890	0.8	+	.	Parent=MINJ2000Fg00018t1
MINJ2_000F.1	AUGUSTUS	intron	72962	73004	0.98	+	.	Parent=MINJ2000Fg00018t1
MINJ2_000F.1	AUGUSTUS	intron	73115	73155	1	+	.	Parent=MINJ2000Fg00018t1
MINJ2_000F.1	AUGUSTUS	intron	73533	73784	0.78	+	.	Parent=MINJ2000Fg00018t1
MINJ2_000F.1	AUGUSTUS	intron	73910	73963	1	+	.	Parent=MINJ2000Fg00018t1
MINJ2_000F.1	AUGUSTUS	intron	74070	74119	1	+	.	Parent=MINJ2000Fg00018t1
MINJ2_000F.1	AUGUSTUS	intron	74140	74202	1	+	.	Parent=MINJ2000Fg00018t1
MINJ2_000F.1	AUGUSTUS	intron	74360	74410	1	+	.	Parent=MINJ2000Fg00018t1
MINJ2_000F.1	AUGUSTUS	intron	74536	74575	1	+	.	Parent=MINJ2000Fg00018t1
MINJ2_000F.1	AUGUSTUS	intron	74688	74727	0.89	+	.	Parent=MINJ2000Fg00018t1
MINJ2_000F.1	AUGUSTUS	intron	74820	74863	1	+	.	Parent=MINJ2000Fg00018t1
MINJ2_000F.1	AUGUSTUS	CDS	71019	71216	0.65	+	0	ID=MINJ2000Fg00018t1.cds;Parent=MINJ2000Fg00018t1
MINJ2_000F.1	AUGUSTUS	CDS	71265	71322	1	+	0	ID=MINJ2000Fg00018t1.cds;Parent=MINJ2000Fg00018t1
MINJ2_000F.1	AUGUSTUS	CDS	71373	71512	1	+	2	ID=MINJ2000Fg00018t1.cds;Parent=MINJ2000Fg00018t1
MINJ2_000F.1	AUGUSTUS	CDS	71642	71697	0.79	+	0	ID=MINJ2000Fg00018t1.cds;Parent=MINJ2000Fg00018t1
MINJ2_000F.1	AUGUSTUS	CDS	71745	71823	0.79	+	1	ID=MINJ2000Fg00018t1.cds;Parent=MINJ2000Fg00018t1
MINJ2_000F.1	AUGUSTUS	CDS	71901	72030	1	+	0	ID=MINJ2000Fg00018t1.cds;Parent=MINJ2000Fg00018t1
MINJ2_000F.1	AUGUSTUS	CDS	72079	72194	0.52	+	2	ID=MINJ2000Fg00018t1.cds;Parent=MINJ2000Fg00018t1
MINJ2_000F.1	AUGUSTUS	CDS	72239	72331	0.52	+	0	ID=MINJ2000Fg00018t1.cds;Parent=MINJ2000Fg00018t1
MINJ2_000F.1	AUGUSTUS	CDS	72381	72470	0.67	+	0	ID=MINJ2000Fg00018t1.cds;Parent=MINJ2000Fg00018t1
MINJ2_000F.1	AUGUSTUS	CDS	72664	72786	0.56	+	0	ID=MINJ2000Fg00018t1.cds;Parent=MINJ2000Fg00018t1
MINJ2_000F.1	AUGUSTUS	CDS	72891	72961	0.98	+	0	ID=MINJ2000Fg00018t1.cds;Parent=MINJ2000Fg00018t1
MINJ2_000F.1	AUGUSTUS	CDS	73005	73114	0.98	+	1	ID=MINJ2000Fg00018t1.cds;Parent=MINJ2000Fg00018t1
MINJ2_000F.1	AUGUSTUS	CDS	73156	73532	0.78	+	2	ID=MINJ2000Fg00018t1.cds;Parent=MINJ2000Fg00018t1
MINJ2_000F.1	AUGUSTUS	CDS	73785	73909	1	+	0	ID=MINJ2000Fg00018t1.cds;Parent=MINJ2000Fg00018t1
MINJ2_000F.1	AUGUSTUS	CDS	73964	74069	1	+	1	ID=MINJ2000Fg00018t1.cds;Parent=MINJ2000Fg00018t1
MINJ2_000F.1	AUGUSTUS	CDS	74120	74139	1	+	0	ID=MINJ2000Fg00018t1.cds;Parent=MINJ2000Fg00018t1
MINJ2_000F.1	AUGUSTUS	CDS	74203	74359	1	+	1	ID=MINJ2000Fg00018t1.cds;Parent=MINJ2000Fg00018t1
MINJ2_000F.1	AUGUSTUS	CDS	74411	74535	1	+	0	ID=MINJ2000Fg00018t1.cds;Parent=MINJ2000Fg00018t1
MINJ2_000F.1	AUGUSTUS	CDS	74576	74687	1	+	1	ID=MINJ2000Fg00018t1.cds;Parent=MINJ2000Fg00018t1
MINJ2_000F.1	AUGUSTUS	CDS	74728	74819	0.89	+	0	ID=MINJ2000Fg00018t1.cds;Parent=MINJ2000Fg00018t1
MINJ2_000F.1	AUGUSTUS	CDS	74864	74954	1	+	1	ID=MINJ2000Fg00018t1.cds;Parent=MINJ2000Fg00018t1
MINJ2_000F.1	AUGUSTUS	stop_codon	74952	74954	.	+	0	Parent=MINJ2000Fg00018t1
MINJ2_000F.1	AUGUSTUS	three_prime_utr	74955	75058	0.79	+	.	Parent=MINJ2000Fg00018t1
MINJ2_000F.1	AUGUSTUS	transcription_end_site	75058	75058	.	+	.	Parent=MINJ2000Fg00018t1
MINJ2_000F.1	AUGUSTUS	gene	75966	77706	0.22	+	.	ID=MINJ2000Fg00019
MINJ2_000F.1	AUGUSTUS	transcript	75966	77706	0.22	+	.	ID=MINJ2000Fg00019t1;Parent=MINJ2000Fg00019
MINJ2_000F.1	AUGUSTUS	transcription_start_site	75966	75966	.	+	.	Parent=MINJ2000Fg00019t1
MINJ2_000F.1	AUGUSTUS	five_prime_utr	75966	76194	0.6	+	.	Parent=MINJ2000Fg00019t1
MINJ2_000F.1	AUGUSTUS	start_codon	76195	76197	.	+	0	Parent=MINJ2000Fg00019t1
MINJ2_000F.1	AUGUSTUS	intron	76261	77012	0.52	+	.	Parent=MINJ2000Fg00019t1
MINJ2_000F.1	AUGUSTUS	CDS	76195	76260	0.43	+	0	ID=MINJ2000Fg00019t1.cds;Parent=MINJ2000Fg00019t1
MINJ2_000F.1	AUGUSTUS	CDS	77013	77438	0.91	+	0	ID=MINJ2000Fg00019t1.cds;Parent=MINJ2000Fg00019t1
MINJ2_000F.1	AUGUSTUS	stop_codon	77436	77438	.	+	0	Parent=MINJ2000Fg00019t1
MINJ2_000F.1	AUGUSTUS	three_prime_utr	77439	77706	0.63	+	.	Parent=MINJ2000Fg00019t1
MINJ2_000F.1	AUGUSTUS	transcription_end_site	77706	77706	.	+	.	Parent=MINJ2000Fg00019t1
MINJ2_000F.1	AUGUSTUS	gene	81010	83465	0.1	-	.	ID=MINJ2000Fg00020
MINJ2_000F.1	AUGUSTUS	transcript	81010	83465	0.1	-	.	ID=MINJ2000Fg00020t1;Parent=MINJ2000Fg00020
MINJ2_000F.1	AUGUSTUS	transcription_end_site	81010	81010	.	-	.	Parent=MINJ2000Fg00020t1
MINJ2_000F.1	AUGUSTUS	three_prime_utr	81010	81277	0.64	-	.	Parent=MINJ2000Fg00020t1
MINJ2_000F.1	AUGUSTUS	stop_codon	81278	81280	.	-	0	Parent=MINJ2000Fg00020t1
MINJ2_000F.1	AUGUSTUS	intron	81455	82282	0.85	-	.	Parent=MINJ2000Fg00020t1
MINJ2_000F.1	AUGUSTUS	intron	82346	82460	0.65	-	.	Parent=MINJ2000Fg00020t1
MINJ2_000F.1	AUGUSTUS	CDS	81278	81454	0.89	-	0	ID=MINJ2000Fg00020t1.cds;Parent=MINJ2000Fg00020t1
MINJ2_000F.1	AUGUSTUS	CDS	82283	82345	0.64	-	0	ID=MINJ2000Fg00020t1.cds;Parent=MINJ2000Fg00020t1
MINJ2_000F.1	AUGUSTUS	CDS	82461	82631	0.58	-	0	ID=MINJ2000Fg00020t1.cds;Parent=MINJ2000Fg00020t1
MINJ2_000F.1	AUGUSTUS	start_codon	82629	82631	.	-	0	Parent=MINJ2000Fg00020t1
MINJ2_000F.1	AUGUSTUS	five_prime_utr	82632	82693	0.39	-	.	Parent=MINJ2000Fg00020t1
MINJ2_000F.1	AUGUSTUS	five_prime_utr	83330	83465	0.25	-	.	Parent=MINJ2000Fg00020t1
MINJ2_000F.1	AUGUSTUS	transcription_start_site	83465	83465	.	-	.	Parent=MINJ2000Fg00020t1
MINJ2_000F.1	AUGUSTUS	gene	84446	85827	0.18	+	.	ID=MINJ2000Fg00021
MINJ2_000F.1	AUGUSTUS	transcript	84446	85827	0.18	+	.	ID=MINJ2000Fg00021t1;Parent=MINJ2000Fg00021
MINJ2_000F.1	AUGUSTUS	transcription_start_site	84446	84446	.	+	.	Parent=MINJ2000Fg00021t1
MINJ2_000F.1	AUGUSTUS	five_prime_utr	84446	84835	0.29	+	.	Parent=MINJ2000Fg00021t1
MINJ2_000F.1	AUGUSTUS	start_codon	84836	84838	.	+	0	Parent=MINJ2000Fg00021t1
MINJ2_000F.1	AUGUSTUS	intron	84881	85133	0.58	+	.	Parent=MINJ2000Fg00021t1
MINJ2_000F.1	AUGUSTUS	CDS	84836	84880	0.38	+	0	ID=MINJ2000Fg00021t1.cds;Parent=MINJ2000Fg00021t1
MINJ2_000F.1	AUGUSTUS	CDS	85134	85559	0.61	+	0	ID=MINJ2000Fg00021t1.cds;Parent=MINJ2000Fg00021t1
MINJ2_000F.1	AUGUSTUS	stop_codon	85557	85559	.	+	0	Parent=MINJ2000Fg00021t1
MINJ2_000F.1	AUGUSTUS	three_prime_utr	85560	85827	0.64	+	.	Parent=MINJ2000Fg00021t1
MINJ2_000F.1	AUGUSTUS	transcription_end_site	85827	85827	.	+	.	Parent=MINJ2000Fg00021t1
MINJ2_000F.1	AUGUSTUS	gene	89132	91575	0.02	-	.	ID=MINJ2000Fg00022
MINJ2_000F.1	AUGUSTUS	transcript	89132	91575	0.02	-	.	ID=MINJ2000Fg00022t1;Parent=MINJ2000Fg00022
MINJ2_000F.1	AUGUSTUS	transcription_end_site	89132	89132	.	-	.	Parent=MINJ2000Fg00022t1
MINJ2_000F.1	AUGUSTUS	three_prime_utr	89132	89399	0.76	-	.	Parent=MINJ2000Fg00022t1
MINJ2_000F.1	AUGUSTUS	stop_codon	89400	89402	.	-	0	Parent=MINJ2000Fg00022t1
MINJ2_000F.1	AUGUSTUS	intron	89577	90399	0.85	-	.	Parent=MINJ2000Fg00022t1
MINJ2_000F.1	AUGUSTUS	intron	90463	90577	0.39	-	.	Parent=MINJ2000Fg00022t1
MINJ2_000F.1	AUGUSTUS	CDS	89400	89576	0.93	-	0	ID=MINJ2000Fg00022t1.cds;Parent=MINJ2000Fg00022t1
MINJ2_000F.1	AUGUSTUS	CDS	90400	90462	0.45	-	0	ID=MINJ2000Fg00022t1.cds;Parent=MINJ2000Fg00022t1
MINJ2_000F.1	AUGUSTUS	CDS	90578	90748	0.53	-	0	ID=MINJ2000Fg00022t1.cds;Parent=MINJ2000Fg00022t1
MINJ2_000F.1	AUGUSTUS	start_codon	90746	90748	.	-	0	Parent=MINJ2000Fg00022t1
MINJ2_000F.1	AUGUSTUS	five_prime_utr	90749	90810	0.42	-	.	Parent=MINJ2000Fg00022t1
MINJ2_000F.1	AUGUSTUS	five_prime_utr	91447	91575	0.03	-	.	Parent=MINJ2000Fg00022t1
MINJ2_000F.1	AUGUSTUS	transcription_start_site	91575	91575	.	-	.	Parent=MINJ2000Fg00022t1
MINJ2_000F.1	AUGUSTUS	gene	99763	106545	0.01	-	.	ID=MINJ2000Fg00023
MINJ2_000F.1	AUGUSTUS	transcript	99763	106545	0.01	-	.	ID=MINJ2000Fg00023t1;Parent=MINJ2000Fg00023
MINJ2_000F.1	AUGUSTUS	transcription_end_site	99763	99763	.	-	.	Parent=MINJ2000Fg00023t1
MINJ2_000F.1	AUGUSTUS	three_prime_utr	99763	100380	0.13	-	.	Parent=MINJ2000Fg00023t1
MINJ2_000F.1	AUGUSTUS	three_prime_utr	101569	101921	0.03	-	.	Parent=MINJ2000Fg00023t1
MINJ2_000F.1	AUGUSTUS	three_prime_utr	103026	103042	0.04	-	.	Parent=MINJ2000Fg00023t1
MINJ2_000F.1	AUGUSTUS	stop_codon	103043	103045	.	-	0	Parent=MINJ2000Fg00023t1
MINJ2_000F.1	AUGUSTUS	intron	103302	106333	0.01	-	.	Parent=MINJ2000Fg00023t1
MINJ2_000F.1	AUGUSTUS	CDS	103043	103301	0.07	-	1	ID=MINJ2000Fg00023t1.cds;Parent=MINJ2000Fg00023t1
MINJ2_000F.1	AUGUSTUS	CDS	106334	106404	0.31	-	0	ID=MINJ2000Fg00023t1.cds;Parent=MINJ2000Fg00023t1
MINJ2_000F.1	AUGUSTUS	start_codon	106402	106404	.	-	0	Parent=MINJ2000Fg00023t1
MINJ2_000F.1	AUGUSTUS	five_prime_utr	106405	106545	0.53	-	.	Parent=MINJ2000Fg00023t1
MINJ2_000F.1	AUGUSTUS	transcription_start_site	106545	106545	.	-	.	Parent=MINJ2000Fg00023t1
MINJ2_000F.1	AUGUSTUS	gene	108432	110105	0.05	-	.	ID=MINJ2000Fg00024
MINJ2_000F.1	AUGUSTUS	transcript	108432	110105	0.05	-	.	ID=MINJ2000Fg00024t1;Parent=MINJ2000Fg00024
MINJ2_000F.1	AUGUSTUS	transcription_end_site	108432	108432	.	-	.	Parent=MINJ2000Fg00024t1
MINJ2_000F.1	AUGUSTUS	three_prime_utr	108432	108519	0.33	-	.	Parent=MINJ2000Fg00024t1
MINJ2_000F.1	AUGUSTUS	stop_codon	108520	108522	.	-	0	Parent=MINJ2000Fg00024t1
MINJ2_000F.1	AUGUSTUS	intron	108709	108755	0.52	-	.	Parent=MINJ2000Fg00024t1
MINJ2_000F.1	AUGUSTUS	intron	108773	109768	0.13	-	.	Parent=MINJ2000Fg00024t1
MINJ2_000F.1	AUGUSTUS	CDS	108520	108708	0.52	-	0	ID=MINJ2000Fg00024t1.cds;Parent=MINJ2000Fg00024t1
MINJ2_000F.1	AUGUSTUS	CDS	108756	108772	0.52	-	2	ID=MINJ2000Fg00024t1.cds;Parent=MINJ2000Fg00024t1
MINJ2_000F.1	AUGUSTUS	CDS	109769	110045	0.27	-	0	ID=MINJ2000Fg00024t1.cds;Parent=MINJ2000Fg00024t1
MINJ2_000F.1	AUGUSTUS	start_codon	110043	110045	.	-	0	Parent=MINJ2000Fg00024t1
MINJ2_000F.1	AUGUSTUS	five_prime_utr	110046	110105	0.53	-	.	Parent=MINJ2000Fg00024t1
MINJ2_000F.1	AUGUSTUS	transcription_start_site	110105	110105	.	-	.	Parent=MINJ2000Fg00024t1
MINJ2_000F.1	AUGUSTUS	gene	116276	117114	0.11	+	.	ID=MINJ2000Fg00025
MINJ2_000F.1	AUGUSTUS	transcript	116276	117114	0.11	+	.	ID=MINJ2000Fg00025t1;Parent=MINJ2000Fg00025
MINJ2_000F.1	AUGUSTUS	transcription_start_site	116276	116276	.	+	.	Parent=MINJ2000Fg00025t1
MINJ2_000F.1	AUGUSTUS	five_prime_utr	116276	116439	0.3	+	.	Parent=MINJ2000Fg00025t1
MINJ2_000F.1	AUGUSTUS	start_codon	116440	116442	.	+	0	Parent=MINJ2000Fg00025t1
MINJ2_000F.1	AUGUSTUS	intron	116513	116564	0.82	+	.	Parent=MINJ2000Fg00025t1
MINJ2_000F.1	AUGUSTUS	intron	116800	116849	0.99	+	.	Parent=MINJ2000Fg00025t1
MINJ2_000F.1	AUGUSTUS	CDS	116440	116512	0.82	+	0	ID=MINJ2000Fg00025t1.cds;Parent=MINJ2000Fg00025t1
MINJ2_000F.1	AUGUSTUS	CDS	116565	116799	0.86	+	2	ID=MINJ2000Fg00025t1.cds;Parent=MINJ2000Fg00025t1
MINJ2_000F.1	AUGUSTUS	CDS	116850	117012	1	+	1	ID=MINJ2000Fg00025t1.cds;Parent=MINJ2000Fg00025t1
MINJ2_000F.1	AUGUSTUS	stop_codon	117010	117012	.	+	0	Parent=MINJ2000Fg00025t1
MINJ2_000F.1	AUGUSTUS	three_prime_utr	117013	117114	0.44	+	.	Parent=MINJ2000Fg00025t1
MINJ2_000F.1	AUGUSTUS	transcription_end_site	117114	117114	.	+	.	Parent=MINJ2000Fg00025t1
MINJ2_000F.1	AUGUSTUS	gene	118161	122945	0.01	-	.	ID=MINJ2000Fg00026
MINJ2_000F.1	AUGUSTUS	transcript	118161	122945	0.01	-	.	ID=MINJ2000Fg00026t1;Parent=MINJ2000Fg00026
MINJ2_000F.1	AUGUSTUS	transcription_end_site	118161	118161	.	-	.	Parent=MINJ2000Fg00026t1
MINJ2_000F.1	AUGUSTUS	three_prime_utr	118161	118280	0.28	-	.	Parent=MINJ2000Fg00026t1
MINJ2_000F.1	AUGUSTUS	stop_codon	118281	118283	.	-	0	Parent=MINJ2000Fg00026t1
MINJ2_000F.1	AUGUSTUS	intron	118396	118547	0.59	-	.	Parent=MINJ2000Fg00026t1
MINJ2_000F.1	AUGUSTUS	intron	118678	118727	0.67	-	.	Parent=MINJ2000Fg00026t1
MINJ2_000F.1	AUGUSTUS	intron	118882	119188	0.3	-	.	Parent=MINJ2000Fg00026t1
MINJ2_000F.1	AUGUSTUS	intron	119416	121372	0.57	-	.	Parent=MINJ2000Fg00026t1
MINJ2_000F.1	AUGUSTUS	intron	121500	122688	0.48	-	.	Parent=MINJ2000Fg00026t1
MINJ2_000F.1	AUGUSTUS	intron	122819	122874	0.23	-	.	Parent=MINJ2000Fg00026t1
MINJ2_000F.1	AUGUSTUS	CDS	118281	118395	0.58	-	1	ID=MINJ2000Fg00026t1.cds;Parent=MINJ2000Fg00026t1
MINJ2_000F.1	AUGUSTUS	CDS	118548	118677	0.58	-	2	ID=MINJ2000Fg00026t1.cds;Parent=MINJ2000Fg00026t1
MINJ2_000F.1	AUGUSTUS	CDS	118728	118881	0.47	-	0	ID=MINJ2000Fg00026t1.cds;Parent=MINJ2000Fg00026t1
MINJ2_000F.1	AUGUSTUS	CDS	119189	119415	0.33	-	2	ID=MINJ2000Fg00026t1.cds;Parent=MINJ2000Fg00026t1
MINJ2_000F.1	AUGUSTUS	CDS	121373	121499	0.94	-	0	ID=MINJ2000Fg00026t1.cds;Parent=MINJ2000Fg00026t1
MINJ2_000F.1	AUGUSTUS	CDS	122689	122818	0.23	-	1	ID=MINJ2000Fg00026t1.cds;Parent=MINJ2000Fg00026t1
MINJ2_000F.1	AUGUSTUS	CDS	122875	122909	0.65	-	0	ID=MINJ2000Fg00026t1.cds;Parent=MINJ2000Fg00026t1
MINJ2_000F.1	AUGUSTUS	start_codon	122907	122909	.	-	0	Parent=MINJ2000Fg00026t1
MINJ2_000F.1	AUGUSTUS	five_prime_utr	122910	122945	0.18	-	.	Parent=MINJ2000Fg00026t1
MINJ2_000F.1	AUGUSTUS	transcription_start_site	122945	122945	.	-	.	Parent=MINJ2000Fg00026t1
MINJ2_000F.1	AUGUSTUS	gene	126796	129880	0.02	+	.	ID=MINJ2000Fg00027
MINJ2_000F.1	AUGUSTUS	transcript	126796	129880	0.02	+	.	ID=MINJ2000Fg00027t1;Parent=MINJ2000Fg00027
MINJ2_000F.1	AUGUSTUS	transcription_start_site	126796	126796	.	+	.	Parent=MINJ2000Fg00027t1
MINJ2_000F.1	AUGUSTUS	five_prime_utr	126796	126851	0.12	+	.	Parent=MINJ2000Fg00027t1
MINJ2_000F.1	AUGUSTUS	start_codon	126852	126854	.	+	0	Parent=MINJ2000Fg00027t1
MINJ2_000F.1	AUGUSTUS	intron	126996	127264	0.19	+	.	Parent=MINJ2000Fg00027t1
MINJ2_000F.1	AUGUSTUS	intron	127376	128780	0.16	+	.	Parent=MINJ2000Fg00027t1
MINJ2_000F.1	AUGUSTUS	intron	128936	128978	0.78	+	.	Parent=MINJ2000Fg00027t1
MINJ2_000F.1	AUGUSTUS	intron	129257	129388	0.32	+	.	Parent=MINJ2000Fg00027t1
MINJ2_000F.1	AUGUSTUS	intron	129683	129759	0.35	+	.	Parent=MINJ2000Fg00027t1
MINJ2_000F.1	AUGUSTUS	CDS	126852	126995	0.25	+	0	ID=MINJ2000Fg00027t1.cds;Parent=MINJ2000Fg00027t1
MINJ2_000F.1	AUGUSTUS	CDS	127265	127375	0.19	+	0	ID=MINJ2000Fg00027t1.cds;Parent=MINJ2000Fg00027t1
MINJ2_000F.1	AUGUSTUS	CDS	128781	128935	0.33	+	0	ID=MINJ2000Fg00027t1.cds;Parent=MINJ2000Fg00027t1
MINJ2_000F.1	AUGUSTUS	CDS	128979	129256	0.33	+	1	ID=MINJ2000Fg00027t1.cds;Parent=MINJ2000Fg00027t1
MINJ2_000F.1	AUGUSTUS	CDS	129389	129682	0.32	+	2	ID=MINJ2000Fg00027t1.cds;Parent=MINJ2000Fg00027t1
MINJ2_000F.1	AUGUSTUS	CDS	129760	129821	0.35	+	2	ID=MINJ2000Fg00027t1.cds;Parent=MINJ2000Fg00027t1
MINJ2_000F.1	AUGUSTUS	stop_codon	129819	129821	.	+	0	Parent=MINJ2000Fg00027t1
MINJ2_000F.1	AUGUSTUS	three_prime_utr	129822	129880	0.11	+	.	Parent=MINJ2000Fg00027t1
MINJ2_000F.1	AUGUSTUS	transcription_end_site	129880	129880	.	+	.	Parent=MINJ2000Fg00027t1
MINJ2_000F.1	AUGUSTUS	gene	131026	135388	0.03	+	.	ID=MINJ2000Fg00028
MINJ2_000F.1	AUGUSTUS	transcript	131026	135388	0.03	+	.	ID=MINJ2000Fg00028t1;Parent=MINJ2000Fg00028
MINJ2_000F.1	AUGUSTUS	transcription_start_site	131026	131026	.	+	.	Parent=MINJ2000Fg00028t1
MINJ2_000F.1	AUGUSTUS	five_prime_utr	131026	131098	0.26	+	.	Parent=MINJ2000Fg00028t1
MINJ2_000F.1	AUGUSTUS	five_prime_utr	133045	133200	0.27	+	.	Parent=MINJ2000Fg00028t1
MINJ2_000F.1	AUGUSTUS	start_codon	133201	133203	.	+	0	Parent=MINJ2000Fg00028t1
MINJ2_000F.1	AUGUSTUS	intron	133234	134628	0.24	+	.	Parent=MINJ2000Fg00028t1
MINJ2_000F.1	AUGUSTUS	intron	134887	135200	0.65	+	.	Parent=MINJ2000Fg00028t1
MINJ2_000F.1	AUGUSTUS	CDS	133201	133233	0.32	+	0	ID=MINJ2000Fg00028t1.cds;Parent=MINJ2000Fg00028t1
MINJ2_000F.1	AUGUSTUS	CDS	134629	134886	0.67	+	0	ID=MINJ2000Fg00028t1.cds;Parent=MINJ2000Fg00028t1
MINJ2_000F.1	AUGUSTUS	CDS	135201	135281	0.71	+	0	ID=MINJ2000Fg00028t1.cds;Parent=MINJ2000Fg00028t1
MINJ2_000F.1	AUGUSTUS	stop_codon	135279	135281	.	+	0	Parent=MINJ2000Fg00028t1
MINJ2_000F.1	AUGUSTUS	three_prime_utr	135282	135388	0.2	+	.	Parent=MINJ2000Fg00028t1
MINJ2_000F.1	AUGUSTUS	transcription_end_site	135388	135388	.	+	.	Parent=MINJ2000Fg00028t1
MINJ2_000F.1	AUGUSTUS	gene	135686	136100	0.21	+	.	ID=MINJ2000Fg00029
MINJ2_000F.1	AUGUSTUS	transcript	135686	136100	0.21	+	.	ID=MINJ2000Fg00029t1;Parent=MINJ2000Fg00029
MINJ2_000F.1	AUGUSTUS	transcription_start_site	135686	135686	.	+	.	Parent=MINJ2000Fg00029t1
MINJ2_000F.1	AUGUSTUS	five_prime_utr	135686	135806	0.41	+	.	Parent=MINJ2000Fg00029t1
MINJ2_000F.1	AUGUSTUS	start_codon	135807	135809	.	+	0	Parent=MINJ2000Fg00029t1
MINJ2_000F.1	AUGUSTUS	CDS	135807	136043	0.57	+	0	ID=MINJ2000Fg00029t1.cds;Parent=MINJ2000Fg00029t1
MINJ2_000F.1	AUGUSTUS	stop_codon	136041	136043	.	+	0	Parent=MINJ2000Fg00029t1
MINJ2_000F.1	AUGUSTUS	three_prime_utr	136044	136100	0.41	+	.	Parent=MINJ2000Fg00029t1
MINJ2_000F.1	AUGUSTUS	transcription_end_site	136100	136100	.	+	.	Parent=MINJ2000Fg00029t1
MINJ2_000F.1	AUGUSTUS	gene	136486	139157	0.03	+	.	ID=MINJ2000Fg00030
MINJ2_000F.1	AUGUSTUS	transcript	136486	139157	0.03	+	.	ID=MINJ2000Fg00030t1;Parent=MINJ2000Fg00030
MINJ2_000F.1	AUGUSTUS	transcription_start_site	136486	136486	.	+	.	Parent=MINJ2000Fg00030t1
MINJ2_000F.1	AUGUSTUS	five_prime_utr	136486	136520	0.22	+	.	Parent=MINJ2000Fg00030t1
MINJ2_000F.1	AUGUSTUS	start_codon	136521	136523	.	+	0	Parent=MINJ2000Fg00030t1
MINJ2_000F.1	AUGUSTUS	intron	136579	136873	0.27	+	.	Parent=MINJ2000Fg00030t1
MINJ2_000F.1	AUGUSTUS	intron	137162	137560	0.38	+	.	Parent=MINJ2000Fg00030t1
MINJ2_000F.1	AUGUSTUS	CDS	136521	136578	0.33	+	0	ID=MINJ2000Fg00030t1.cds;Parent=MINJ2000Fg00030t1
MINJ2_000F.1	AUGUSTUS	CDS	136874	137161	0.29	+	2	ID=MINJ2000Fg00030t1.cds;Parent=MINJ2000Fg00030t1
MINJ2_000F.1	AUGUSTUS	CDS	137561	137853	0.41	+	2	ID=MINJ2000Fg00030t1.cds;Parent=MINJ2000Fg00030t1
MINJ2_000F.1	AUGUSTUS	stop_codon	137851	137853	.	+	0	Parent=MINJ2000Fg00030t1
MINJ2_000F.1	AUGUSTUS	three_prime_utr	137854	138206	0.18	+	.	Parent=MINJ2000Fg00030t1
MINJ2_000F.1	AUGUSTUS	three_prime_utr	138957	139157	0.19	+	.	Parent=MINJ2000Fg00030t1
MINJ2_000F.1	AUGUSTUS	transcription_end_site	139157	139157	.	+	.	Parent=MINJ2000Fg00030t1
MINJ2_000F.1	AUGUSTUS	gene	150443	164075	0.09	-	.	ID=MINJ2000Fg00031
MINJ2_000F.1	AUGUSTUS	transcript	150443	153255	0.08	-	.	ID=MINJ2000Fg00031t1;Parent=MINJ2000Fg00031
MINJ2_000F.1	AUGUSTUS	transcription_end_site	150443	150443	.	-	.	Parent=MINJ2000Fg00031t1
MINJ2_000F.1	AUGUSTUS	three_prime_utr	150443	150781	0.32	-	.	Parent=MINJ2000Fg00031t1
MINJ2_000F.1	AUGUSTUS	stop_codon	150782	150784	.	-	0	Parent=MINJ2000Fg00031t1
MINJ2_000F.1	AUGUSTUS	intron	150972	151327	1	-	.	Parent=MINJ2000Fg00031t1
MINJ2_000F.1	AUGUSTUS	intron	151630	152646	0.71	-	.	Parent=MINJ2000Fg00031t1
MINJ2_000F.1	AUGUSTUS	intron	152725	152768	0.76	-	.	Parent=MINJ2000Fg00031t1
MINJ2_000F.1	AUGUSTUS	CDS	150782	150971	1	-	1	ID=MINJ2000Fg00031t1.cds;Parent=MINJ2000Fg00031t1
MINJ2_000F.1	AUGUSTUS	CDS	151328	151629	1	-	0	ID=MINJ2000Fg00031t1.cds;Parent=MINJ2000Fg00031t1
MINJ2_000F.1	AUGUSTUS	CDS	152647	152724	0.71	-	0	ID=MINJ2000Fg00031t1.cds;Parent=MINJ2000Fg00031t1
MINJ2_000F.1	AUGUSTUS	CDS	152769	153206	0.63	-	0	ID=MINJ2000Fg00031t1.cds;Parent=MINJ2000Fg00031t1
MINJ2_000F.1	AUGUSTUS	start_codon	153204	153206	.	-	0	Parent=MINJ2000Fg00031t1
MINJ2_000F.1	AUGUSTUS	five_prime_utr	153207	153255	0.41	-	.	Parent=MINJ2000Fg00031t1
MINJ2_000F.1	AUGUSTUS	transcription_start_site	153255	153255	.	-	.	Parent=MINJ2000Fg00031t1
MINJ2_000F.1	AUGUSTUS	transcript	150443	164075	0.01	-	.	ID=MINJ2000Fg00031t2;Parent=MINJ2000Fg00031
MINJ2_000F.1	AUGUSTUS	transcription_end_site	150443	150443	.	-	.	Parent=MINJ2000Fg00031t2
MINJ2_000F.1	AUGUSTUS	three_prime_utr	150443	150781	0.32	-	.	Parent=MINJ2000Fg00031t2
MINJ2_000F.1	AUGUSTUS	stop_codon	150782	150784	.	-	0	Parent=MINJ2000Fg00031t2
MINJ2_000F.1	AUGUSTUS	intron	150972	151327	1	-	.	Parent=MINJ2000Fg00031t2
MINJ2_000F.1	AUGUSTUS	intron	151630	152646	0.71	-	.	Parent=MINJ2000Fg00031t2
MINJ2_000F.1	AUGUSTUS	intron	152725	152768	0.76	-	.	Parent=MINJ2000Fg00031t2
MINJ2_000F.1	AUGUSTUS	intron	153284	153590	0.09	-	.	Parent=MINJ2000Fg00031t2
MINJ2_000F.1	AUGUSTUS	intron	153702	153996	0.12	-	.	Parent=MINJ2000Fg00031t2
MINJ2_000F.1	AUGUSTUS	intron	154731	155162	0.15	-	.	Parent=MINJ2000Fg00031t2
MINJ2_000F.1	AUGUSTUS	intron	155503	155767	0.39	-	.	Parent=MINJ2000Fg00031t2
MINJ2_000F.1	AUGUSTUS	intron	156441	156730	0.65	-	.	Parent=MINJ2000Fg00031t2
MINJ2_000F.1	AUGUSTUS	intron	156898	156939	0.54	-	.	Parent=MINJ2000Fg00031t2
MINJ2_000F.1	AUGUSTUS	intron	157066	157411	0.61	-	.	Parent=MINJ2000Fg00031t2
MINJ2_000F.1	AUGUSTUS	intron	157471	157823	0.48	-	.	Parent=MINJ2000Fg00031t2
MINJ2_000F.1	AUGUSTUS	intron	158131	160097	0.64	-	.	Parent=MINJ2000Fg00031t2
MINJ2_000F.1	AUGUSTUS	intron	160215	160261	0.99	-	.	Parent=MINJ2000Fg00031t2
MINJ2_000F.1	AUGUSTUS	intron	160797	161786	0.73	-	.	Parent=MINJ2000Fg00031t2
MINJ2_000F.1	AUGUSTUS	CDS	150782	150971	1	-	1	ID=MINJ2000Fg00031t2.cds;Parent=MINJ2000Fg00031t2
MINJ2_000F.1	AUGUSTUS	CDS	151328	151629	1	-	0	ID=MINJ2000Fg00031t2.cds;Parent=MINJ2000Fg00031t2
MINJ2_000F.1	AUGUSTUS	CDS	152647	152724	0.71	-	0	ID=MINJ2000Fg00031t2.cds;Parent=MINJ2000Fg00031t2
MINJ2_000F.1	AUGUSTUS	CDS	152769	153283	0.08	-	2	ID=MINJ2000Fg00031t2.cds;Parent=MINJ2000Fg00031t2
MINJ2_000F.1	AUGUSTUS	CDS	153591	153701	0.11	-	2	ID=MINJ2000Fg00031t2.cds;Parent=MINJ2000Fg00031t2
MINJ2_000F.1	AUGUSTUS	CDS	153997	154730	0.12	-	1	ID=MINJ2000Fg00031t2.cds;Parent=MINJ2000Fg00031t2
MINJ2_000F.1	AUGUSTUS	CDS	155163	155502	0.21	-	2	ID=MINJ2000Fg00031t2.cds;Parent=MINJ2000Fg00031t2
MINJ2_000F.1	AUGUSTUS	CDS	155768	156440	0.54	-	0	ID=MINJ2000Fg00031t2.cds;Parent=MINJ2000Fg00031t2
MINJ2_000F.1	AUGUSTUS	CDS	156731	156897	0.65	-	2	ID=MINJ2000Fg00031t2.cds;Parent=MINJ2000Fg00031t2
MINJ2_000F.1	AUGUSTUS	CDS	156940	157065	0.43	-	2	ID=MINJ2000Fg00031t2.cds;Parent=MINJ2000Fg00031t2
MINJ2_000F.1	AUGUSTUS	CDS	157412	157470	0.57	-	1	ID=MINJ2000Fg00031t2.cds;Parent=MINJ2000Fg00031t2
MINJ2_000F.1	AUGUSTUS	CDS	157824	158130	0.72	-	2	ID=MINJ2000Fg00031t2.cds;Parent=MINJ2000Fg00031t2
MINJ2_000F.1	AUGUSTUS	CDS	160098	160214	0.75	-	2	ID=MINJ2000Fg00031t2.cds;Parent=MINJ2000Fg00031t2
MINJ2_000F.1	AUGUSTUS	CDS	160262	160796	0.93	-	0	ID=MINJ2000Fg00031t2.cds;Parent=MINJ2000Fg00031t2
MINJ2_000F.1	AUGUSTUS	CDS	161787	164009	0.82	-	0	ID=MINJ2000Fg00031t2.cds;Parent=MINJ2000Fg00031t2
MINJ2_000F.1	AUGUSTUS	start_codon	164007	164009	.	-	0	Parent=MINJ2000Fg00031t2
MINJ2_000F.1	AUGUSTUS	five_prime_utr	164010	164075	0.34	-	.	Parent=MINJ2000Fg00031t2
MINJ2_000F.1	AUGUSTUS	transcription_start_site	164075	164075	.	-	.	Parent=MINJ2000Fg00031t2
MINJ2_000F.1	AUGUSTUS	gene	165315	182845	0.01	-	.	ID=MINJ2000Fg00032
MINJ2_000F.1	AUGUSTUS	transcript	165315	182845	0.01	-	.	ID=MINJ2000Fg00032t1;Parent=MINJ2000Fg00032
MINJ2_000F.1	AUGUSTUS	transcription_end_site	165315	165315	.	-	.	Parent=MINJ2000Fg00032t1
MINJ2_000F.1	AUGUSTUS	three_prime_utr	165315	166991	0.11	-	.	Parent=MINJ2000Fg00032t1
MINJ2_000F.1	AUGUSTUS	three_prime_utr	167047	168281	0.14	-	.	Parent=MINJ2000Fg00032t1
MINJ2_000F.1	AUGUSTUS	three_prime_utr	169399	169753	0.74	-	.	Parent=MINJ2000Fg00032t1
MINJ2_000F.1	AUGUSTUS	three_prime_utr	171163	171517	0.76	-	.	Parent=MINJ2000Fg00032t1
MINJ2_000F.1	AUGUSTUS	three_prime_utr	172776	172905	0.29	-	.	Parent=MINJ2000Fg00032t1
MINJ2_000F.1	AUGUSTUS	three_prime_utr	173680	173699	0.51	-	.	Parent=MINJ2000Fg00032t1
MINJ2_000F.1	AUGUSTUS	stop_codon	173700	173702	.	-	0	Parent=MINJ2000Fg00032t1
MINJ2_000F.1	AUGUSTUS	intron	174314	176992	0.21	-	.	Parent=MINJ2000Fg00032t1
MINJ2_000F.1	AUGUSTUS	intron	177566	177986	0.88	-	.	Parent=MINJ2000Fg00032t1
MINJ2_000F.1	AUGUSTUS	CDS	173700	174313	0.97	-	2	ID=MINJ2000Fg00032t1.cds;Parent=MINJ2000Fg00032t1
MINJ2_000F.1	AUGUSTUS	CDS	176993	177565	0.25	-	2	ID=MINJ2000Fg00032t1.cds;Parent=MINJ2000Fg00032t1
MINJ2_000F.1	AUGUSTUS	CDS	177987	178029	0.85	-	0	ID=MINJ2000Fg00032t1.cds;Parent=MINJ2000Fg00032t1
MINJ2_000F.1	AUGUSTUS	start_codon	178027	178029	.	-	0	Parent=MINJ2000Fg00032t1
MINJ2_000F.1	AUGUSTUS	five_prime_utr	178030	178107	0.59	-	.	Parent=MINJ2000Fg00032t1
MINJ2_000F.1	AUGUSTUS	five_prime_utr	182726	182845	0.09	-	.	Parent=MINJ2000Fg00032t1
MINJ2_000F.1	AUGUSTUS	transcription_start_site	182845	182845	.	-	.	Parent=MINJ2000Fg00032t1
MINJ2_000F.1	AUGUSTUS	gene	193133	195174	0.04	-	.	ID=MINJ2000Fg00033
MINJ2_000F.1	AUGUSTUS	transcript	193133	195174	0.04	-	.	ID=MINJ2000Fg00033t1;Parent=MINJ2000Fg00033
MINJ2_000F.1	AUGUSTUS	transcription_end_site	193133	193133	.	-	.	Parent=MINJ2000Fg00033t1
MINJ2_000F.1	AUGUSTUS	three_prime_utr	193133	193198	0.4	-	.	Parent=MINJ2000Fg00033t1
MINJ2_000F.1	AUGUSTUS	stop_codon	193199	193201	.	-	0	Parent=MINJ2000Fg00033t1
MINJ2_000F.1	AUGUSTUS	intron	193331	193386	0.44	-	.	Parent=MINJ2000Fg00033t1
MINJ2_000F.1	AUGUSTUS	intron	193604	193920	0.78	-	.	Parent=MINJ2000Fg00033t1
MINJ2_000F.1	AUGUSTUS	intron	194130	194355	0.83	-	.	Parent=MINJ2000Fg00033t1
MINJ2_000F.1	AUGUSTUS	intron	194500	194891	0.6	-	.	Parent=MINJ2000Fg00033t1
MINJ2_000F.1	AUGUSTUS	CDS	193199	193330	0.58	-	0	ID=MINJ2000Fg00033t1.cds;Parent=MINJ2000Fg00033t1
MINJ2_000F.1	AUGUSTUS	CDS	193387	193603	0.43	-	1	ID=MINJ2000Fg00033t1.cds;Parent=MINJ2000Fg00033t1
MINJ2_000F.1	AUGUSTUS	CDS	193921	194129	0.76	-	0	ID=MINJ2000Fg00033t1.cds;Parent=MINJ2000Fg00033t1
MINJ2_000F.1	AUGUSTUS	CDS	194356	194499	0.85	-	0	ID=MINJ2000Fg00033t1.cds;Parent=MINJ2000Fg00033t1
MINJ2_000F.1	AUGUSTUS	CDS	194892	195029	0.9	-	0	ID=MINJ2000Fg00033t1.cds;Parent=MINJ2000Fg00033t1
MINJ2_000F.1	AUGUSTUS	start_codon	195027	195029	.	-	0	Parent=MINJ2000Fg00033t1
MINJ2_000F.1	AUGUSTUS	five_prime_utr	195030	195174	0.14	-	.	Parent=MINJ2000Fg00033t1
MINJ2_000F.1	AUGUSTUS	transcription_start_site	195174	195174	.	-	.	Parent=MINJ2000Fg00033t1
MINJ2_000F.1	AUGUSTUS	gene	198027	198634	0.17	-	.	ID=MINJ2000Fg00034
MINJ2_000F.1	AUGUSTUS	transcript	198027	198634	0.17	-	.	ID=MINJ2000Fg00034t1;Parent=MINJ2000Fg00034
MINJ2_000F.1	AUGUSTUS	transcription_end_site	198027	198027	.	-	.	Parent=MINJ2000Fg00034t1
MINJ2_000F.1	AUGUSTUS	three_prime_utr	198027	198095	0.26	-	.	Parent=MINJ2000Fg00034t1
MINJ2_000F.1	AUGUSTUS	stop_codon	198096	198098	.	-	0	Parent=MINJ2000Fg00034t1
MINJ2_000F.1	AUGUSTUS	CDS	198096	198467	0.9	-	0	ID=MINJ2000Fg00034t1.cds;Parent=MINJ2000Fg00034t1
MINJ2_000F.1	AUGUSTUS	start_codon	198465	198467	.	-	0	Parent=MINJ2000Fg00034t1
MINJ2_000F.1	AUGUSTUS	five_prime_utr	198468	198634	0.58	-	.	Parent=MINJ2000Fg00034t1
MINJ2_000F.1	AUGUSTUS	transcription_start_site	198634	198634	.	-	.	Parent=MINJ2000Fg00034t1
MINJ2_000F.1	AUGUSTUS	gene	202835	206597	0.02	+	.	ID=MINJ2000Fg00035
MINJ2_000F.1	AUGUSTUS	transcript	202835	206597	0.02	+	.	ID=MINJ2000Fg00035t1;Parent=MINJ2000Fg00035
MINJ2_000F.1	AUGUSTUS	transcription_start_site	202835	202835	.	+	.	Parent=MINJ2000Fg00035t1
MINJ2_000F.1	AUGUSTUS	five_prime_utr	202835	202964	0.5	+	.	Parent=MINJ2000Fg00035t1
MINJ2_000F.1	AUGUSTUS	start_codon	202965	202967	.	+	0	Parent=MINJ2000Fg00035t1
MINJ2_000F.1	AUGUSTUS	intron	203109	203736	0.62	+	.	Parent=MINJ2000Fg00035t1
MINJ2_000F.1	AUGUSTUS	CDS	202965	203108	0.83	+	0	ID=MINJ2000Fg00035t1.cds;Parent=MINJ2000Fg00035t1
MINJ2_000F.1	AUGUSTUS	CDS	203737	203895	0.89	+	0	ID=MINJ2000Fg00035t1.cds;Parent=MINJ2000Fg00035t1
MINJ2_000F.1	AUGUSTUS	stop_codon	203893	203895	.	+	0	Parent=MINJ2000Fg00035t1
MINJ2_000F.1	AUGUSTUS	three_prime_utr	203896	204104	0.91	+	.	Parent=MINJ2000Fg00035t1
MINJ2_000F.1	AUGUSTUS	three_prime_utr	205401	205829	0.28	+	.	Parent=MINJ2000Fg00035t1
MINJ2_000F.1	AUGUSTUS	three_prime_utr	206202	206597	0.18	+	.	Parent=MINJ2000Fg00035t1
MINJ2_000F.1	AUGUSTUS	transcription_end_site	206597	206597	.	+	.	Parent=MINJ2000Fg00035t1
MINJ2_000F.1	AUGUSTUS	gene	209535	211652	0.21	+	.	ID=MINJ2000Fg00036
MINJ2_000F.1	AUGUSTUS	transcript	209535	211652	0.21	+	.	ID=MINJ2000Fg00036t1;Parent=MINJ2000Fg00036
MINJ2_000F.1	AUGUSTUS	transcription_start_site	209535	209535	.	+	.	Parent=MINJ2000Fg00036t1
MINJ2_000F.1	AUGUSTUS	five_prime_utr	209535	209684	0.49	+	.	Parent=MINJ2000Fg00036t1
MINJ2_000F.1	AUGUSTUS	start_codon	209685	209687	.	+	0	Parent=MINJ2000Fg00036t1
MINJ2_000F.1	AUGUSTUS	CDS	209685	209891	0.95	+	0	ID=MINJ2000Fg00036t1.cds;Parent=MINJ2000Fg00036t1
MINJ2_000F.1	AUGUSTUS	stop_codon	209889	209891	.	+	0	Parent=MINJ2000Fg00036t1
MINJ2_000F.1	AUGUSTUS	three_prime_utr	209892	210068	0.99	+	.	Parent=MINJ2000Fg00036t1
MINJ2_000F.1	AUGUSTUS	three_prime_utr	211423	211652	0.45	+	.	Parent=MINJ2000Fg00036t1
MINJ2_000F.1	AUGUSTUS	transcription_end_site	211652	211652	.	+	.	Parent=MINJ2000Fg00036t1
MINJ2_000F.1	AUGUSTUS	gene	212095	217764	0.05	+	.	ID=MINJ2000Fg00037
MINJ2_000F.1	AUGUSTUS	transcript	212095	217764	0.05	+	.	ID=MINJ2000Fg00037t1;Parent=MINJ2000Fg00037
MINJ2_000F.1	AUGUSTUS	transcription_start_site	212095	212095	.	+	.	Parent=MINJ2000Fg00037t1
MINJ2_000F.1	AUGUSTUS	five_prime_utr	212095	212123	0.26	+	.	Parent=MINJ2000Fg00037t1
MINJ2_000F.1	AUGUSTUS	start_codon	212124	212126	.	+	0	Parent=MINJ2000Fg00037t1
MINJ2_000F.1	AUGUSTUS	intron	212476	212728	0.93	+	.	Parent=MINJ2000Fg00037t1
MINJ2_000F.1	AUGUSTUS	intron	214433	215443	0.51	+	.	Parent=MINJ2000Fg00037t1
MINJ2_000F.1	AUGUSTUS	intron	216475	216535	0.48	+	.	Parent=MINJ2000Fg00037t1
MINJ2_000F.1	AUGUSTUS	CDS	212124	212475	0.37	+	0	ID=MINJ2000Fg00037t1.cds;Parent=MINJ2000Fg00037t1
MINJ2_000F.1	AUGUSTUS	CDS	212729	214432	0.32	+	2	ID=MINJ2000Fg00037t1.cds;Parent=MINJ2000Fg00037t1
MINJ2_000F.1	AUGUSTUS	CDS	215444	216474	0.44	+	2	ID=MINJ2000Fg00037t1.cds;Parent=MINJ2000Fg00037t1
MINJ2_000F.1	AUGUSTUS	CDS	216536	216736	0.6	+	0	ID=MINJ2000Fg00037t1.cds;Parent=MINJ2000Fg00037t1
MINJ2_000F.1	AUGUSTUS	stop_codon	216734	216736	.	+	0	Parent=MINJ2000Fg00037t1
MINJ2_000F.1	AUGUSTUS	three_prime_utr	216737	217764	0.56	+	.	Parent=MINJ2000Fg00037t1
MINJ2_000F.1	AUGUSTUS	transcription_end_site	217764	217764	.	+	.	Parent=MINJ2000Fg00037t1
MINJ2_000F.1	AUGUSTUS	gene	224235	228555	0.06	+	.	ID=MINJ2000Fg00038
MINJ2_000F.1	AUGUSTUS	transcript	224235	228555	0.06	+	.	ID=MINJ2000Fg00038t1;Parent=MINJ2000Fg00038
MINJ2_000F.1	AUGUSTUS	transcription_start_site	224235	224235	.	+	.	Parent=MINJ2000Fg00038t1
MINJ2_000F.1	AUGUSTUS	five_prime_utr	224235	224603	0.28	+	.	Parent=MINJ2000Fg00038t1
MINJ2_000F.1	AUGUSTUS	start_codon	224604	224606	.	+	0	Parent=MINJ2000Fg00038t1
MINJ2_000F.1	AUGUSTUS	intron	224617	224675	0.85	+	.	Parent=MINJ2000Fg00038t1
MINJ2_000F.1	AUGUSTUS	intron	224759	225638	0.66	+	.	Parent=MINJ2000Fg00038t1
MINJ2_000F.1	AUGUSTUS	intron	225727	226432	0.45	+	.	Parent=MINJ2000Fg00038t1
MINJ2_000F.1	AUGUSTUS	intron	226629	227899	0.47	+	.	Parent=MINJ2000Fg00038t1
MINJ2_000F.1	AUGUSTUS	CDS	224604	224616	0.85	+	0	ID=MINJ2000Fg00038t1.cds;Parent=MINJ2000Fg00038t1
MINJ2_000F.1	AUGUSTUS	CDS	224676	224758	0.67	+	2	ID=MINJ2000Fg00038t1.cds;Parent=MINJ2000Fg00038t1
MINJ2_000F.1	AUGUSTUS	CDS	225639	225726	0.74	+	0	ID=MINJ2000Fg00038t1.cds;Parent=MINJ2000Fg00038t1
MINJ2_000F.1	AUGUSTUS	CDS	226433	226628	0.41	+	2	ID=MINJ2000Fg00038t1.cds;Parent=MINJ2000Fg00038t1
MINJ2_000F.1	AUGUSTUS	CDS	227900	227981	0.47	+	1	ID=MINJ2000Fg00038t1.cds;Parent=MINJ2000Fg00038t1
MINJ2_000F.1	AUGUSTUS	stop_codon	227979	227981	.	+	0	Parent=MINJ2000Fg00038t1
MINJ2_000F.1	AUGUSTUS	three_prime_utr	227982	228555	0.54	+	.	Parent=MINJ2000Fg00038t1
MINJ2_000F.1	AUGUSTUS	transcription_end_site	228555	228555	.	+	.	Parent=MINJ2000Fg00038t1
MINJ2_000F.1	AUGUSTUS	gene	232735	239674	0.02	+	.	ID=MINJ2000Fg00039
MINJ2_000F.1	AUGUSTUS	transcript	232745	239674	0.01	+	.	ID=MINJ2000Fg00039t1;Parent=MINJ2000Fg00039
MINJ2_000F.1	AUGUSTUS	transcription_start_site	232745	232745	.	+	.	Parent=MINJ2000Fg00039t1
MINJ2_000F.1	AUGUSTUS	five_prime_utr	232745	232803	0.08	+	.	Parent=MINJ2000Fg00039t1
MINJ2_000F.1	AUGUSTUS	start_codon	232804	232806	.	+	0	Parent=MINJ2000Fg00039t1
MINJ2_000F.1	AUGUSTUS	intron	232887	233534	0.73	+	.	Parent=MINJ2000Fg00039t1
MINJ2_000F.1	AUGUSTUS	intron	233762	234155	0.63	+	.	Parent=MINJ2000Fg00039t1
MINJ2_000F.1	AUGUSTUS	intron	234233	234668	0.64	+	.	Parent=MINJ2000Fg00039t1
MINJ2_000F.1	AUGUSTUS	intron	234844	235312	0.93	+	.	Parent=MINJ2000Fg00039t1
MINJ2_000F.1	AUGUSTUS	CDS	232804	232886	0.54	+	0	ID=MINJ2000Fg00039t1.cds;Parent=MINJ2000Fg00039t1
MINJ2_000F.1	AUGUSTUS	CDS	233535	233761	0.72	+	1	ID=MINJ2000Fg00039t1.cds;Parent=MINJ2000Fg00039t1
MINJ2_000F.1	AUGUSTUS	CDS	234156	234232	0.64	+	2	ID=MINJ2000Fg00039t1.cds;Parent=MINJ2000Fg00039t1
MINJ2_000F.1	AUGUSTUS	CDS	234669	234843	0.87	+	0	ID=MINJ2000Fg00039t1.cds;Parent=MINJ2000Fg00039t1
MINJ2_000F.1	AUGUSTUS	CDS	235313	235611	1	+	2	ID=MINJ2000Fg00039t1.cds;Parent=MINJ2000Fg00039t1
MINJ2_000F.1	AUGUSTUS	stop_codon	235609	235611	.	+	0	Parent=MINJ2000Fg00039t1
MINJ2_000F.1	AUGUSTUS	three_prime_utr	235612	235625	0.62	+	.	Parent=MINJ2000Fg00039t1
MINJ2_000F.1	AUGUSTUS	three_prime_utr	239160	239674	0.7	+	.	Parent=MINJ2000Fg00039t1
MINJ2_000F.1	AUGUSTUS	transcription_end_site	239674	239674	.	+	.	Parent=MINJ2000Fg00039t1
MINJ2_000F.1	AUGUSTUS	transcript	232735	239674	0.01	+	.	ID=MINJ2000Fg00039t2;Parent=MINJ2000Fg00039
MINJ2_000F.1	AUGUSTUS	transcription_start_site	232735	232735	.	+	.	Parent=MINJ2000Fg00039t2
MINJ2_000F.1	AUGUSTUS	five_prime_utr	232735	232806	0.05	+	.	Parent=MINJ2000Fg00039t2
MINJ2_000F.1	AUGUSTUS	start_codon	232807	232809	.	+	0	Parent=MINJ2000Fg00039t2
MINJ2_000F.1	AUGUSTUS	intron	232887	233534	0.73	+	.	Parent=MINJ2000Fg00039t2
MINJ2_000F.1	AUGUSTUS	intron	233762	234155	0.63	+	.	Parent=MINJ2000Fg00039t2
MINJ2_000F.1	AUGUSTUS	intron	234233	234668	0.64	+	.	Parent=MINJ2000Fg00039t2
MINJ2_000F.1	AUGUSTUS	intron	234844	235312	0.93	+	.	Parent=MINJ2000Fg00039t2
MINJ2_000F.1	AUGUSTUS	CDS	232807	232886	0.45	+	0	ID=MINJ2000Fg00039t2.cds;Parent=MINJ2000Fg00039t2
MINJ2_000F.1	AUGUSTUS	CDS	233535	233761	0.72	+	1	ID=MINJ2000Fg00039t2.cds;Parent=MINJ2000Fg00039t2
MINJ2_000F.1	AUGUSTUS	CDS	234156	234232	0.64	+	2	ID=MINJ2000Fg00039t2.cds;Parent=MINJ2000Fg00039t2
MINJ2_000F.1	AUGUSTUS	CDS	234669	234843	0.87	+	0	ID=MINJ2000Fg00039t2.cds;Parent=MINJ2000Fg00039t2
MINJ2_000F.1	AUGUSTUS	CDS	235313	235611	1	+	2	ID=MINJ2000Fg00039t2.cds;Parent=MINJ2000Fg00039t2
MINJ2_000F.1	AUGUSTUS	stop_codon	235609	235611	.	+	0	Parent=MINJ2000Fg00039t2
MINJ2_000F.1	AUGUSTUS	three_prime_utr	235612	235625	0.62	+	.	Parent=MINJ2000Fg00039t2
MINJ2_000F.1	AUGUSTUS	three_prime_utr	239160	239674	0.7	+	.	Parent=MINJ2000Fg00039t2
MINJ2_000F.1	AUGUSTUS	transcription_end_site	239674	239674	.	+	.	Parent=MINJ2000Fg00039t2
MINJ2_000F.1	AUGUSTUS	gene	241065	243159	0.06	+	.	ID=MINJ2000Fg00040
MINJ2_000F.1	AUGUSTUS	transcript	241065	243159	0.06	+	.	ID=MINJ2000Fg00040t1;Parent=MINJ2000Fg00040
MINJ2_000F.1	AUGUSTUS	transcription_start_site	241065	241065	.	+	.	Parent=MINJ2000Fg00040t1
MINJ2_000F.1	AUGUSTUS	five_prime_utr	241065	241304	0.53	+	.	Parent=MINJ2000Fg00040t1
MINJ2_000F.1	AUGUSTUS	start_codon	241305	241307	.	+	0	Parent=MINJ2000Fg00040t1
MINJ2_000F.1	AUGUSTUS	CDS	241305	243032	0.18	+	0	ID=MINJ2000Fg00040t1.cds;Parent=MINJ2000Fg00040t1
MINJ2_000F.1	AUGUSTUS	stop_codon	243030	243032	.	+	0	Parent=MINJ2000Fg00040t1
MINJ2_000F.1	AUGUSTUS	three_prime_utr	243033	243159	0.56	+	.	Parent=MINJ2000Fg00040t1
MINJ2_000F.1	AUGUSTUS	transcription_end_site	243159	243159	.	+	.	Parent=MINJ2000Fg00040t1
MINJ2_000F.1	AUGUSTUS	gene	243275	245297	0.19	+	.	ID=MINJ2000Fg00041
MINJ2_000F.1	AUGUSTUS	transcript	243275	245297	0.19	+	.	ID=MINJ2000Fg00041t1;Parent=MINJ2000Fg00041
MINJ2_000F.1	AUGUSTUS	transcription_start_site	243275	243275	.	+	.	Parent=MINJ2000Fg00041t1
MINJ2_000F.1	AUGUSTUS	five_prime_utr	243275	243356	0.86	+	.	Parent=MINJ2000Fg00041t1
MINJ2_000F.1	AUGUSTUS	five_prime_utr	243987	244142	0.79	+	.	Parent=MINJ2000Fg00041t1
MINJ2_000F.1	AUGUSTUS	start_codon	244143	244145	.	+	0	Parent=MINJ2000Fg00041t1
MINJ2_000F.1	AUGUSTUS	intron	244253	244886	0.75	+	.	Parent=MINJ2000Fg00041t1
MINJ2_000F.1	AUGUSTUS	CDS	244143	244252	0.81	+	0	ID=MINJ2000Fg00041t1.cds;Parent=MINJ2000Fg00041t1
MINJ2_000F.1	AUGUSTUS	CDS	244887	244983	0.75	+	1	ID=MINJ2000Fg00041t1.cds;Parent=MINJ2000Fg00041t1
MINJ2_000F.1	AUGUSTUS	stop_codon	244981	244983	.	+	0	Parent=MINJ2000Fg00041t1
MINJ2_000F.1	AUGUSTUS	three_prime_utr	244984	245297	0.3	+	.	Parent=MINJ2000Fg00041t1
MINJ2_000F.1	AUGUSTUS	transcription_end_site	245297	245297	.	+	.	Parent=MINJ2000Fg00041t1
MINJ2_000F.1	AUGUSTUS	gene	246705	247759	0.16	+	.	ID=MINJ2000Fg00042
MINJ2_000F.1	AUGUSTUS	transcript	246705	247759	0.11	+	.	ID=MINJ2000Fg00042t1;Parent=MINJ2000Fg00042
MINJ2_000F.1	AUGUSTUS	transcription_start_site	246705	246705	.	+	.	Parent=MINJ2000Fg00042t1
MINJ2_000F.1	AUGUSTUS	five_prime_utr	246705	246783	0.73	+	.	Parent=MINJ2000Fg00042t1
MINJ2_000F.1	AUGUSTUS	start_codon	246784	246786	.	+	0	Parent=MINJ2000Fg00042t1
MINJ2_000F.1	AUGUSTUS	intron	246857	247039	0.38	+	.	Parent=MINJ2000Fg00042t1
MINJ2_000F.1	AUGUSTUS	intron	247173	247489	0.79	+	.	Parent=MINJ2000Fg00042t1
MINJ2_000F.1	AUGUSTUS	CDS	246784	246856	0.36	+	0	ID=MINJ2000Fg00042t1.cds;Parent=MINJ2000Fg00042t1
MINJ2_000F.1	AUGUSTUS	CDS	247040	247172	0.83	+	2	ID=MINJ2000Fg00042t1.cds;Parent=MINJ2000Fg00042t1
MINJ2_000F.1	AUGUSTUS	CDS	247490	247679	0.88	+	1	ID=MINJ2000Fg00042t1.cds;Parent=MINJ2000Fg00042t1
MINJ2_000F.1	AUGUSTUS	stop_codon	247677	247679	.	+	0	Parent=MINJ2000Fg00042t1
MINJ2_000F.1	AUGUSTUS	three_prime_utr	247680	247759	0.35	+	.	Parent=MINJ2000Fg00042t1
MINJ2_000F.1	AUGUSTUS	transcription_end_site	247759	247759	.	+	.	Parent=MINJ2000Fg00042t1
MINJ2_000F.1	AUGUSTUS	transcript	246705	247759	0.05	+	.	ID=MINJ2000Fg00042t2;Parent=MINJ2000Fg00042
MINJ2_000F.1	AUGUSTUS	transcription_start_site	246705	246705	.	+	.	Parent=MINJ2000Fg00042t2
MINJ2_000F.1	AUGUSTUS	five_prime_utr	246705	246783	0.73	+	.	Parent=MINJ2000Fg00042t2
MINJ2_000F.1	AUGUSTUS	start_codon	246784	246786	.	+	0	Parent=MINJ2000Fg00042t2
MINJ2_000F.1	AUGUSTUS	intron	246824	247039	0.31	+	.	Parent=MINJ2000Fg00042t2
MINJ2_000F.1	AUGUSTUS	intron	247173	247489	0.79	+	.	Parent=MINJ2000Fg00042t2
MINJ2_000F.1	AUGUSTUS	CDS	246784	246823	0.3	+	0	ID=MINJ2000Fg00042t2.cds;Parent=MINJ2000Fg00042t2
MINJ2_000F.1	AUGUSTUS	CDS	247040	247172	0.83	+	2	ID=MINJ2000Fg00042t2.cds;Parent=MINJ2000Fg00042t2
MINJ2_000F.1	AUGUSTUS	CDS	247490	247679	0.88	+	1	ID=MINJ2000Fg00042t2.cds;Parent=MINJ2000Fg00042t2
MINJ2_000F.1	AUGUSTUS	stop_codon	247677	247679	.	+	0	Parent=MINJ2000Fg00042t2
MINJ2_000F.1	AUGUSTUS	three_prime_utr	247680	247759	0.35	+	.	Parent=MINJ2000Fg00042t2
MINJ2_000F.1	AUGUSTUS	transcription_end_site	247759	247759	.	+	.	Parent=MINJ2000Fg00042t2
MINJ2_000F.1	AUGUSTUS	gene	248705	249414	0.06	+	.	ID=MINJ2000Fg00043
MINJ2_000F.1	AUGUSTUS	transcript	248705	249414	0.06	+	.	ID=MINJ2000Fg00043t1;Parent=MINJ2000Fg00043
MINJ2_000F.1	AUGUSTUS	transcription_start_site	248705	248705	.	+	.	Parent=MINJ2000Fg00043t1
MINJ2_000F.1	AUGUSTUS	five_prime_utr	248705	248821	0.42	+	.	Parent=MINJ2000Fg00043t1
MINJ2_000F.1	AUGUSTUS	start_codon	248822	248824	.	+	0	Parent=MINJ2000Fg00043t1
MINJ2_000F.1	AUGUSTUS	CDS	248822	249313	0.39	+	0	ID=MINJ2000Fg00043t1.cds;Parent=MINJ2000Fg00043t1
MINJ2_000F.1	AUGUSTUS	stop_codon	249311	249313	.	+	0	Parent=MINJ2000Fg00043t1
MINJ2_000F.1	AUGUSTUS	three_prime_utr	249314	249414	0.14	+	.	Parent=MINJ2000Fg00043t1
MINJ2_000F.1	AUGUSTUS	transcription_end_site	249414	249414	.	+	.	Parent=MINJ2000Fg00043t1
MINJ2_000F.1	AUGUSTUS	gene	256175	258411	0.26	+	.	ID=MINJ2000Fg00044
MINJ2_000F.1	AUGUSTUS	transcript	256175	258411	0.16	+	.	ID=MINJ2000Fg00044t1;Parent=MINJ2000Fg00044
MINJ2_000F.1	AUGUSTUS	transcription_start_site	256175	256175	.	+	.	Parent=MINJ2000Fg00044t1
MINJ2_000F.1	AUGUSTUS	five_prime_utr	256175	256229	0.7	+	.	Parent=MINJ2000Fg00044t1
MINJ2_000F.1	AUGUSTUS	start_codon	256230	256232	.	+	0	Parent=MINJ2000Fg00044t1
MINJ2_000F.1	AUGUSTUS	intron	256507	256545	0.95	+	.	Parent=MINJ2000Fg00044t1
MINJ2_000F.1	AUGUSTUS	intron	256804	256847	1	+	.	Parent=MINJ2000Fg00044t1
MINJ2_000F.1	AUGUSTUS	intron	257034	258268	0.39	+	.	Parent=MINJ2000Fg00044t1
MINJ2_000F.1	AUGUSTUS	CDS	256230	256506	0.97	+	0	ID=MINJ2000Fg00044t1.cds;Parent=MINJ2000Fg00044t1
MINJ2_000F.1	AUGUSTUS	CDS	256546	256803	0.95	+	2	ID=MINJ2000Fg00044t1.cds;Parent=MINJ2000Fg00044t1
MINJ2_000F.1	AUGUSTUS	CDS	256848	257033	0.63	+	2	ID=MINJ2000Fg00044t1.cds;Parent=MINJ2000Fg00044t1
MINJ2_000F.1	AUGUSTUS	CDS	258269	258312	0.88	+	2	ID=MINJ2000Fg00044t1.cds;Parent=MINJ2000Fg00044t1
MINJ2_000F.1	AUGUSTUS	stop_codon	258310	258312	.	+	0	Parent=MINJ2000Fg00044t1
MINJ2_000F.1	AUGUSTUS	three_prime_utr	258313	258411	0.53	+	.	Parent=MINJ2000Fg00044t1
MINJ2_000F.1	AUGUSTUS	transcription_end_site	258411	258411	.	+	.	Parent=MINJ2000Fg00044t1
MINJ2_000F.1	AUGUSTUS	transcript	256175	258411	0.1	+	.	ID=MINJ2000Fg00044t2;Parent=MINJ2000Fg00044
MINJ2_000F.1	AUGUSTUS	transcription_start_site	256175	256175	.	+	.	Parent=MINJ2000Fg00044t2
MINJ2_000F.1	AUGUSTUS	five_prime_utr	256175	256229	0.7	+	.	Parent=MINJ2000Fg00044t2
MINJ2_000F.1	AUGUSTUS	start_codon	256230	256232	.	+	0	Parent=MINJ2000Fg00044t2
MINJ2_000F.1	AUGUSTUS	intron	256507	256545	0.95	+	.	Parent=MINJ2000Fg00044t2
MINJ2_000F.1	AUGUSTUS	intron	256804	256847	1	+	.	Parent=MINJ2000Fg00044t2
MINJ2_000F.1	AUGUSTUS	intron	257055	258268	0.32	+	.	Parent=MINJ2000Fg00044t2
MINJ2_000F.1	AUGUSTUS	CDS	256230	256506	0.97	+	0	ID=MINJ2000Fg00044t2.cds;Parent=MINJ2000Fg00044t2
MINJ2_000F.1	AUGUSTUS	CDS	256546	256803	0.95	+	2	ID=MINJ2000Fg00044t2.cds;Parent=MINJ2000Fg00044t2
MINJ2_000F.1	AUGUSTUS	CDS	256848	257054	0.37	+	2	ID=MINJ2000Fg00044t2.cds;Parent=MINJ2000Fg00044t2
MINJ2_000F.1	AUGUSTUS	CDS	258269	258312	0.88	+	2	ID=MINJ2000Fg00044t2.cds;Parent=MINJ2000Fg00044t2
MINJ2_000F.1	AUGUSTUS	stop_codon	258310	258312	.	+	0	Parent=MINJ2000Fg00044t2
MINJ2_000F.1	AUGUSTUS	three_prime_utr	258313	258411	0.53	+	.	Parent=MINJ2000Fg00044t2
MINJ2_000F.1	AUGUSTUS	transcription_end_site	258411	258411	.	+	.	Parent=MINJ2000Fg00044t2
MINJ2_000F.1	AUGUSTUS	gene	260115	260949	0.08	+	.	ID=MINJ2000Fg00045
MINJ2_000F.1	AUGUSTUS	transcript	260115	260949	0.08	+	.	ID=MINJ2000Fg00045t1;Parent=MINJ2000Fg00045
MINJ2_000F.1	AUGUSTUS	transcription_start_site	260115	260115	.	+	.	Parent=MINJ2000Fg00045t1
MINJ2_000F.1	AUGUSTUS	five_prime_utr	260115	260161	0.47	+	.	Parent=MINJ2000Fg00045t1
MINJ2_000F.1	AUGUSTUS	start_codon	260162	260164	.	+	0	Parent=MINJ2000Fg00045t1
MINJ2_000F.1	AUGUSTUS	intron	260288	260582	0.99	+	.	Parent=MINJ2000Fg00045t1
MINJ2_000F.1	AUGUSTUS	intron	260707	260784	0.75	+	.	Parent=MINJ2000Fg00045t1
MINJ2_000F.1	AUGUSTUS	CDS	260162	260287	0.99	+	0	ID=MINJ2000Fg00045t1.cds;Parent=MINJ2000Fg00045t1
MINJ2_000F.1	AUGUSTUS	CDS	260583	260706	0.93	+	0	ID=MINJ2000Fg00045t1.cds;Parent=MINJ2000Fg00045t1
MINJ2_000F.1	AUGUSTUS	CDS	260785	260915	0.3	+	2	ID=MINJ2000Fg00045t1.cds;Parent=MINJ2000Fg00045t1
MINJ2_000F.1	AUGUSTUS	stop_codon	260913	260915	.	+	0	Parent=MINJ2000Fg00045t1
MINJ2_000F.1	AUGUSTUS	three_prime_utr	260916	260949	0.2	+	.	Parent=MINJ2000Fg00045t1
MINJ2_000F.1	AUGUSTUS	transcription_end_site	260949	260949	.	+	.	Parent=MINJ2000Fg00045t1
MINJ2_000F.1	AUGUSTUS	gene	264665	266944	0.08	-	.	ID=MINJ2000Fg00046
MINJ2_000F.1	AUGUSTUS	transcript	264665	266944	0.08	-	.	ID=MINJ2000Fg00046t1;Parent=MINJ2000Fg00046
MINJ2_000F.1	AUGUSTUS	transcription_end_site	264665	264665	.	-	.	Parent=MINJ2000Fg00046t1
MINJ2_000F.1	AUGUSTUS	three_prime_utr	264665	264844	0.23	-	.	Parent=MINJ2000Fg00046t1
MINJ2_000F.1	AUGUSTUS	stop_codon	264845	264847	.	-	0	Parent=MINJ2000Fg00046t1
MINJ2_000F.1	AUGUSTUS	intron	265487	265541	1	-	.	Parent=MINJ2000Fg00046t1
MINJ2_000F.1	AUGUSTUS	intron	265785	265832	1	-	.	Parent=MINJ2000Fg00046t1
MINJ2_000F.1	AUGUSTUS	intron	266393	266460	0.65	-	.	Parent=MINJ2000Fg00046t1
MINJ2_000F.1	AUGUSTUS	intron	266701	266813	0.98	-	.	Parent=MINJ2000Fg00046t1
MINJ2_000F.1	AUGUSTUS	CDS	264845	265486	0.98	-	0	ID=MINJ2000Fg00046t1.cds;Parent=MINJ2000Fg00046t1
MINJ2_000F.1	AUGUSTUS	CDS	265542	265784	1	-	0	ID=MINJ2000Fg00046t1.cds;Parent=MINJ2000Fg00046t1
MINJ2_000F.1	AUGUSTUS	CDS	265833	266392	0.65	-	2	ID=MINJ2000Fg00046t1.cds;Parent=MINJ2000Fg00046t1
MINJ2_000F.1	AUGUSTUS	CDS	266461	266700	0.98	-	2	ID=MINJ2000Fg00046t1.cds;Parent=MINJ2000Fg00046t1
MINJ2_000F.1	AUGUSTUS	CDS	266814	266865	0.98	-	0	ID=MINJ2000Fg00046t1.cds;Parent=MINJ2000Fg00046t1
MINJ2_000F.1	AUGUSTUS	start_codon	266863	266865	.	-	0	Parent=MINJ2000Fg00046t1
MINJ2_000F.1	AUGUSTUS	five_prime_utr	266866	266944	0.36	-	.	Parent=MINJ2000Fg00046t1
MINJ2_000F.1	AUGUSTUS	transcription_start_site	266944	266944	.	-	.	Parent=MINJ2000Fg00046t1
MINJ2_000F.1	AUGUSTUS	gene	273206	273904	0.14	-	.	ID=MINJ2000Fg00047
MINJ2_000F.1	AUGUSTUS	transcript	273206	273904	0.14	-	.	ID=MINJ2000Fg00047t1;Parent=MINJ2000Fg00047
MINJ2_000F.1	AUGUSTUS	transcription_end_site	273206	273206	.	-	.	Parent=MINJ2000Fg00047t1
MINJ2_000F.1	AUGUSTUS	three_prime_utr	273206	273445	0.31	-	.	Parent=MINJ2000Fg00047t1
MINJ2_000F.1	AUGUSTUS	stop_codon	273446	273448	.	-	0	Parent=MINJ2000Fg00047t1
MINJ2_000F.1	AUGUSTUS	CDS	273446	273784	0.53	-	0	ID=MINJ2000Fg00047t1.cds;Parent=MINJ2000Fg00047t1
MINJ2_000F.1	AUGUSTUS	start_codon	273782	273784	.	-	0	Parent=MINJ2000Fg00047t1
MINJ2_000F.1	AUGUSTUS	five_prime_utr	273785	273904	0.32	-	.	Parent=MINJ2000Fg00047t1
MINJ2_000F.1	AUGUSTUS	transcription_start_site	273904	273904	.	-	.	Parent=MINJ2000Fg00047t1
MINJ2_000F.1	AUGUSTUS	gene	278122	279864	0.09	-	.	ID=MINJ2000Fg00048
MINJ2_000F.1	AUGUSTUS	transcript	278122	279864	0.09	-	.	ID=MINJ2000Fg00048t1;Parent=MINJ2000Fg00048
MINJ2_000F.1	AUGUSTUS	transcription_end_site	278122	278122	.	-	.	Parent=MINJ2000Fg00048t1
MINJ2_000F.1	AUGUSTUS	three_prime_utr	278122	278383	0.36	-	.	Parent=MINJ2000Fg00048t1
MINJ2_000F.1	AUGUSTUS	stop_codon	278384	278386	.	-	0	Parent=MINJ2000Fg00048t1
MINJ2_000F.1	AUGUSTUS	intron	278515	279028	0.91	-	.	Parent=MINJ2000Fg00048t1
MINJ2_000F.1	AUGUSTUS	intron	279300	279755	0.78	-	.	Parent=MINJ2000Fg00048t1
MINJ2_000F.1	AUGUSTUS	CDS	278384	278514	1	-	2	ID=MINJ2000Fg00048t1.cds;Parent=MINJ2000Fg00048t1
MINJ2_000F.1	AUGUSTUS	CDS	279029	279299	0.72	-	0	ID=MINJ2000Fg00048t1.cds;Parent=MINJ2000Fg00048t1
MINJ2_000F.1	AUGUSTUS	CDS	279756	279827	0.38	-	0	ID=MINJ2000Fg00048t1.cds;Parent=MINJ2000Fg00048t1
MINJ2_000F.1	AUGUSTUS	start_codon	279825	279827	.	-	0	Parent=MINJ2000Fg00048t1
MINJ2_000F.1	AUGUSTUS	five_prime_utr	279828	279864	0.36	-	.	Parent=MINJ2000Fg00048t1
MINJ2_000F.1	AUGUSTUS	transcription_start_site	279864	279864	.	-	.	Parent=MINJ2000Fg00048t1
MINJ2_000F.1	AUGUSTUS	gene	285625	287805	0.05	+	.	ID=MINJ2000Fg00049
MINJ2_000F.1	AUGUSTUS	transcript	285625	287805	0.05	+	.	ID=MINJ2000Fg00049t1;Parent=MINJ2000Fg00049
MINJ2_000F.1	AUGUSTUS	transcription_start_site	285625	285625	.	+	.	Parent=MINJ2000Fg00049t1
MINJ2_000F.1	AUGUSTUS	five_prime_utr	285625	285746	0.99	+	.	Parent=MINJ2000Fg00049t1
MINJ2_000F.1	AUGUSTUS	start_codon	285747	285749	.	+	0	Parent=MINJ2000Fg00049t1
MINJ2_000F.1	AUGUSTUS	intron	285816	286167	0.99	+	.	Parent=MINJ2000Fg00049t1
MINJ2_000F.1	AUGUSTUS	intron	286310	286357	0.82	+	.	Parent=MINJ2000Fg00049t1
MINJ2_000F.1	AUGUSTUS	intron	286484	286649	0.24	+	.	Parent=MINJ2000Fg00049t1
MINJ2_000F.1	AUGUSTUS	intron	286755	287220	0.8	+	.	Parent=MINJ2000Fg00049t1
MINJ2_000F.1	AUGUSTUS	CDS	285747	285815	0.99	+	0	ID=MINJ2000Fg00049t1.cds;Parent=MINJ2000Fg00049t1
MINJ2_000F.1	AUGUSTUS	CDS	286168	286309	0.97	+	0	ID=MINJ2000Fg00049t1.cds;Parent=MINJ2000Fg00049t1
MINJ2_000F.1	AUGUSTUS	CDS	286358	286483	0.51	+	2	ID=MINJ2000Fg00049t1.cds;Parent=MINJ2000Fg00049t1
MINJ2_000F.1	AUGUSTUS	CDS	286650	286754	0.49	+	2	ID=MINJ2000Fg00049t1.cds;Parent=MINJ2000Fg00049t1
MINJ2_000F.1	AUGUSTUS	CDS	287221	287657	0.96	+	2	ID=MINJ2000Fg00049t1.cds;Parent=MINJ2000Fg00049t1
MINJ2_000F.1	AUGUSTUS	stop_codon	287655	287657	.	+	0	Parent=MINJ2000Fg00049t1
MINJ2_000F.1	AUGUSTUS	three_prime_utr	287658	287805	0.22	+	.	Parent=MINJ2000Fg00049t1
MINJ2_000F.1	AUGUSTUS	transcription_end_site	287805	287805	.	+	.	Parent=MINJ2000Fg00049t1
MINJ2_000F.1	AUGUSTUS	gene	288135	292992	0.05	+	.	ID=MINJ2000Fg00050
MINJ2_000F.1	AUGUSTUS	transcript	289615	292992	0.03	+	.	ID=MINJ2000Fg00050t1;Parent=MINJ2000Fg00050
MINJ2_000F.1	AUGUSTUS	transcription_start_site	289615	289615	.	+	.	Parent=MINJ2000Fg00050t1
MINJ2_000F.1	AUGUSTUS	five_prime_utr	289615	289698	0.18	+	.	Parent=MINJ2000Fg00050t1
MINJ2_000F.1	AUGUSTUS	five_prime_utr	290192	290215	0.5	+	.	Parent=MINJ2000Fg00050t1
MINJ2_000F.1	AUGUSTUS	start_codon	290216	290218	.	+	0	Parent=MINJ2000Fg00050t1
MINJ2_000F.1	AUGUSTUS	intron	290285	290705	0.83	+	.	Parent=MINJ2000Fg00050t1
MINJ2_000F.1	AUGUSTUS	intron	290821	290917	0.91	+	.	Parent=MINJ2000Fg00050t1
MINJ2_000F.1	AUGUSTUS	intron	291059	291597	0.39	+	.	Parent=MINJ2000Fg00050t1
MINJ2_000F.1	AUGUSTUS	intron	291736	291779	0.97	+	.	Parent=MINJ2000Fg00050t1
MINJ2_000F.1	AUGUSTUS	intron	291921	291960	1	+	.	Parent=MINJ2000Fg00050t1
MINJ2_000F.1	AUGUSTUS	intron	292081	292126	0.9	+	.	Parent=MINJ2000Fg00050t1
MINJ2_000F.1	AUGUSTUS	intron	292268	292659	0.76	+	.	Parent=MINJ2000Fg00050t1
MINJ2_000F.1	AUGUSTUS	CDS	290216	290284	0.83	+	0	ID=MINJ2000Fg00050t1.cds;Parent=MINJ2000Fg00050t1
MINJ2_000F.1	AUGUSTUS	CDS	290706	290820	0.98	+	0	ID=MINJ2000Fg00050t1.cds;Parent=MINJ2000Fg00050t1
MINJ2_000F.1	AUGUSTUS	CDS	290918	291058	0.91	+	2	ID=MINJ2000Fg00050t1.cds;Parent=MINJ2000Fg00050t1
MINJ2_000F.1	AUGUSTUS	CDS	291598	291735	0.69	+	2	ID=MINJ2000Fg00050t1.cds;Parent=MINJ2000Fg00050t1
MINJ2_000F.1	AUGUSTUS	CDS	291780	291920	1	+	2	ID=MINJ2000Fg00050t1.cds;Parent=MINJ2000Fg00050t1
MINJ2_000F.1	AUGUSTUS	CDS	291961	292080	0.99	+	2	ID=MINJ2000Fg00050t1.cds;Parent=MINJ2000Fg00050t1
MINJ2_000F.1	AUGUSTUS	CDS	292127	292267	0.76	+	2	ID=MINJ2000Fg00050t1.cds;Parent=MINJ2000Fg00050t1
MINJ2_000F.1	AUGUSTUS	CDS	292660	292919	0.97	+	2	ID=MINJ2000Fg00050t1.cds;Parent=MINJ2000Fg00050t1
MINJ2_000F.1	AUGUSTUS	stop_codon	292917	292919	.	+	0	Parent=MINJ2000Fg00050t1
MINJ2_000F.1	AUGUSTUS	three_prime_utr	292920	292992	0.57	+	.	Parent=MINJ2000Fg00050t1
MINJ2_000F.1	AUGUSTUS	transcription_end_site	292992	292992	.	+	.	Parent=MINJ2000Fg00050t1
MINJ2_000F.1	AUGUSTUS	transcript	288135	292992	0.02	+	.	ID=MINJ2000Fg00050t2;Parent=MINJ2000Fg00050
MINJ2_000F.1	AUGUSTUS	transcription_start_site	288135	288135	.	+	.	Parent=MINJ2000Fg00050t2
MINJ2_000F.1	AUGUSTUS	five_prime_utr	288135	288163	0.08	+	.	Parent=MINJ2000Fg00050t2
MINJ2_000F.1	AUGUSTUS	start_codon	288164	288166	.	+	0	Parent=MINJ2000Fg00050t2
MINJ2_000F.1	AUGUSTUS	intron	288176	290705	0.08	+	.	Parent=MINJ2000Fg00050t2
MINJ2_000F.1	AUGUSTUS	intron	290821	290917	0.91	+	.	Parent=MINJ2000Fg00050t2
MINJ2_000F.1	AUGUSTUS	intron	291059	291597	0.39	+	.	Parent=MINJ2000Fg00050t2
MINJ2_000F.1	AUGUSTUS	intron	291736	291779	0.97	+	.	Parent=MINJ2000Fg00050t2
MINJ2_000F.1	AUGUSTUS	intron	291921	291960	1	+	.	Parent=MINJ2000Fg00050t2
MINJ2_000F.1	AUGUSTUS	intron	292081	292126	0.9	+	.	Parent=MINJ2000Fg00050t2
MINJ2_000F.1	AUGUSTUS	intron	292268	292659	0.76	+	.	Parent=MINJ2000Fg00050t2
MINJ2_000F.1	AUGUSTUS	CDS	288164	288175	0.08	+	0	ID=MINJ2000Fg00050t2.cds;Parent=MINJ2000Fg00050t2
MINJ2_000F.1	AUGUSTUS	CDS	290706	290820	0.98	+	0	ID=MINJ2000Fg00050t2.cds;Parent=MINJ2000Fg00050t2
MINJ2_000F.1	AUGUSTUS	CDS	290918	291058	0.91	+	2	ID=MINJ2000Fg00050t2.cds;Parent=MINJ2000Fg00050t2
MINJ2_000F.1	AUGUSTUS	CDS	291598	291735	0.69	+	2	ID=MINJ2000Fg00050t2.cds;Parent=MINJ2000Fg00050t2
MINJ2_000F.1	AUGUSTUS	CDS	291780	291920	1	+	2	ID=MINJ2000Fg00050t2.cds;Parent=MINJ2000Fg00050t2
MINJ2_000F.1	AUGUSTUS	CDS	291961	292080	0.99	+	2	ID=MINJ2000Fg00050t2.cds;Parent=MINJ2000Fg00050t2
MINJ2_000F.1	AUGUSTUS	CDS	292127	292267	0.76	+	2	ID=MINJ2000Fg00050t2.cds;Parent=MINJ2000Fg00050t2
MINJ2_000F.1	AUGUSTUS	CDS	292660	292919	0.97	+	2	ID=MINJ2000Fg00050t2.cds;Parent=MINJ2000Fg00050t2
MINJ2_000F.1	AUGUSTUS	stop_codon	292917	292919	.	+	0	Parent=MINJ2000Fg00050t2
MINJ2_000F.1	AUGUSTUS	three_prime_utr	292920	292992	0.57	+	.	Parent=MINJ2000Fg00050t2
MINJ2_000F.1	AUGUSTUS	transcription_end_site	292992	292992	.	+	.	Parent=MINJ2000Fg00050t2
MINJ2_000F.1	AUGUSTUS	gene	296075	298862	0.32	+	.	ID=MINJ2000Fg00051
MINJ2_000F.1	AUGUSTUS	transcript	296075	296746	0.27	+	.	ID=MINJ2000Fg00051t1;Parent=MINJ2000Fg00051
MINJ2_000F.1	AUGUSTUS	transcription_start_site	296075	296075	.	+	.	Parent=MINJ2000Fg00051t1
MINJ2_000F.1	AUGUSTUS	five_prime_utr	296075	296101	0.85	+	.	Parent=MINJ2000Fg00051t1
MINJ2_000F.1	AUGUSTUS	start_codon	296102	296104	.	+	0	Parent=MINJ2000Fg00051t1
MINJ2_000F.1	AUGUSTUS	intron	296112	296467	0.86	+	.	Parent=MINJ2000Fg00051t1
MINJ2_000F.1	AUGUSTUS	CDS	296102	296111	0.86	+	0	ID=MINJ2000Fg00051t1.cds;Parent=MINJ2000Fg00051t1
MINJ2_000F.1	AUGUSTUS	CDS	296468	296685	0.71	+	2	ID=MINJ2000Fg00051t1.cds;Parent=MINJ2000Fg00051t1
MINJ2_000F.1	AUGUSTUS	stop_codon	296683	296685	.	+	0	Parent=MINJ2000Fg00051t1
MINJ2_000F.1	AUGUSTUS	three_prime_utr	296686	296746	0.33	+	.	Parent=MINJ2000Fg00051t1
MINJ2_000F.1	AUGUSTUS	transcription_end_site	296746	296746	.	+	.	Parent=MINJ2000Fg00051t1
MINJ2_000F.1	AUGUSTUS	transcript	296075	298862	0.05	+	.	ID=MINJ2000Fg00051t2;Parent=MINJ2000Fg00051
MINJ2_000F.1	AUGUSTUS	transcription_start_site	296075	296075	.	+	.	Parent=MINJ2000Fg00051t2
MINJ2_000F.1	AUGUSTUS	five_prime_utr	296075	296101	0.85	+	.	Parent=MINJ2000Fg00051t2
MINJ2_000F.1	AUGUSTUS	start_codon	296102	296104	.	+	0	Parent=MINJ2000Fg00051t2
MINJ2_000F.1	AUGUSTUS	intron	296112	296467	0.86	+	.	Parent=MINJ2000Fg00051t2
MINJ2_000F.1	AUGUSTUS	intron	296682	298110	0.29	+	.	Parent=MINJ2000Fg00051t2
MINJ2_000F.1	AUGUSTUS	CDS	296102	296111	0.86	+	0	ID=MINJ2000Fg00051t2.cds;Parent=MINJ2000Fg00051t2
MINJ2_000F.1	AUGUSTUS	CDS	296468	296681	0.29	+	2	ID=MINJ2000Fg00051t2.cds;Parent=MINJ2000Fg00051t2
MINJ2_000F.1	AUGUSTUS	CDS	298111	298402	0.31	+	1	ID=MINJ2000Fg00051t2.cds;Parent=MINJ2000Fg00051t2
MINJ2_000F.1	AUGUSTUS	stop_codon	298400	298402	.	+	0	Parent=MINJ2000Fg00051t2
MINJ2_000F.1	AUGUSTUS	three_prime_utr	298403	298862	0.05	+	.	Parent=MINJ2000Fg00051t2
MINJ2_000F.1	AUGUSTUS	transcription_end_site	298862	298862	.	+	.	Parent=MINJ2000Fg00051t2
MINJ2_000F.1	AUGUSTUS	gene	299095	299997	0.25	+	.	ID=MINJ2000Fg00052
MINJ2_000F.1	AUGUSTUS	transcript	299095	299997	0.25	+	.	ID=MINJ2000Fg00052t1;Parent=MINJ2000Fg00052
MINJ2_000F.1	AUGUSTUS	transcription_start_site	299095	299095	.	+	.	Parent=MINJ2000Fg00052t1
MINJ2_000F.1	AUGUSTUS	five_prime_utr	299095	299123	0.63	+	.	Parent=MINJ2000Fg00052t1
MINJ2_000F.1	AUGUSTUS	start_codon	299124	299126	.	+	0	Parent=MINJ2000Fg00052t1
MINJ2_000F.1	AUGUSTUS	intron	299812	299926	0.48	+	.	Parent=MINJ2000Fg00052t1
MINJ2_000F.1	AUGUSTUS	CDS	299124	299811	0.52	+	0	ID=MINJ2000Fg00052t1.cds;Parent=MINJ2000Fg00052t1
MINJ2_000F.1	AUGUSTUS	CDS	299927	299967	0.52	+	2	ID=MINJ2000Fg00052t1.cds;Parent=MINJ2000Fg00052t1
MINJ2_000F.1	AUGUSTUS	stop_codon	299965	299967	.	+	0	Parent=MINJ2000Fg00052t1
MINJ2_000F.1	AUGUSTUS	three_prime_utr	299968	299997	0.82	+	.	Parent=MINJ2000Fg00052t1
MINJ2_000F.1	AUGUSTUS	transcription_end_site	299997	299997	.	+	.	Parent=MINJ2000Fg00052t1
MINJ2_000F.1	AUGUSTUS	gene	305325	307875	0.02	+	.	ID=MINJ2000Fg00053
MINJ2_000F.1	AUGUSTUS	transcript	305325	307875	0.02	+	.	ID=MINJ2000Fg00053t1;Parent=MINJ2000Fg00053
MINJ2_000F.1	AUGUSTUS	transcription_start_site	305325	305325	.	+	.	Parent=MINJ2000Fg00053t1
MINJ2_000F.1	AUGUSTUS	five_prime_utr	305325	305411	0.27	+	.	Parent=MINJ2000Fg00053t1
MINJ2_000F.1	AUGUSTUS	start_codon	305412	305414	.	+	0	Parent=MINJ2000Fg00053t1
MINJ2_000F.1	AUGUSTUS	intron	305872	306924	0.1	+	.	Parent=MINJ2000Fg00053t1
MINJ2_000F.1	AUGUSTUS	CDS	305412	305871	0.12	+	0	ID=MINJ2000Fg00053t1.cds;Parent=MINJ2000Fg00053t1
MINJ2_000F.1	AUGUSTUS	CDS	306925	307442	0.29	+	2	ID=MINJ2000Fg00053t1.cds;Parent=MINJ2000Fg00053t1
MINJ2_000F.1	AUGUSTUS	stop_codon	307440	307442	.	+	0	Parent=MINJ2000Fg00053t1
MINJ2_000F.1	AUGUSTUS	three_prime_utr	307443	307875	0.24	+	.	Parent=MINJ2000Fg00053t1
MINJ2_000F.1	AUGUSTUS	transcription_end_site	307875	307875	.	+	.	Parent=MINJ2000Fg00053t1
MINJ2_000F.1	AUGUSTUS	gene	316165	316724	0.48	+	.	ID=MINJ2000Fg00054
MINJ2_000F.1	AUGUSTUS	transcript	316165	316724	0.48	+	.	ID=MINJ2000Fg00054t1;Parent=MINJ2000Fg00054
MINJ2_000F.1	AUGUSTUS	transcription_start_site	316165	316165	.	+	.	Parent=MINJ2000Fg00054t1
MINJ2_000F.1	AUGUSTUS	five_prime_utr	316165	316293	0.55	+	.	Parent=MINJ2000Fg00054t1
MINJ2_000F.1	AUGUSTUS	start_codon	316294	316296	.	+	0	Parent=MINJ2000Fg00054t1
MINJ2_000F.1	AUGUSTUS	CDS	316294	316677	0.74	+	0	ID=MINJ2000Fg00054t1.cds;Parent=MINJ2000Fg00054t1
MINJ2_000F.1	AUGUSTUS	stop_codon	316675	316677	.	+	0	Parent=MINJ2000Fg00054t1
MINJ2_000F.1	AUGUSTUS	three_prime_utr	316678	316724	0.83	+	.	Parent=MINJ2000Fg00054t1
MINJ2_000F.1	AUGUSTUS	transcription_end_site	316724	316724	.	+	.	Parent=MINJ2000Fg00054t1
MINJ2_000F.1	AUGUSTUS	gene	317815	319306	0.05	+	.	ID=MINJ2000Fg00055
MINJ2_000F.1	AUGUSTUS	transcript	317815	319306	0.05	+	.	ID=MINJ2000Fg00055t1;Parent=MINJ2000Fg00055
MINJ2_000F.1	AUGUSTUS	transcription_start_site	317815	317815	.	+	.	Parent=MINJ2000Fg00055t1
MINJ2_000F.1	AUGUSTUS	five_prime_utr	317815	317864	0.15	+	.	Parent=MINJ2000Fg00055t1
MINJ2_000F.1	AUGUSTUS	start_codon	317865	317867	.	+	0	Parent=MINJ2000Fg00055t1
MINJ2_000F.1	AUGUSTUS	intron	318046	318861	0.36	+	.	Parent=MINJ2000Fg00055t1
MINJ2_000F.1	AUGUSTUS	CDS	317865	318045	0.25	+	0	ID=MINJ2000Fg00055t1.cds;Parent=MINJ2000Fg00055t1
MINJ2_000F.1	AUGUSTUS	CDS	318862	318881	0.44	+	2	ID=MINJ2000Fg00055t1.cds;Parent=MINJ2000Fg00055t1
MINJ2_000F.1	AUGUSTUS	stop_codon	318879	318881	.	+	0	Parent=MINJ2000Fg00055t1
MINJ2_000F.1	AUGUSTUS	three_prime_utr	318882	319306	0.37	+	.	Parent=MINJ2000Fg00055t1
MINJ2_000F.1	AUGUSTUS	transcription_end_site	319306	319306	.	+	.	Parent=MINJ2000Fg00055t1
MINJ2_000F.1	AUGUSTUS	gene	322685	328420	0.08	+	.	ID=MINJ2000Fg00056
MINJ2_000F.1	AUGUSTUS	transcript	322685	328420	0.08	+	.	ID=MINJ2000Fg00056t1;Parent=MINJ2000Fg00056
MINJ2_000F.1	AUGUSTUS	transcription_start_site	322685	322685	.	+	.	Parent=MINJ2000Fg00056t1
MINJ2_000F.1	AUGUSTUS	five_prime_utr	322685	322767	0.47	+	.	Parent=MINJ2000Fg00056t1
MINJ2_000F.1	AUGUSTUS	start_codon	322768	322770	.	+	0	Parent=MINJ2000Fg00056t1
MINJ2_000F.1	AUGUSTUS	intron	322946	327932	0.28	+	.	Parent=MINJ2000Fg00056t1
MINJ2_000F.1	AUGUSTUS	CDS	322768	322945	0.52	+	0	ID=MINJ2000Fg00056t1.cds;Parent=MINJ2000Fg00056t1
MINJ2_000F.1	AUGUSTUS	CDS	327933	328027	0.74	+	2	ID=MINJ2000Fg00056t1.cds;Parent=MINJ2000Fg00056t1
MINJ2_000F.1	AUGUSTUS	stop_codon	328025	328027	.	+	0	Parent=MINJ2000Fg00056t1
MINJ2_000F.1	AUGUSTUS	three_prime_utr	328028	328420	0.24	+	.	Parent=MINJ2000Fg00056t1
MINJ2_000F.1	AUGUSTUS	transcription_end_site	328420	328420	.	+	.	Parent=MINJ2000Fg00056t1
MINJ2_000F.1	AUGUSTUS	gene	342345	343916	0.18	+	.	ID=MINJ2000Fg00057
MINJ2_000F.1	AUGUSTUS	transcript	342345	343916	0.18	+	.	ID=MINJ2000Fg00057t1;Parent=MINJ2000Fg00057
MINJ2_000F.1	AUGUSTUS	transcription_start_site	342345	342345	.	+	.	Parent=MINJ2000Fg00057t1
MINJ2_000F.1	AUGUSTUS	five_prime_utr	342345	342372	0.47	+	.	Parent=MINJ2000Fg00057t1
MINJ2_000F.1	AUGUSTUS	start_codon	342373	342375	.	+	0	Parent=MINJ2000Fg00057t1
MINJ2_000F.1	AUGUSTUS	intron	342398	342874	0.45	+	.	Parent=MINJ2000Fg00057t1
MINJ2_000F.1	AUGUSTUS	CDS	342373	342397	0.47	+	0	ID=MINJ2000Fg00057t1.cds;Parent=MINJ2000Fg00057t1
MINJ2_000F.1	AUGUSTUS	CDS	342875	343077	0.68	+	2	ID=MINJ2000Fg00057t1.cds;Parent=MINJ2000Fg00057t1
MINJ2_000F.1	AUGUSTUS	stop_codon	343075	343077	.	+	0	Parent=MINJ2000Fg00057t1
MINJ2_000F.1	AUGUSTUS	three_prime_utr	343724	343916	0.43	+	.	Parent=MINJ2000Fg00057t1
MINJ2_000F.1	AUGUSTUS	transcription_end_site	343916	343916	.	+	.	Parent=MINJ2000Fg00057t1
MINJ2_000F.1	AUGUSTUS	gene	346155	349298	0.08	+	.	ID=MINJ2000Fg00058
MINJ2_000F.1	AUGUSTUS	transcript	346155	349298	0.08	+	.	ID=MINJ2000Fg00058t1;Parent=MINJ2000Fg00058
MINJ2_000F.1	AUGUSTUS	transcription_start_site	346155	346155	.	+	.	Parent=MINJ2000Fg00058t1
MINJ2_000F.1	AUGUSTUS	five_prime_utr	346155	346182	0.36	+	.	Parent=MINJ2000Fg00058t1
MINJ2_000F.1	AUGUSTUS	start_codon	346183	346185	.	+	0	Parent=MINJ2000Fg00058t1
MINJ2_000F.1	AUGUSTUS	intron	346215	347789	0.33	+	.	Parent=MINJ2000Fg00058t1
MINJ2_000F.1	AUGUSTUS	intron	348157	348316	0.55	+	.	Parent=MINJ2000Fg00058t1
MINJ2_000F.1	AUGUSTUS	CDS	346183	346214	0.33	+	0	ID=MINJ2000Fg00058t1.cds;Parent=MINJ2000Fg00058t1
MINJ2_000F.1	AUGUSTUS	CDS	347790	348156	0.54	+	1	ID=MINJ2000Fg00058t1.cds;Parent=MINJ2000Fg00058t1
MINJ2_000F.1	AUGUSTUS	CDS	348317	348391	0.71	+	0	ID=MINJ2000Fg00058t1.cds;Parent=MINJ2000Fg00058t1
MINJ2_000F.1	AUGUSTUS	stop_codon	348389	348391	.	+	0	Parent=MINJ2000Fg00058t1
MINJ2_000F.1	AUGUSTUS	three_prime_utr	348392	348554	0.51	+	.	Parent=MINJ2000Fg00058t1
MINJ2_000F.1	AUGUSTUS	three_prime_utr	349124	349298	0.69	+	.	Parent=MINJ2000Fg00058t1
MINJ2_000F.1	AUGUSTUS	transcription_end_site	349298	349298	.	+	.	Parent=MINJ2000Fg00058t1
MINJ2_000F.1	AUGUSTUS	gene	382600	384418	0.07	-	.	ID=MINJ2000Fg00059
MINJ2_000F.1	AUGUSTUS	transcript	382600	384418	0.07	-	.	ID=MINJ2000Fg00059t1;Parent=MINJ2000Fg00059
MINJ2_000F.1	AUGUSTUS	transcription_end_site	382600	382600	.	-	.	Parent=MINJ2000Fg00059t1
MINJ2_000F.1	AUGUSTUS	three_prime_utr	382600	382771	0.21	-	.	Parent=MINJ2000Fg00059t1
MINJ2_000F.1	AUGUSTUS	stop_codon	382772	382774	.	-	0	Parent=MINJ2000Fg00059t1
MINJ2_000F.1	AUGUSTUS	intron	382895	383396	0.74	-	.	Parent=MINJ2000Fg00059t1
MINJ2_000F.1	AUGUSTUS	intron	383483	384238	0.66	-	.	Parent=MINJ2000Fg00059t1
MINJ2_000F.1	AUGUSTUS	CDS	382772	382894	0.71	-	0	ID=MINJ2000Fg00059t1.cds;Parent=MINJ2000Fg00059t1
MINJ2_000F.1	AUGUSTUS	CDS	383397	383482	0.75	-	2	ID=MINJ2000Fg00059t1.cds;Parent=MINJ2000Fg00059t1
MINJ2_000F.1	AUGUSTUS	CDS	384239	384284	0.69	-	0	ID=MINJ2000Fg00059t1.cds;Parent=MINJ2000Fg00059t1
MINJ2_000F.1	AUGUSTUS	start_codon	384282	384284	.	-	0	Parent=MINJ2000Fg00059t1
MINJ2_000F.1	AUGUSTUS	five_prime_utr	384285	384418	0.28	-	.	Parent=MINJ2000Fg00059t1
MINJ2_000F.1	AUGUSTUS	transcription_start_site	384418	384418	.	-	.	Parent=MINJ2000Fg00059t1
MINJ2_000F.1	AUGUSTUS	gene	384508	385168	0.06	-	.	ID=MINJ2000Fg00060
MINJ2_000F.1	AUGUSTUS	transcript	384508	385168	0.06	-	.	ID=MINJ2000Fg00060t1;Parent=MINJ2000Fg00060
MINJ2_000F.1	AUGUSTUS	transcription_end_site	384508	384508	.	-	.	Parent=MINJ2000Fg00060t1
MINJ2_000F.1	AUGUSTUS	three_prime_utr	384508	384784	0.53	-	.	Parent=MINJ2000Fg00060t1
MINJ2_000F.1	AUGUSTUS	stop_codon	384785	384787	.	-	0	Parent=MINJ2000Fg00060t1
MINJ2_000F.1	AUGUSTUS	CDS	384785	385129	0.35	-	0	ID=MINJ2000Fg00060t1.cds;Parent=MINJ2000Fg00060t1
MINJ2_000F.1	AUGUSTUS	start_codon	385127	385129	.	-	0	Parent=MINJ2000Fg00060t1
MINJ2_000F.1	AUGUSTUS	five_prime_utr	385130	385168	0.12	-	.	Parent=MINJ2000Fg00060t1
MINJ2_000F.1	AUGUSTUS	transcription_start_site	385168	385168	.	-	.	Parent=MINJ2000Fg00060t1
MINJ2_000F.1	AUGUSTUS	gene	397650	401258	0.01	-	.	ID=MINJ2000Fg00061
MINJ2_000F.1	AUGUSTUS	transcript	397650	401258	0.01	-	.	ID=MINJ2000Fg00061t1;Parent=MINJ2000Fg00061
MINJ2_000F.1	AUGUSTUS	transcription_end_site	397650	397650	.	-	.	Parent=MINJ2000Fg00061t1
MINJ2_000F.1	AUGUSTUS	three_prime_utr	397650	399430	0.13	-	.	Parent=MINJ2000Fg00061t1
MINJ2_000F.1	AUGUSTUS	stop_codon	399431	399433	.	-	0	Parent=MINJ2000Fg00061t1
MINJ2_000F.1	AUGUSTUS	intron	399640	400305	0.36	-	.	Parent=MINJ2000Fg00061t1
MINJ2_000F.1	AUGUSTUS	intron	400475	400906	0.99	-	.	Parent=MINJ2000Fg00061t1
MINJ2_000F.1	AUGUSTUS	intron	401000	401117	0.27	-	.	Parent=MINJ2000Fg00061t1
MINJ2_000F.1	AUGUSTUS	CDS	399431	399639	0.36	-	2	ID=MINJ2000Fg00061t1.cds;Parent=MINJ2000Fg00061t1
MINJ2_000F.1	AUGUSTUS	CDS	400306	400474	0.71	-	0	ID=MINJ2000Fg00061t1.cds;Parent=MINJ2000Fg00061t1
MINJ2_000F.1	AUGUSTUS	CDS	400907	400999	0.99	-	0	ID=MINJ2000Fg00061t1.cds;Parent=MINJ2000Fg00061t1
MINJ2_000F.1	AUGUSTUS	CDS	401118	401123	0.27	-	0	ID=MINJ2000Fg00061t1.cds;Parent=MINJ2000Fg00061t1
MINJ2_000F.1	AUGUSTUS	start_codon	401121	401123	.	-	0	Parent=MINJ2000Fg00061t1
MINJ2_000F.1	AUGUSTUS	five_prime_utr	401124	401258	0.2	-	.	Parent=MINJ2000Fg00061t1
MINJ2_000F.1	AUGUSTUS	transcription_start_site	401258	401258	.	-	.	Parent=MINJ2000Fg00061t1
MINJ2_000F.1	AUGUSTUS	gene	434879	435834	0.17	+	.	ID=MINJ2000Fg00062
MINJ2_000F.1	AUGUSTUS	transcript	434879	435834	0.17	+	.	ID=MINJ2000Fg00062t1;Parent=MINJ2000Fg00062
MINJ2_000F.1	AUGUSTUS	transcription_start_site	434879	434879	.	+	.	Parent=MINJ2000Fg00062t1
MINJ2_000F.1	AUGUSTUS	five_prime_utr	434879	434959	0.21	+	.	Parent=MINJ2000Fg00062t1
MINJ2_000F.1	AUGUSTUS	start_codon	434960	434962	.	+	0	Parent=MINJ2000Fg00062t1
MINJ2_000F.1	AUGUSTUS	intron	435089	435461	0.69	+	.	Parent=MINJ2000Fg00062t1
MINJ2_000F.1	AUGUSTUS	intron	435643	435778	0.83	+	.	Parent=MINJ2000Fg00062t1
MINJ2_000F.1	AUGUSTUS	CDS	434960	435088	0.73	+	0	ID=MINJ2000Fg00062t1.cds;Parent=MINJ2000Fg00062t1
MINJ2_000F.1	AUGUSTUS	CDS	435462	435642	0.71	+	0	ID=MINJ2000Fg00062t1.cds;Parent=MINJ2000Fg00062t1
MINJ2_000F.1	AUGUSTUS	CDS	435779	435810	0.75	+	2	ID=MINJ2000Fg00062t1.cds;Parent=MINJ2000Fg00062t1
MINJ2_000F.1	AUGUSTUS	stop_codon	435808	435810	.	+	0	Parent=MINJ2000Fg00062t1
MINJ2_000F.1	AUGUSTUS	three_prime_utr	435811	435834	0.64	+	.	Parent=MINJ2000Fg00062t1
MINJ2_000F.1	AUGUSTUS	transcription_end_site	435834	435834	.	+	.	Parent=MINJ2000Fg00062t1
MINJ2_000F.1	AUGUSTUS	gene	437660	438128	0.35	-	.	ID=MINJ2000Fg00063
MINJ2_000F.1	AUGUSTUS	transcript	437660	438128	0.35	-	.	ID=MINJ2000Fg00063t1;Parent=MINJ2000Fg00063
MINJ2_000F.1	AUGUSTUS	transcription_end_site	437660	437660	.	-	.	Parent=MINJ2000Fg00063t1
MINJ2_000F.1	AUGUSTUS	three_prime_utr	437660	437722	0.44	-	.	Parent=MINJ2000Fg00063t1
MINJ2_000F.1	AUGUSTUS	stop_codon	437723	437725	.	-	0	Parent=MINJ2000Fg00063t1
MINJ2_000F.1	AUGUSTUS	CDS	437723	438004	0.54	-	0	ID=MINJ2000Fg00063t1.cds;Parent=MINJ2000Fg00063t1
MINJ2_000F.1	AUGUSTUS	start_codon	438002	438004	.	-	0	Parent=MINJ2000Fg00063t1
MINJ2_000F.1	AUGUSTUS	five_prime_utr	438005	438128	0.45	-	.	Parent=MINJ2000Fg00063t1
MINJ2_000F.1	AUGUSTUS	transcription_start_site	438128	438128	.	-	.	Parent=MINJ2000Fg00063t1
MINJ2_000F.1	AUGUSTUS	gene	440852	442638	0.02	-	.	ID=MINJ2000Fg00064
MINJ2_000F.1	AUGUSTUS	transcript	440852	442638	0.02	-	.	ID=MINJ2000Fg00064t1;Parent=MINJ2000Fg00064
MINJ2_000F.1	AUGUSTUS	transcription_end_site	440852	440852	.	-	.	Parent=MINJ2000Fg00064t1
MINJ2_000F.1	AUGUSTUS	three_prime_utr	440852	440883	0.24	-	.	Parent=MINJ2000Fg00064t1
MINJ2_000F.1	AUGUSTUS	stop_codon	440884	440886	.	-	0	Parent=MINJ2000Fg00064t1
MINJ2_000F.1	AUGUSTUS	intron	440893	441635	0.09	-	.	Parent=MINJ2000Fg00064t1
MINJ2_000F.1	AUGUSTUS	intron	441827	442372	0.34	-	.	Parent=MINJ2000Fg00064t1
MINJ2_000F.1	AUGUSTUS	CDS	440884	440892	0.29	-	0	ID=MINJ2000Fg00064t1.cds;Parent=MINJ2000Fg00064t1
MINJ2_000F.1	AUGUSTUS	CDS	441636	441826	0.38	-	2	ID=MINJ2000Fg00064t1.cds;Parent=MINJ2000Fg00064t1
MINJ2_000F.1	AUGUSTUS	CDS	442373	442553	0.64	-	0	ID=MINJ2000Fg00064t1.cds;Parent=MINJ2000Fg00064t1
MINJ2_000F.1	AUGUSTUS	start_codon	442551	442553	.	-	0	Parent=MINJ2000Fg00064t1
MINJ2_000F.1	AUGUSTUS	five_prime_utr	442554	442638	0.36	-	.	Parent=MINJ2000Fg00064t1
MINJ2_000F.1	AUGUSTUS	transcription_start_site	442638	442638	.	-	.	Parent=MINJ2000Fg00064t1
MINJ2_000F.1	AUGUSTUS	gene	443192	443998	0.14	-	.	ID=MINJ2000Fg00065
MINJ2_000F.1	AUGUSTUS	transcript	443192	443998	0.14	-	.	ID=MINJ2000Fg00065t1;Parent=MINJ2000Fg00065
MINJ2_000F.1	AUGUSTUS	transcription_end_site	443192	443192	.	-	.	Parent=MINJ2000Fg00065t1
MINJ2_000F.1	AUGUSTUS	three_prime_utr	443192	443233	0.52	-	.	Parent=MINJ2000Fg00065t1
MINJ2_000F.1	AUGUSTUS	stop_codon	443234	443236	.	-	0	Parent=MINJ2000Fg00065t1
MINJ2_000F.1	AUGUSTUS	CDS	443234	443650	0.94	-	0	ID=MINJ2000Fg00065t1.cds;Parent=MINJ2000Fg00065t1
MINJ2_000F.1	AUGUSTUS	start_codon	443648	443650	.	-	0	Parent=MINJ2000Fg00065t1
MINJ2_000F.1	AUGUSTUS	five_prime_utr	443651	443998	0.34	-	.	Parent=MINJ2000Fg00065t1
MINJ2_000F.1	AUGUSTUS	transcription_start_site	443998	443998	.	-	.	Parent=MINJ2000Fg00065t1
MINJ2_000F.1	AUGUSTUS	gene	452459	456303	0.11	+	.	ID=MINJ2000Fg00066
MINJ2_000F.1	AUGUSTUS	transcript	452459	456303	0.11	+	.	ID=MINJ2000Fg00066t1;Parent=MINJ2000Fg00066
MINJ2_000F.1	AUGUSTUS	transcription_start_site	452459	452459	.	+	.	Parent=MINJ2000Fg00066t1
MINJ2_000F.1	AUGUSTUS	five_prime_utr	452459	452535	0.54	+	.	Parent=MINJ2000Fg00066t1
MINJ2_000F.1	AUGUSTUS	start_codon	452536	452538	.	+	0	Parent=MINJ2000Fg00066t1
MINJ2_000F.1	AUGUSTUS	CDS	452536	456276	0.23	+	0	ID=MINJ2000Fg00066t1.cds;Parent=MINJ2000Fg00066t1
MINJ2_000F.1	AUGUSTUS	stop_codon	456274	456276	.	+	0	Parent=MINJ2000Fg00066t1
MINJ2_000F.1	AUGUSTUS	three_prime_utr	456277	456303	0.29	+	.	Parent=MINJ2000Fg00066t1
MINJ2_000F.1	AUGUSTUS	transcription_end_site	456303	456303	.	+	.	Parent=MINJ2000Fg00066t1
MINJ2_000F.1	AUGUSTUS	gene	456526	457628	0.15	-	.	ID=MINJ2000Fg00067
MINJ2_000F.1	AUGUSTUS	transcript	456526	457628	0.15	-	.	ID=MINJ2000Fg00067t1;Parent=MINJ2000Fg00067
MINJ2_000F.1	AUGUSTUS	transcription_end_site	456526	456526	.	-	.	Parent=MINJ2000Fg00067t1
MINJ2_000F.1	AUGUSTUS	three_prime_utr	456526	456901	0.33	-	.	Parent=MINJ2000Fg00067t1
MINJ2_000F.1	AUGUSTUS	stop_codon	456902	456904	.	-	0	Parent=MINJ2000Fg00067t1
MINJ2_000F.1	AUGUSTUS	CDS	456902	457444	0.98	-	0	ID=MINJ2000Fg00067t1.cds;Parent=MINJ2000Fg00067t1
MINJ2_000F.1	AUGUSTUS	start_codon	457442	457444	.	-	0	Parent=MINJ2000Fg00067t1
MINJ2_000F.1	AUGUSTUS	five_prime_utr	457445	457628	0.48	-	.	Parent=MINJ2000Fg00067t1
MINJ2_000F.1	AUGUSTUS	transcription_start_site	457628	457628	.	-	.	Parent=MINJ2000Fg00067t1
MINJ2_000F.1	AUGUSTUS	gene	459259	460541	0.08	+	.	ID=MINJ2000Fg00068
MINJ2_000F.1	AUGUSTUS	transcript	459259	460541	0.08	+	.	ID=MINJ2000Fg00068t1;Parent=MINJ2000Fg00068
MINJ2_000F.1	AUGUSTUS	transcription_start_site	459259	459259	.	+	.	Parent=MINJ2000Fg00068t1
MINJ2_000F.1	AUGUSTUS	five_prime_utr	459259	459649	0.42	+	.	Parent=MINJ2000Fg00068t1
MINJ2_000F.1	AUGUSTUS	start_codon	459650	459652	.	+	0	Parent=MINJ2000Fg00068t1
MINJ2_000F.1	AUGUSTUS	CDS	459650	460192	0.99	+	0	ID=MINJ2000Fg00068t1.cds;Parent=MINJ2000Fg00068t1
MINJ2_000F.1	AUGUSTUS	stop_codon	460190	460192	.	+	0	Parent=MINJ2000Fg00068t1
MINJ2_000F.1	AUGUSTUS	three_prime_utr	460193	460541	0.23	+	.	Parent=MINJ2000Fg00068t1
MINJ2_000F.1	AUGUSTUS	transcription_end_site	460541	460541	.	+	.	Parent=MINJ2000Fg00068t1
MINJ2_000F.1	AUGUSTUS	gene	460770	464638	0.02	-	.	ID=MINJ2000Fg00069
MINJ2_000F.1	AUGUSTUS	transcript	460770	464638	0.02	-	.	ID=MINJ2000Fg00069t1;Parent=MINJ2000Fg00069
MINJ2_000F.1	AUGUSTUS	transcription_end_site	460770	460770	.	-	.	Parent=MINJ2000Fg00069t1
MINJ2_000F.1	AUGUSTUS	three_prime_utr	460770	460817	0.17	-	.	Parent=MINJ2000Fg00069t1
MINJ2_000F.1	AUGUSTUS	stop_codon	460818	460820	.	-	0	Parent=MINJ2000Fg00069t1
MINJ2_000F.1	AUGUSTUS	CDS	460818	464558	0.17	-	0	ID=MINJ2000Fg00069t1.cds;Parent=MINJ2000Fg00069t1
MINJ2_000F.1	AUGUSTUS	start_codon	464556	464558	.	-	0	Parent=MINJ2000Fg00069t1
MINJ2_000F.1	AUGUSTUS	five_prime_utr	464559	464638	0.24	-	.	Parent=MINJ2000Fg00069t1
MINJ2_000F.1	AUGUSTUS	transcription_start_site	464638	464638	.	-	.	Parent=MINJ2000Fg00069t1
MINJ2_000F.1	AUGUSTUS	gene	467409	472501	0.46	+	.	ID=MINJ2000Fg00070
MINJ2_000F.1	AUGUSTUS	transcript	467409	472501	0.46	+	.	ID=MINJ2000Fg00070t1;Parent=MINJ2000Fg00070
MINJ2_000F.1	AUGUSTUS	transcription_start_site	467409	467409	.	+	.	Parent=MINJ2000Fg00070t1
MINJ2_000F.1	AUGUSTUS	five_prime_utr	467409	467465	0.8	+	.	Parent=MINJ2000Fg00070t1
MINJ2_000F.1	AUGUSTUS	start_codon	467466	467468	.	+	0	Parent=MINJ2000Fg00070t1
MINJ2_000F.1	AUGUSTUS	intron	469912	470021	0.95	+	.	Parent=MINJ2000Fg00070t1
MINJ2_000F.1	AUGUSTUS	intron	470297	470420	0.96	+	.	Parent=MINJ2000Fg00070t1
MINJ2_000F.1	AUGUSTUS	CDS	467466	469911	0.98	+	0	ID=MINJ2000Fg00070t1.cds;Parent=MINJ2000Fg00070t1
MINJ2_000F.1	AUGUSTUS	CDS	470022	470296	0.92	+	2	ID=MINJ2000Fg00070t1.cds;Parent=MINJ2000Fg00070t1
MINJ2_000F.1	AUGUSTUS	CDS	470421	472097	0.94	+	0	ID=MINJ2000Fg00070t1.cds;Parent=MINJ2000Fg00070t1
MINJ2_000F.1	AUGUSTUS	stop_codon	472095	472097	.	+	0	Parent=MINJ2000Fg00070t1
MINJ2_000F.1	AUGUSTUS	three_prime_utr	472098	472501	0.62	+	.	Parent=MINJ2000Fg00070t1
MINJ2_000F.1	AUGUSTUS	transcription_end_site	472501	472501	.	+	.	Parent=MINJ2000Fg00070t1
MINJ2_000F.1	AUGUSTUS	gene	477993	480468	0.19	-	.	ID=MINJ2000Fg00071
MINJ2_000F.1	AUGUSTUS	transcript	477993	480468	0.19	-	.	ID=MINJ2000Fg00071t1;Parent=MINJ2000Fg00071
MINJ2_000F.1	AUGUSTUS	transcription_end_site	477993	477993	.	-	.	Parent=MINJ2000Fg00071t1
MINJ2_000F.1	AUGUSTUS	three_prime_utr	477993	479086	0.7	-	.	Parent=MINJ2000Fg00071t1
MINJ2_000F.1	AUGUSTUS	stop_codon	479087	479089	.	-	0	Parent=MINJ2000Fg00071t1
MINJ2_000F.1	AUGUSTUS	intron	479247	480116	0.42	-	.	Parent=MINJ2000Fg00071t1
MINJ2_000F.1	AUGUSTUS	CDS	479087	479246	0.55	-	1	ID=MINJ2000Fg00071t1.cds;Parent=MINJ2000Fg00071t1
MINJ2_000F.1	AUGUSTUS	CDS	480117	480163	0.45	-	0	ID=MINJ2000Fg00071t1.cds;Parent=MINJ2000Fg00071t1
MINJ2_000F.1	AUGUSTUS	start_codon	480161	480163	.	-	0	Parent=MINJ2000Fg00071t1
MINJ2_000F.1	AUGUSTUS	five_prime_utr	480164	480468	0.43	-	.	Parent=MINJ2000Fg00071t1
MINJ2_000F.1	AUGUSTUS	transcription_start_site	480468	480468	.	-	.	Parent=MINJ2000Fg00071t1
MINJ2_000F.1	AUGUSTUS	gene	480986	487588	0.01	-	.	ID=MINJ2000Fg00072
MINJ2_000F.1	AUGUSTUS	transcript	480986	487588	0.01	-	.	ID=MINJ2000Fg00072t1;Parent=MINJ2000Fg00072
MINJ2_000F.1	AUGUSTUS	transcription_end_site	480986	480986	.	-	.	Parent=MINJ2000Fg00072t1
MINJ2_000F.1	AUGUSTUS	three_prime_utr	480986	481201	0.47	-	.	Parent=MINJ2000Fg00072t1
MINJ2_000F.1	AUGUSTUS	stop_codon	481202	481204	.	-	0	Parent=MINJ2000Fg00072t1
MINJ2_000F.1	AUGUSTUS	intron	481316	482568	0.23	-	.	Parent=MINJ2000Fg00072t1
MINJ2_000F.1	AUGUSTUS	intron	482695	483378	0.63	-	.	Parent=MINJ2000Fg00072t1
MINJ2_000F.1	AUGUSTUS	intron	483505	483549	0.53	-	.	Parent=MINJ2000Fg00072t1
MINJ2_000F.1	AUGUSTUS	intron	483733	483784	0.53	-	.	Parent=MINJ2000Fg00072t1
MINJ2_000F.1	AUGUSTUS	intron	483983	484558	0.67	-	.	Parent=MINJ2000Fg00072t1
MINJ2_000F.1	AUGUSTUS	intron	484685	485773	0.17	-	.	Parent=MINJ2000Fg00072t1
MINJ2_000F.1	AUGUSTUS	intron	485972	486547	0.72	-	.	Parent=MINJ2000Fg00072t1
MINJ2_000F.1	AUGUSTUS	intron	486674	486719	0.99	-	.	Parent=MINJ2000Fg00072t1
MINJ2_000F.1	AUGUSTUS	intron	486903	486952	0.98	-	.	Parent=MINJ2000Fg00072t1
MINJ2_000F.1	AUGUSTUS	intron	487151	487195	0.97	-	.	Parent=MINJ2000Fg00072t1
MINJ2_000F.1	AUGUSTUS	intron	487322	487366	0.71	-	.	Parent=MINJ2000Fg00072t1
MINJ2_000F.1	AUGUSTUS	CDS	481202	481315	0.57	-	0	ID=MINJ2000Fg00072t1.cds;Parent=MINJ2000Fg00072t1
MINJ2_000F.1	AUGUSTUS	CDS	482569	482694	0.99	-	0	ID=MINJ2000Fg00072t1.cds;Parent=MINJ2000Fg00072t1
MINJ2_000F.1	AUGUSTUS	CDS	483379	483504	0.81	-	0	ID=MINJ2000Fg00072t1.cds;Parent=MINJ2000Fg00072t1
MINJ2_000F.1	AUGUSTUS	CDS	483550	483732	0.53	-	0	ID=MINJ2000Fg00072t1.cds;Parent=MINJ2000Fg00072t1
MINJ2_000F.1	AUGUSTUS	CDS	483785	483982	0.72	-	0	ID=MINJ2000Fg00072t1.cds;Parent=MINJ2000Fg00072t1
MINJ2_000F.1	AUGUSTUS	CDS	484559	484684	0.87	-	0	ID=MINJ2000Fg00072t1.cds;Parent=MINJ2000Fg00072t1
MINJ2_000F.1	AUGUSTUS	CDS	485774	485971	0.69	-	0	ID=MINJ2000Fg00072t1.cds;Parent=MINJ2000Fg00072t1
MINJ2_000F.1	AUGUSTUS	CDS	486548	486673	0.95	-	0	ID=MINJ2000Fg00072t1.cds;Parent=MINJ2000Fg00072t1
MINJ2_000F.1	AUGUSTUS	CDS	486720	486902	0.99	-	0	ID=MINJ2000Fg00072t1.cds;Parent=MINJ2000Fg00072t1
MINJ2_000F.1	AUGUSTUS	CDS	486953	487150	0.98	-	0	ID=MINJ2000Fg00072t1.cds;Parent=MINJ2000Fg00072t1
MINJ2_000F.1	AUGUSTUS	CDS	487196	487321	0.72	-	0	ID=MINJ2000Fg00072t1.cds;Parent=MINJ2000Fg00072t1
MINJ2_000F.1	AUGUSTUS	CDS	487367	487480	0.35	-	0	ID=MINJ2000Fg00072t1.cds;Parent=MINJ2000Fg00072t1
MINJ2_000F.1	AUGUSTUS	start_codon	487478	487480	.	-	0	Parent=MINJ2000Fg00072t1
MINJ2_000F.1	AUGUSTUS	five_prime_utr	487481	487588	0.18	-	.	Parent=MINJ2000Fg00072t1
MINJ2_000F.1	AUGUSTUS	transcription_start_site	487588	487588	.	-	.	Parent=MINJ2000Fg00072t1
MINJ2_000F.1	AUGUSTUS	gene	492499	494071	0.2	+	.	ID=MINJ2000Fg00073
MINJ2_000F.1	AUGUSTUS	transcript	492499	494071	0.2	+	.	ID=MINJ2000Fg00073t1;Parent=MINJ2000Fg00073
MINJ2_000F.1	AUGUSTUS	transcription_start_site	492499	492499	.	+	.	Parent=MINJ2000Fg00073t1
MINJ2_000F.1	AUGUSTUS	five_prime_utr	492499	492541	0.78	+	.	Parent=MINJ2000Fg00073t1
MINJ2_000F.1	AUGUSTUS	start_codon	492542	492544	.	+	0	Parent=MINJ2000Fg00073t1
MINJ2_000F.1	AUGUSTUS	intron	493236	493770	0.44	+	.	Parent=MINJ2000Fg00073t1
MINJ2_000F.1	AUGUSTUS	CDS	492542	493235	0.97	+	0	ID=MINJ2000Fg00073t1.cds;Parent=MINJ2000Fg00073t1
MINJ2_000F.1	AUGUSTUS	CDS	493771	493973	0.46	+	2	ID=MINJ2000Fg00073t1.cds;Parent=MINJ2000Fg00073t1
MINJ2_000F.1	AUGUSTUS	stop_codon	493971	493973	.	+	0	Parent=MINJ2000Fg00073t1
MINJ2_000F.1	AUGUSTUS	three_prime_utr	493974	494071	0.46	+	.	Parent=MINJ2000Fg00073t1
MINJ2_000F.1	AUGUSTUS	transcription_end_site	494071	494071	.	+	.	Parent=MINJ2000Fg00073t1
MINJ2_000F.1	AUGUSTUS	gene	506999	508201	0.02	+	.	ID=MINJ2000Fg00074
MINJ2_000F.1	AUGUSTUS	transcript	506999	508201	0.02	+	.	ID=MINJ2000Fg00074t1;Parent=MINJ2000Fg00074
MINJ2_000F.1	AUGUSTUS	transcription_start_site	506999	506999	.	+	.	Parent=MINJ2000Fg00074t1
MINJ2_000F.1	AUGUSTUS	five_prime_utr	506999	507068	0.17	+	.	Parent=MINJ2000Fg00074t1
MINJ2_000F.1	AUGUSTUS	start_codon	507069	507071	.	+	0	Parent=MINJ2000Fg00074t1
MINJ2_000F.1	AUGUSTUS	CDS	507069	507830	1	+	0	ID=MINJ2000Fg00074t1.cds;Parent=MINJ2000Fg00074t1
MINJ2_000F.1	AUGUSTUS	stop_codon	507828	507830	.	+	0	Parent=MINJ2000Fg00074t1
MINJ2_000F.1	AUGUSTUS	three_prime_utr	507831	508201	0.22	+	.	Parent=MINJ2000Fg00074t1
MINJ2_000F.1	AUGUSTUS	transcription_end_site	508201	508201	.	+	.	Parent=MINJ2000Fg00074t1
MINJ2_000F.1	AUGUSTUS	gene	508638	510188	0.09	-	.	ID=MINJ2000Fg00075
MINJ2_000F.1	AUGUSTUS	transcript	508638	510188	0.09	-	.	ID=MINJ2000Fg00075t1;Parent=MINJ2000Fg00075
MINJ2_000F.1	AUGUSTUS	transcription_end_site	508638	508638	.	-	.	Parent=MINJ2000Fg00075t1
MINJ2_000F.1	AUGUSTUS	three_prime_utr	508638	509927	0.24	-	.	Parent=MINJ2000Fg00075t1
MINJ2_000F.1	AUGUSTUS	stop_codon	509928	509930	.	-	0	Parent=MINJ2000Fg00075t1
MINJ2_000F.1	AUGUSTUS	CDS	509928	510143	0.62	-	0	ID=MINJ2000Fg00075t1.cds;Parent=MINJ2000Fg00075t1
MINJ2_000F.1	AUGUSTUS	start_codon	510141	510143	.	-	0	Parent=MINJ2000Fg00075t1
MINJ2_000F.1	AUGUSTUS	five_prime_utr	510144	510188	0.34	-	.	Parent=MINJ2000Fg00075t1
MINJ2_000F.1	AUGUSTUS	transcription_start_site	510188	510188	.	-	.	Parent=MINJ2000Fg00075t1
MINJ2_000F.1	AUGUSTUS	gene	525433	533498	0.01	-	.	ID=MINJ2000Fg00076
MINJ2_000F.1	AUGUSTUS	transcript	525433	533498	0.01	-	.	ID=MINJ2000Fg00076t1;Parent=MINJ2000Fg00076
MINJ2_000F.1	AUGUSTUS	transcription_end_site	525433	525433	.	-	.	Parent=MINJ2000Fg00076t1
MINJ2_000F.1	AUGUSTUS	three_prime_utr	525433	525977	0.18	-	.	Parent=MINJ2000Fg00076t1
MINJ2_000F.1	AUGUSTUS	three_prime_utr	526483	526643	0.53	-	.	Parent=MINJ2000Fg00076t1
MINJ2_000F.1	AUGUSTUS	stop_codon	526644	526646	.	-	0	Parent=MINJ2000Fg00076t1
MINJ2_000F.1	AUGUSTUS	intron	526752	532410	0.32	-	.	Parent=MINJ2000Fg00076t1
MINJ2_000F.1	AUGUSTUS	intron	532486	532910	0.32	-	.	Parent=MINJ2000Fg00076t1
MINJ2_000F.1	AUGUSTUS	intron	533004	533056	0.64	-	.	Parent=MINJ2000Fg00076t1
MINJ2_000F.1	AUGUSTUS	CDS	526644	526751	0.56	-	0	ID=MINJ2000Fg00076t1.cds;Parent=MINJ2000Fg00076t1
MINJ2_000F.1	AUGUSTUS	CDS	532411	532485	0.71	-	0	ID=MINJ2000Fg00076t1.cds;Parent=MINJ2000Fg00076t1
MINJ2_000F.1	AUGUSTUS	CDS	532911	533003	0.32	-	0	ID=MINJ2000Fg00076t1.cds;Parent=MINJ2000Fg00076t1
MINJ2_000F.1	AUGUSTUS	CDS	533057	533164	0.59	-	0	ID=MINJ2000Fg00076t1.cds;Parent=MINJ2000Fg00076t1
MINJ2_000F.1	AUGUSTUS	start_codon	533162	533164	.	-	0	Parent=MINJ2000Fg00076t1
MINJ2_000F.1	AUGUSTUS	five_prime_utr	533165	533498	0.31	-	.	Parent=MINJ2000Fg00076t1
MINJ2_000F.1	AUGUSTUS	transcription_start_site	533498	533498	.	-	.	Parent=MINJ2000Fg00076t1
MINJ2_000F.1	AUGUSTUS	gene	535031	535448	0.3	-	.	ID=MINJ2000Fg00077
MINJ2_000F.1	AUGUSTUS	transcript	535031	535448	0.3	-	.	ID=MINJ2000Fg00077t1;Parent=MINJ2000Fg00077
MINJ2_000F.1	AUGUSTUS	transcription_end_site	535031	535031	.	-	.	Parent=MINJ2000Fg00077t1
MINJ2_000F.1	AUGUSTUS	three_prime_utr	535031	535065	0.38	-	.	Parent=MINJ2000Fg00077t1
MINJ2_000F.1	AUGUSTUS	stop_codon	535066	535068	.	-	0	Parent=MINJ2000Fg00077t1
MINJ2_000F.1	AUGUSTUS	CDS	535066	535416	0.87	-	0	ID=MINJ2000Fg00077t1.cds;Parent=MINJ2000Fg00077t1
MINJ2_000F.1	AUGUSTUS	start_codon	535414	535416	.	-	0	Parent=MINJ2000Fg00077t1
MINJ2_000F.1	AUGUSTUS	five_prime_utr	535417	535448	0.77	-	.	Parent=MINJ2000Fg00077t1
MINJ2_000F.1	AUGUSTUS	transcription_start_site	535448	535448	.	-	.	Parent=MINJ2000Fg00077t1
MINJ2_000F.1	AUGUSTUS	gene	536991	537568	0.05	-	.	ID=MINJ2000Fg00078
MINJ2_000F.1	AUGUSTUS	transcript	536991	537568	0.05	-	.	ID=MINJ2000Fg00078t1;Parent=MINJ2000Fg00078
MINJ2_000F.1	AUGUSTUS	transcription_end_site	536991	536991	.	-	.	Parent=MINJ2000Fg00078t1
MINJ2_000F.1	AUGUSTUS	three_prime_utr	536991	537179	0.15	-	.	Parent=MINJ2000Fg00078t1
MINJ2_000F.1	AUGUSTUS	stop_codon	537180	537182	.	-	0	Parent=MINJ2000Fg00078t1
MINJ2_000F.1	AUGUSTUS	intron	537231	537349	0.23	-	.	Parent=MINJ2000Fg00078t1
MINJ2_000F.1	AUGUSTUS	CDS	537180	537230	0.29	-	0	ID=MINJ2000Fg00078t1.cds;Parent=MINJ2000Fg00078t1
MINJ2_000F.1	AUGUSTUS	CDS	537350	537529	0.23	-	0	ID=MINJ2000Fg00078t1.cds;Parent=MINJ2000Fg00078t1
MINJ2_000F.1	AUGUSTUS	start_codon	537527	537529	.	-	0	Parent=MINJ2000Fg00078t1
MINJ2_000F.1	AUGUSTUS	five_prime_utr	537530	537568	0.54	-	.	Parent=MINJ2000Fg00078t1
MINJ2_000F.1	AUGUSTUS	transcription_start_site	537568	537568	.	-	.	Parent=MINJ2000Fg00078t1
MINJ2_000F.1	AUGUSTUS	gene	547309	548401	0.06	+	.	ID=MINJ2000Fg00079
MINJ2_000F.1	AUGUSTUS	transcript	547309	548401	0.06	+	.	ID=MINJ2000Fg00079t1;Parent=MINJ2000Fg00079
MINJ2_000F.1	AUGUSTUS	transcription_start_site	547309	547309	.	+	.	Parent=MINJ2000Fg00079t1
MINJ2_000F.1	AUGUSTUS	five_prime_utr	547309	547414	0.23	+	.	Parent=MINJ2000Fg00079t1
MINJ2_000F.1	AUGUSTUS	five_prime_utr	547870	547957	0.31	+	.	Parent=MINJ2000Fg00079t1
MINJ2_000F.1	AUGUSTUS	start_codon	547958	547960	.	+	0	Parent=MINJ2000Fg00079t1
MINJ2_000F.1	AUGUSTUS	CDS	547958	548323	0.71	+	0	ID=MINJ2000Fg00079t1.cds;Parent=MINJ2000Fg00079t1
MINJ2_000F.1	AUGUSTUS	stop_codon	548321	548323	.	+	0	Parent=MINJ2000Fg00079t1
MINJ2_000F.1	AUGUSTUS	three_prime_utr	548324	548401	0.52	+	.	Parent=MINJ2000Fg00079t1
MINJ2_000F.1	AUGUSTUS	transcription_end_site	548401	548401	.	+	.	Parent=MINJ2000Fg00079t1
MINJ2_000F.1	AUGUSTUS	gene	554239	555062	0.28	+	.	ID=MINJ2000Fg00080
MINJ2_000F.1	AUGUSTUS	transcript	554239	555062	0.28	+	.	ID=MINJ2000Fg00080t1;Parent=MINJ2000Fg00080
MINJ2_000F.1	AUGUSTUS	transcription_start_site	554239	554239	.	+	.	Parent=MINJ2000Fg00080t1
MINJ2_000F.1	AUGUSTUS	five_prime_utr	554239	554369	0.6	+	.	Parent=MINJ2000Fg00080t1
MINJ2_000F.1	AUGUSTUS	start_codon	554370	554372	.	+	0	Parent=MINJ2000Fg00080t1
MINJ2_000F.1	AUGUSTUS	CDS	554370	554594	1	+	0	ID=MINJ2000Fg00080t1.cds;Parent=MINJ2000Fg00080t1
MINJ2_000F.1	AUGUSTUS	stop_codon	554592	554594	.	+	0	Parent=MINJ2000Fg00080t1
MINJ2_000F.1	AUGUSTUS	three_prime_utr	554595	555062	0.48	+	.	Parent=MINJ2000Fg00080t1
MINJ2_000F.1	AUGUSTUS	transcription_end_site	555062	555062	.	+	.	Parent=MINJ2000Fg00080t1
MINJ2_000F.1	AUGUSTUS	gene	570659	571190	0.3	+	.	ID=MINJ2000Fg00081
MINJ2_000F.1	AUGUSTUS	transcript	570659	571190	0.3	+	.	ID=MINJ2000Fg00081t1;Parent=MINJ2000Fg00081
MINJ2_000F.1	AUGUSTUS	transcription_start_site	570659	570659	.	+	.	Parent=MINJ2000Fg00081t1
MINJ2_000F.1	AUGUSTUS	five_prime_utr	570659	570828	0.57	+	.	Parent=MINJ2000Fg00081t1
MINJ2_000F.1	AUGUSTUS	start_codon	570829	570831	.	+	0	Parent=MINJ2000Fg00081t1
MINJ2_000F.1	AUGUSTUS	CDS	570829	571074	0.99	+	0	ID=MINJ2000Fg00081t1.cds;Parent=MINJ2000Fg00081t1
MINJ2_000F.1	AUGUSTUS	stop_codon	571072	571074	.	+	0	Parent=MINJ2000Fg00081t1
MINJ2_000F.1	AUGUSTUS	three_prime_utr	571075	571190	0.46	+	.	Parent=MINJ2000Fg00081t1
MINJ2_000F.1	AUGUSTUS	transcription_end_site	571190	571190	.	+	.	Parent=MINJ2000Fg00081t1
MINJ2_000F.1	AUGUSTUS	gene	576719	578372	0.06	+	.	ID=MINJ2000Fg00082
MINJ2_000F.1	AUGUSTUS	transcript	576719	578372	0.06	+	.	ID=MINJ2000Fg00082t1;Parent=MINJ2000Fg00082
MINJ2_000F.1	AUGUSTUS	transcription_start_site	576719	576719	.	+	.	Parent=MINJ2000Fg00082t1
MINJ2_000F.1	AUGUSTUS	five_prime_utr	576719	576790	0.4	+	.	Parent=MINJ2000Fg00082t1
MINJ2_000F.1	AUGUSTUS	start_codon	576791	576793	.	+	0	Parent=MINJ2000Fg00082t1
MINJ2_000F.1	AUGUSTUS	intron	576820	577856	0.37	+	.	Parent=MINJ2000Fg00082t1
MINJ2_000F.1	AUGUSTUS	CDS	576791	576819	0.42	+	0	ID=MINJ2000Fg00082t1.cds;Parent=MINJ2000Fg00082t1
MINJ2_000F.1	AUGUSTUS	CDS	577857	578028	0.3	+	1	ID=MINJ2000Fg00082t1.cds;Parent=MINJ2000Fg00082t1
MINJ2_000F.1	AUGUSTUS	stop_codon	578026	578028	.	+	0	Parent=MINJ2000Fg00082t1
MINJ2_000F.1	AUGUSTUS	three_prime_utr	578029	578372	0.09	+	.	Parent=MINJ2000Fg00082t1
MINJ2_000F.1	AUGUSTUS	transcription_end_site	578372	578372	.	+	.	Parent=MINJ2000Fg00082t1
MINJ2_000F.1	AUGUSTUS	gene	581174	581528	0.13	-	.	ID=MINJ2000Fg00083
MINJ2_000F.1	AUGUSTUS	transcript	581174	581528	0.13	-	.	ID=MINJ2000Fg00083t1;Parent=MINJ2000Fg00083
MINJ2_000F.1	AUGUSTUS	transcription_end_site	581174	581174	.	-	.	Parent=MINJ2000Fg00083t1
MINJ2_000F.1	AUGUSTUS	three_prime_utr	581174	581216	0.3	-	.	Parent=MINJ2000Fg00083t1
MINJ2_000F.1	AUGUSTUS	stop_codon	581217	581219	.	-	0	Parent=MINJ2000Fg00083t1
MINJ2_000F.1	AUGUSTUS	CDS	581217	581474	1	-	0	ID=MINJ2000Fg00083t1.cds;Parent=MINJ2000Fg00083t1
MINJ2_000F.1	AUGUSTUS	start_codon	581472	581474	.	-	0	Parent=MINJ2000Fg00083t1
MINJ2_000F.1	AUGUSTUS	five_prime_utr	581475	581528	0.39	-	.	Parent=MINJ2000Fg00083t1
MINJ2_000F.1	AUGUSTUS	transcription_start_site	581528	581528	.	-	.	Parent=MINJ2000Fg00083t1
MINJ2_000F.1	AUGUSTUS	gene	584262	584668	0.11	-	.	ID=MINJ2000Fg00084
MINJ2_000F.1	AUGUSTUS	transcript	584262	584668	0.11	-	.	ID=MINJ2000Fg00084t1;Parent=MINJ2000Fg00084
MINJ2_000F.1	AUGUSTUS	transcription_end_site	584262	584262	.	-	.	Parent=MINJ2000Fg00084t1
MINJ2_000F.1	AUGUSTUS	three_prime_utr	584262	584346	0.66	-	.	Parent=MINJ2000Fg00084t1
MINJ2_000F.1	AUGUSTUS	stop_codon	584347	584349	.	-	0	Parent=MINJ2000Fg00084t1
MINJ2_000F.1	AUGUSTUS	CDS	584347	584598	0.69	-	0	ID=MINJ2000Fg00084t1.cds;Parent=MINJ2000Fg00084t1
MINJ2_000F.1	AUGUSTUS	start_codon	584596	584598	.	-	0	Parent=MINJ2000Fg00084t1
MINJ2_000F.1	AUGUSTUS	five_prime_utr	584599	584668	0.16	-	.	Parent=MINJ2000Fg00084t1
MINJ2_000F.1	AUGUSTUS	transcription_start_site	584668	584668	.	-	.	Parent=MINJ2000Fg00084t1
MINJ2_000F.1	AUGUSTUS	gene	591689	597763	0.01	+	.	ID=MINJ2000Fg00085
MINJ2_000F.1	AUGUSTUS	transcript	591689	597763	0.01	+	.	ID=MINJ2000Fg00085t1;Parent=MINJ2000Fg00085
MINJ2_000F.1	AUGUSTUS	transcription_start_site	591689	591689	.	+	.	Parent=MINJ2000Fg00085t1
MINJ2_000F.1	AUGUSTUS	five_prime_utr	591689	592100	0.14	+	.	Parent=MINJ2000Fg00085t1
MINJ2_000F.1	AUGUSTUS	start_codon	592101	592103	.	+	0	Parent=MINJ2000Fg00085t1
MINJ2_000F.1	AUGUSTUS	intron	592134	593448	0.26	+	.	Parent=MINJ2000Fg00085t1
MINJ2_000F.1	AUGUSTUS	CDS	592101	592133	0.16	+	0	ID=MINJ2000Fg00085t1.cds;Parent=MINJ2000Fg00085t1
MINJ2_000F.1	AUGUSTUS	CDS	593449	593730	0.3	+	0	ID=MINJ2000Fg00085t1.cds;Parent=MINJ2000Fg00085t1
MINJ2_000F.1	AUGUSTUS	stop_codon	593728	593730	.	+	0	Parent=MINJ2000Fg00085t1
MINJ2_000F.1	AUGUSTUS	three_prime_utr	593731	593856	0.28	+	.	Parent=MINJ2000Fg00085t1
MINJ2_000F.1	AUGUSTUS	three_prime_utr	595266	595734	0.23	+	.	Parent=MINJ2000Fg00085t1
MINJ2_000F.1	AUGUSTUS	three_prime_utr	596049	596392	0.25	+	.	Parent=MINJ2000Fg00085t1
MINJ2_000F.1	AUGUSTUS	three_prime_utr	596880	597763	0.1	+	.	Parent=MINJ2000Fg00085t1
MINJ2_000F.1	AUGUSTUS	transcription_end_site	597763	597763	.	+	.	Parent=MINJ2000Fg00085t1
MINJ2_000F.1	AUGUSTUS	gene	608089	608898	0.03	-	.	ID=MINJ2000Fg00086
MINJ2_000F.1	AUGUSTUS	transcript	608089	608898	0.03	-	.	ID=MINJ2000Fg00086t1;Parent=MINJ2000Fg00086
MINJ2_000F.1	AUGUSTUS	transcription_end_site	608089	608089	.	-	.	Parent=MINJ2000Fg00086t1
MINJ2_000F.1	AUGUSTUS	three_prime_utr	608089	608464	0.13	-	.	Parent=MINJ2000Fg00086t1
MINJ2_000F.1	AUGUSTUS	stop_codon	608465	608467	.	-	0	Parent=MINJ2000Fg00086t1
MINJ2_000F.1	AUGUSTUS	intron	608472	608555	0.52	-	.	Parent=MINJ2000Fg00086t1
MINJ2_000F.1	AUGUSTUS	CDS	608465	608471	0.52	-	1	ID=MINJ2000Fg00086t1.cds;Parent=MINJ2000Fg00086t1
MINJ2_000F.1	AUGUSTUS	CDS	608556	608797	0.68	-	0	ID=MINJ2000Fg00086t1.cds;Parent=MINJ2000Fg00086t1
MINJ2_000F.1	AUGUSTUS	start_codon	608795	608797	.	-	0	Parent=MINJ2000Fg00086t1
MINJ2_000F.1	AUGUSTUS	five_prime_utr	608798	608898	0.17	-	.	Parent=MINJ2000Fg00086t1
MINJ2_000F.1	AUGUSTUS	transcription_start_site	608898	608898	.	-	.	Parent=MINJ2000Fg00086t1
MINJ2_000F.1	AUGUSTUS	gene	617099	617517	0.19	+	.	ID=MINJ2000Fg00087
MINJ2_000F.1	AUGUSTUS	transcript	617099	617517	0.19	+	.	ID=MINJ2000Fg00087t1;Parent=MINJ2000Fg00087
MINJ2_000F.1	AUGUSTUS	transcription_start_site	617099	617099	.	+	.	Parent=MINJ2000Fg00087t1
MINJ2_000F.1	AUGUSTUS	five_prime_utr	617099	617142	0.63	+	.	Parent=MINJ2000Fg00087t1
MINJ2_000F.1	AUGUSTUS	start_codon	617143	617145	.	+	0	Parent=MINJ2000Fg00087t1
MINJ2_000F.1	AUGUSTUS	intron	617249	617312	0.77	+	.	Parent=MINJ2000Fg00087t1
MINJ2_000F.1	AUGUSTUS	CDS	617143	617248	0.77	+	0	ID=MINJ2000Fg00087t1.cds;Parent=MINJ2000Fg00087t1
MINJ2_000F.1	AUGUSTUS	CDS	617313	617485	0.56	+	2	ID=MINJ2000Fg00087t1.cds;Parent=MINJ2000Fg00087t1
MINJ2_000F.1	AUGUSTUS	stop_codon	617483	617485	.	+	0	Parent=MINJ2000Fg00087t1
MINJ2_000F.1	AUGUSTUS	three_prime_utr	617486	617517	0.37	+	.	Parent=MINJ2000Fg00087t1
MINJ2_000F.1	AUGUSTUS	transcription_end_site	617517	617517	.	+	.	Parent=MINJ2000Fg00087t1
MINJ2_000F.1	AUGUSTUS	gene	618449	623570	0.01	+	.	ID=MINJ2000Fg00088
MINJ2_000F.1	AUGUSTUS	transcript	618449	623570	0.01	+	.	ID=MINJ2000Fg00088t1;Parent=MINJ2000Fg00088
MINJ2_000F.1	AUGUSTUS	transcription_start_site	618449	618449	.	+	.	Parent=MINJ2000Fg00088t1
MINJ2_000F.1	AUGUSTUS	five_prime_utr	618449	618630	0.1	+	.	Parent=MINJ2000Fg00088t1
MINJ2_000F.1	AUGUSTUS	start_codon	618631	618633	.	+	0	Parent=MINJ2000Fg00088t1
MINJ2_000F.1	AUGUSTUS	intron	618698	619746	0.29	+	.	Parent=MINJ2000Fg00088t1
MINJ2_000F.1	AUGUSTUS	intron	619846	620325	0.95	+	.	Parent=MINJ2000Fg00088t1
MINJ2_000F.1	AUGUSTUS	CDS	618631	618697	0.27	+	0	ID=MINJ2000Fg00088t1.cds;Parent=MINJ2000Fg00088t1
MINJ2_000F.1	AUGUSTUS	CDS	619747	619845	0.95	+	2	ID=MINJ2000Fg00088t1.cds;Parent=MINJ2000Fg00088t1
MINJ2_000F.1	AUGUSTUS	CDS	620326	620450	1	+	2	ID=MINJ2000Fg00088t1.cds;Parent=MINJ2000Fg00088t1
MINJ2_000F.1	AUGUSTUS	stop_codon	620448	620450	.	+	0	Parent=MINJ2000Fg00088t1
MINJ2_000F.1	AUGUSTUS	three_prime_utr	620451	620899	0.36	+	.	Parent=MINJ2000Fg00088t1
MINJ2_000F.1	AUGUSTUS	three_prime_utr	623413	623570	0.33	+	.	Parent=MINJ2000Fg00088t1
MINJ2_000F.1	AUGUSTUS	transcription_end_site	623570	623570	.	+	.	Parent=MINJ2000Fg00088t1
MINJ2_000F.1	AUGUSTUS	gene	645081	650458	0.02	-	.	ID=MINJ2000Fg00089
MINJ2_000F.1	AUGUSTUS	transcript	645081	650458	0.02	-	.	ID=MINJ2000Fg00089t1;Parent=MINJ2000Fg00089
MINJ2_000F.1	AUGUSTUS	transcription_end_site	645081	645081	.	-	.	Parent=MINJ2000Fg00089t1
MINJ2_000F.1	AUGUSTUS	three_prime_utr	645081	645554	0.11	-	.	Parent=MINJ2000Fg00089t1
MINJ2_000F.1	AUGUSTUS	stop_codon	650082	650084	.	-	0	Parent=MINJ2000Fg00089t1
MINJ2_000F.1	AUGUSTUS	CDS	650082	650417	0.79	-	0	ID=MINJ2000Fg00089t1.cds;Parent=MINJ2000Fg00089t1
MINJ2_000F.1	AUGUSTUS	start_codon	650415	650417	.	-	0	Parent=MINJ2000Fg00089t1
MINJ2_000F.1	AUGUSTUS	five_prime_utr	650418	650458	0.3	-	.	Parent=MINJ2000Fg00089t1
MINJ2_000F.1	AUGUSTUS	transcription_start_site	650458	650458	.	-	.	Parent=MINJ2000Fg00089t1
MINJ2_000F.1	AUGUSTUS	gene	650550	651558	0.47	-	.	ID=MINJ2000Fg00090
MINJ2_000F.1	AUGUSTUS	transcript	650550	651558	0.24	-	.	ID=MINJ2000Fg00090t1;Parent=MINJ2000Fg00090
MINJ2_000F.1	AUGUSTUS	transcription_end_site	650550	650550	.	-	.	Parent=MINJ2000Fg00090t1
MINJ2_000F.1	AUGUSTUS	three_prime_utr	650550	650578	0.74	-	.	Parent=MINJ2000Fg00090t1
MINJ2_000F.1	AUGUSTUS	stop_codon	650579	650581	.	-	0	Parent=MINJ2000Fg00090t1
MINJ2_000F.1	AUGUSTUS	intron	650752	650794	0.38	-	.	Parent=MINJ2000Fg00090t1
MINJ2_000F.1	AUGUSTUS	intron	651017	651153	0.95	-	.	Parent=MINJ2000Fg00090t1
MINJ2_000F.1	AUGUSTUS	intron	651280	651327	1	-	.	Parent=MINJ2000Fg00090t1
MINJ2_000F.1	AUGUSTUS	CDS	650579	650751	0.99	-	2	ID=MINJ2000Fg00090t1.cds;Parent=MINJ2000Fg00090t1
MINJ2_000F.1	AUGUSTUS	CDS	650795	651016	0.37	-	2	ID=MINJ2000Fg00090t1.cds;Parent=MINJ2000Fg00090t1
MINJ2_000F.1	AUGUSTUS	CDS	651154	651279	1	-	2	ID=MINJ2000Fg00090t1.cds;Parent=MINJ2000Fg00090t1
MINJ2_000F.1	AUGUSTUS	CDS	651328	651526	1	-	0	ID=MINJ2000Fg00090t1.cds;Parent=MINJ2000Fg00090t1
MINJ2_000F.1	AUGUSTUS	start_codon	651524	651526	.	-	0	Parent=MINJ2000Fg00090t1
MINJ2_000F.1	AUGUSTUS	five_prime_utr	651527	651558	0.89	-	.	Parent=MINJ2000Fg00090t1
MINJ2_000F.1	AUGUSTUS	transcription_start_site	651558	651558	.	-	.	Parent=MINJ2000Fg00090t1
MINJ2_000F.1	AUGUSTUS	transcript	650550	651558	0.23	-	.	ID=MINJ2000Fg00090t2;Parent=MINJ2000Fg00090
MINJ2_000F.1	AUGUSTUS	transcription_end_site	650550	650550	.	-	.	Parent=MINJ2000Fg00090t2
MINJ2_000F.1	AUGUSTUS	three_prime_utr	650550	650578	0.74	-	.	Parent=MINJ2000Fg00090t2
MINJ2_000F.1	AUGUSTUS	stop_codon	650579	650581	.	-	0	Parent=MINJ2000Fg00090t2
MINJ2_000F.1	AUGUSTUS	intron	650752	650812	0.36	-	.	Parent=MINJ2000Fg00090t2
MINJ2_000F.1	AUGUSTUS	intron	651017	651153	0.95	-	.	Parent=MINJ2000Fg00090t2
MINJ2_000F.1	AUGUSTUS	intron	651280	651327	1	-	.	Parent=MINJ2000Fg00090t2
MINJ2_000F.1	AUGUSTUS	CDS	650579	650751	0.99	-	2	ID=MINJ2000Fg00090t2.cds;Parent=MINJ2000Fg00090t2
MINJ2_000F.1	AUGUSTUS	CDS	650813	651016	0.35	-	2	ID=MINJ2000Fg00090t2.cds;Parent=MINJ2000Fg00090t2
MINJ2_000F.1	AUGUSTUS	CDS	651154	651279	1	-	2	ID=MINJ2000Fg00090t2.cds;Parent=MINJ2000Fg00090t2
MINJ2_000F.1	AUGUSTUS	CDS	651328	651526	1	-	0	ID=MINJ2000Fg00090t2.cds;Parent=MINJ2000Fg00090t2
MINJ2_000F.1	AUGUSTUS	start_codon	651524	651526	.	-	0	Parent=MINJ2000Fg00090t2
MINJ2_000F.1	AUGUSTUS	five_prime_utr	651527	651558	0.89	-	.	Parent=MINJ2000Fg00090t2
MINJ2_000F.1	AUGUSTUS	transcription_start_site	651558	651558	.	-	.	Parent=MINJ2000Fg00090t2
MINJ2_000F.1	AUGUSTUS	gene	659939	660688	0.11	+	.	ID=MINJ2000Fg00091
MINJ2_000F.1	AUGUSTUS	transcript	659939	660688	0.11	+	.	ID=MINJ2000Fg00091t1;Parent=MINJ2000Fg00091
MINJ2_000F.1	AUGUSTUS	transcription_start_site	659939	659939	.	+	.	Parent=MINJ2000Fg00091t1
MINJ2_000F.1	AUGUSTUS	five_prime_utr	659939	660096	0.29	+	.	Parent=MINJ2000Fg00091t1
MINJ2_000F.1	AUGUSTUS	start_codon	660097	660099	.	+	0	Parent=MINJ2000Fg00091t1
MINJ2_000F.1	AUGUSTUS	intron	660226	660455	0.95	+	.	Parent=MINJ2000Fg00091t1
MINJ2_000F.1	AUGUSTUS	CDS	660097	660225	0.5	+	0	ID=MINJ2000Fg00091t1.cds;Parent=MINJ2000Fg00091t1
MINJ2_000F.1	AUGUSTUS	CDS	660456	660641	0.48	+	0	ID=MINJ2000Fg00091t1.cds;Parent=MINJ2000Fg00091t1
MINJ2_000F.1	AUGUSTUS	stop_codon	660639	660641	.	+	0	Parent=MINJ2000Fg00091t1
MINJ2_000F.1	AUGUSTUS	three_prime_utr	660642	660688	0.22	+	.	Parent=MINJ2000Fg00091t1
MINJ2_000F.1	AUGUSTUS	transcription_end_site	660688	660688	.	+	.	Parent=MINJ2000Fg00091t1
MINJ2_000F.1	AUGUSTUS	gene	676532	676838	0.19	-	.	ID=MINJ2000Fg00092
MINJ2_000F.1	AUGUSTUS	transcript	676532	676838	0.19	-	.	ID=MINJ2000Fg00092t1;Parent=MINJ2000Fg00092
MINJ2_000F.1	AUGUSTUS	transcription_end_site	676532	676532	.	-	.	Parent=MINJ2000Fg00092t1
MINJ2_000F.1	AUGUSTUS	three_prime_utr	676532	676560	0.69	-	.	Parent=MINJ2000Fg00092t1
MINJ2_000F.1	AUGUSTUS	stop_codon	676561	676563	.	-	0	Parent=MINJ2000Fg00092t1
MINJ2_000F.1	AUGUSTUS	CDS	676561	676767	0.58	-	0	ID=MINJ2000Fg00092t1.cds;Parent=MINJ2000Fg00092t1
MINJ2_000F.1	AUGUSTUS	start_codon	676765	676767	.	-	0	Parent=MINJ2000Fg00092t1
MINJ2_000F.1	AUGUSTUS	five_prime_utr	676768	676838	0.25	-	.	Parent=MINJ2000Fg00092t1
MINJ2_000F.1	AUGUSTUS	transcription_start_site	676838	676838	.	-	.	Parent=MINJ2000Fg00092t1
MINJ2_000F.1	AUGUSTUS	gene	679732	680368	0.3	-	.	ID=MINJ2000Fg00093
MINJ2_000F.1	AUGUSTUS	transcript	679732	680368	0.3	-	.	ID=MINJ2000Fg00093t1;Parent=MINJ2000Fg00093
MINJ2_000F.1	AUGUSTUS	transcription_end_site	679732	679732	.	-	.	Parent=MINJ2000Fg00093t1
MINJ2_000F.1	AUGUSTUS	three_prime_utr	679732	679771	0.87	-	.	Parent=MINJ2000Fg00093t1
MINJ2_000F.1	AUGUSTUS	stop_codon	679772	679774	.	-	0	Parent=MINJ2000Fg00093t1
MINJ2_000F.1	AUGUSTUS	CDS	679772	680218	0.71	-	0	ID=MINJ2000Fg00093t1.cds;Parent=MINJ2000Fg00093t1
MINJ2_000F.1	AUGUSTUS	start_codon	680216	680218	.	-	0	Parent=MINJ2000Fg00093t1
MINJ2_000F.1	AUGUSTUS	five_prime_utr	680219	680368	0.31	-	.	Parent=MINJ2000Fg00093t1
MINJ2_000F.1	AUGUSTUS	transcription_start_site	680368	680368	.	-	.	Parent=MINJ2000Fg00093t1
MINJ2_000F.1	AUGUSTUS	gene	681289	682138	0.24	+	.	ID=MINJ2000Fg00094
MINJ2_000F.1	AUGUSTUS	transcript	681289	682138	0.24	+	.	ID=MINJ2000Fg00094t1;Parent=MINJ2000Fg00094
MINJ2_000F.1	AUGUSTUS	transcription_start_site	681289	681289	.	+	.	Parent=MINJ2000Fg00094t1
MINJ2_000F.1	AUGUSTUS	five_prime_utr	681289	681796	0.46	+	.	Parent=MINJ2000Fg00094t1
MINJ2_000F.1	AUGUSTUS	start_codon	681797	681799	.	+	0	Parent=MINJ2000Fg00094t1
MINJ2_000F.1	AUGUSTUS	CDS	681797	682075	0.59	+	0	ID=MINJ2000Fg00094t1.cds;Parent=MINJ2000Fg00094t1
MINJ2_000F.1	AUGUSTUS	stop_codon	682073	682075	.	+	0	Parent=MINJ2000Fg00094t1
MINJ2_000F.1	AUGUSTUS	three_prime_utr	682076	682138	0.56	+	.	Parent=MINJ2000Fg00094t1
MINJ2_000F.1	AUGUSTUS	transcription_end_site	682138	682138	.	+	.	Parent=MINJ2000Fg00094t1
MINJ2_000F.1	AUGUSTUS	gene	684445	686128	0.19	-	.	ID=MINJ2000Fg00095
MINJ2_000F.1	AUGUSTUS	transcript	684445	686128	0.19	-	.	ID=MINJ2000Fg00095t1;Parent=MINJ2000Fg00095
MINJ2_000F.1	AUGUSTUS	transcription_end_site	684445	684445	.	-	.	Parent=MINJ2000Fg00095t1
MINJ2_000F.1	AUGUSTUS	three_prime_utr	684445	684543	0.43	-	.	Parent=MINJ2000Fg00095t1
MINJ2_000F.1	AUGUSTUS	stop_codon	684544	684546	.	-	0	Parent=MINJ2000Fg00095t1
MINJ2_000F.1	AUGUSTUS	CDS	684544	684792	0.65	-	0	ID=MINJ2000Fg00095t1.cds;Parent=MINJ2000Fg00095t1
MINJ2_000F.1	AUGUSTUS	start_codon	684790	684792	.	-	0	Parent=MINJ2000Fg00095t1
MINJ2_000F.1	AUGUSTUS	five_prime_utr	684793	684859	0.39	-	.	Parent=MINJ2000Fg00095t1
MINJ2_000F.1	AUGUSTUS	five_prime_utr	686086	686128	0.65	-	.	Parent=MINJ2000Fg00095t1
MINJ2_000F.1	AUGUSTUS	transcription_start_site	686128	686128	.	-	.	Parent=MINJ2000Fg00095t1
MINJ2_000F.1	AUGUSTUS	gene	687199	687774	0.08	+	.	ID=MINJ2000Fg00096
MINJ2_000F.1	AUGUSTUS	transcript	687199	687774	0.08	+	.	ID=MINJ2000Fg00096t1;Parent=MINJ2000Fg00096
MINJ2_000F.1	AUGUSTUS	transcription_start_site	687199	687199	.	+	.	Parent=MINJ2000Fg00096t1
MINJ2_000F.1	AUGUSTUS	five_prime_utr	687199	687450	0.55	+	.	Parent=MINJ2000Fg00096t1
MINJ2_000F.1	AUGUSTUS	start_codon	687451	687453	.	+	0	Parent=MINJ2000Fg00096t1
MINJ2_000F.1	AUGUSTUS	CDS	687451	687735	0.92	+	0	ID=MINJ2000Fg00096t1.cds;Parent=MINJ2000Fg00096t1
MINJ2_000F.1	AUGUSTUS	stop_codon	687733	687735	.	+	0	Parent=MINJ2000Fg00096t1
MINJ2_000F.1	AUGUSTUS	three_prime_utr	687736	687774	0.23	+	.	Parent=MINJ2000Fg00096t1
MINJ2_000F.1	AUGUSTUS	transcription_end_site	687774	687774	.	+	.	Parent=MINJ2000Fg00096t1
MINJ2_000F.1	AUGUSTUS	gene	706056	707088	0.23	-	.	ID=MINJ2000Fg00097
MINJ2_000F.1	AUGUSTUS	transcript	706056	707088	0.23	-	.	ID=MINJ2000Fg00097t1;Parent=MINJ2000Fg00097
MINJ2_000F.1	AUGUSTUS	transcription_end_site	706056	706056	.	-	.	Parent=MINJ2000Fg00097t1
MINJ2_000F.1	AUGUSTUS	three_prime_utr	706056	706655	0.4	-	.	Parent=MINJ2000Fg00097t1
MINJ2_000F.1	AUGUSTUS	stop_codon	706656	706658	.	-	0	Parent=MINJ2000Fg00097t1
MINJ2_000F.1	AUGUSTUS	CDS	706656	706928	0.79	-	0	ID=MINJ2000Fg00097t1.cds;Parent=MINJ2000Fg00097t1
MINJ2_000F.1	AUGUSTUS	start_codon	706926	706928	.	-	0	Parent=MINJ2000Fg00097t1
MINJ2_000F.1	AUGUSTUS	five_prime_utr	706929	707088	0.61	-	.	Parent=MINJ2000Fg00097t1
MINJ2_000F.1	AUGUSTUS	transcription_start_site	707088	707088	.	-	.	Parent=MINJ2000Fg00097t1
MINJ2_000F.1	AUGUSTUS	gene	708869	709755	0.16	+	.	ID=MINJ2000Fg00098
MINJ2_000F.1	AUGUSTUS	transcript	708869	709755	0.16	+	.	ID=MINJ2000Fg00098t1;Parent=MINJ2000Fg00098
MINJ2_000F.1	AUGUSTUS	transcription_start_site	708869	708869	.	+	.	Parent=MINJ2000Fg00098t1
MINJ2_000F.1	AUGUSTUS	five_prime_utr	708869	708907	0.4	+	.	Parent=MINJ2000Fg00098t1
MINJ2_000F.1	AUGUSTUS	start_codon	708908	708910	.	+	0	Parent=MINJ2000Fg00098t1
MINJ2_000F.1	AUGUSTUS	CDS	708908	709150	0.88	+	0	ID=MINJ2000Fg00098t1.cds;Parent=MINJ2000Fg00098t1
MINJ2_000F.1	AUGUSTUS	stop_codon	709148	709150	.	+	0	Parent=MINJ2000Fg00098t1
MINJ2_000F.1	AUGUSTUS	three_prime_utr	709151	709755	0.46	+	.	Parent=MINJ2000Fg00098t1
MINJ2_000F.1	AUGUSTUS	transcription_end_site	709755	709755	.	+	.	Parent=MINJ2000Fg00098t1
MINJ2_000F.1	AUGUSTUS	gene	716779	718115	0.11	+	.	ID=MINJ2000Fg00099
MINJ2_000F.1	AUGUSTUS	transcript	716779	718115	0.11	+	.	ID=MINJ2000Fg00099t1;Parent=MINJ2000Fg00099
MINJ2_000F.1	AUGUSTUS	transcription_start_site	716779	716779	.	+	.	Parent=MINJ2000Fg00099t1
MINJ2_000F.1	AUGUSTUS	five_prime_utr	716779	717487	0.44	+	.	Parent=MINJ2000Fg00099t1
MINJ2_000F.1	AUGUSTUS	start_codon	717488	717490	.	+	0	Parent=MINJ2000Fg00099t1
MINJ2_000F.1	AUGUSTUS	CDS	717488	717697	0.99	+	0	ID=MINJ2000Fg00099t1.cds;Parent=MINJ2000Fg00099t1
MINJ2_000F.1	AUGUSTUS	stop_codon	717695	717697	.	+	0	Parent=MINJ2000Fg00099t1
MINJ2_000F.1	AUGUSTUS	three_prime_utr	717698	718115	0.37	+	.	Parent=MINJ2000Fg00099t1
MINJ2_000F.1	AUGUSTUS	transcription_end_site	718115	718115	.	+	.	Parent=MINJ2000Fg00099t1
MINJ2_000F.1	AUGUSTUS	gene	733969	734795	0.34	+	.	ID=MINJ2000Fg00100
MINJ2_000F.1	AUGUSTUS	transcript	733969	734795	0.34	+	.	ID=MINJ2000Fg00100t1;Parent=MINJ2000Fg00100
MINJ2_000F.1	AUGUSTUS	transcription_start_site	733969	733969	.	+	.	Parent=MINJ2000Fg00100t1
MINJ2_000F.1	AUGUSTUS	five_prime_utr	733969	734002	0.7	+	.	Parent=MINJ2000Fg00100t1
MINJ2_000F.1	AUGUSTUS	start_codon	734003	734005	.	+	0	Parent=MINJ2000Fg00100t1
MINJ2_000F.1	AUGUSTUS	CDS	734003	734746	0.94	+	0	ID=MINJ2000Fg00100t1.cds;Parent=MINJ2000Fg00100t1
MINJ2_000F.1	AUGUSTUS	stop_codon	734744	734746	.	+	0	Parent=MINJ2000Fg00100t1
MINJ2_000F.1	AUGUSTUS	three_prime_utr	734747	734795	0.5	+	.	Parent=MINJ2000Fg00100t1
MINJ2_000F.1	AUGUSTUS	transcription_end_site	734795	734795	.	+	.	Parent=MINJ2000Fg00100t1
MINJ2_000F.1	AUGUSTUS	gene	739929	742573	0.04	+	.	ID=MINJ2000Fg00101
MINJ2_000F.1	AUGUSTUS	transcript	739929	742573	0.04	+	.	ID=MINJ2000Fg00101t1;Parent=MINJ2000Fg00101
MINJ2_000F.1	AUGUSTUS	transcription_start_site	739929	739929	.	+	.	Parent=MINJ2000Fg00101t1
MINJ2_000F.1	AUGUSTUS	five_prime_utr	739929	739978	0.84	+	.	Parent=MINJ2000Fg00101t1
MINJ2_000F.1	AUGUSTUS	start_codon	739979	739981	.	+	0	Parent=MINJ2000Fg00101t1
MINJ2_000F.1	AUGUSTUS	intron	740035	740076	0.98	+	.	Parent=MINJ2000Fg00101t1
MINJ2_000F.1	AUGUSTUS	intron	740228	740266	0.81	+	.	Parent=MINJ2000Fg00101t1
MINJ2_000F.1	AUGUSTUS	intron	740451	740488	0.64	+	.	Parent=MINJ2000Fg00101t1
MINJ2_000F.1	AUGUSTUS	intron	740672	740711	0.8	+	.	Parent=MINJ2000Fg00101t1
MINJ2_000F.1	AUGUSTUS	CDS	739979	740034	0.96	+	0	ID=MINJ2000Fg00101t1.cds;Parent=MINJ2000Fg00101t1
MINJ2_000F.1	AUGUSTUS	CDS	740077	740227	0.95	+	1	ID=MINJ2000Fg00101t1.cds;Parent=MINJ2000Fg00101t1
MINJ2_000F.1	AUGUSTUS	CDS	740267	740450	0.72	+	0	ID=MINJ2000Fg00101t1.cds;Parent=MINJ2000Fg00101t1
MINJ2_000F.1	AUGUSTUS	CDS	740489	740671	0.74	+	2	ID=MINJ2000Fg00101t1.cds;Parent=MINJ2000Fg00101t1
MINJ2_000F.1	AUGUSTUS	CDS	740712	740827	0.98	+	2	ID=MINJ2000Fg00101t1.cds;Parent=MINJ2000Fg00101t1
MINJ2_000F.1	AUGUSTUS	stop_codon	740825	740827	.	+	0	Parent=MINJ2000Fg00101t1
MINJ2_000F.1	AUGUSTUS	three_prime_utr	740828	740996	0.95	+	.	Parent=MINJ2000Fg00101t1
MINJ2_000F.1	AUGUSTUS	three_prime_utr	742214	742573	0.1	+	.	Parent=MINJ2000Fg00101t1
MINJ2_000F.1	AUGUSTUS	transcription_end_site	742573	742573	.	+	.	Parent=MINJ2000Fg00101t1
MINJ2_000F.1	AUGUSTUS	gene	748659	749427	0.1	+	.	ID=MINJ2000Fg00102
MINJ2_000F.1	AUGUSTUS	transcript	748659	749427	0.1	+	.	ID=MINJ2000Fg00102t1;Parent=MINJ2000Fg00102
MINJ2_000F.1	AUGUSTUS	transcription_start_site	748659	748659	.	+	.	Parent=MINJ2000Fg00102t1
MINJ2_000F.1	AUGUSTUS	five_prime_utr	748659	748728	0.62	+	.	Parent=MINJ2000Fg00102t1
MINJ2_000F.1	AUGUSTUS	start_codon	748729	748731	.	+	0	Parent=MINJ2000Fg00102t1
MINJ2_000F.1	AUGUSTUS	intron	748789	748833	0.96	+	.	Parent=MINJ2000Fg00102t1
MINJ2_000F.1	AUGUSTUS	intron	748969	749023	0.87	+	.	Parent=MINJ2000Fg00102t1
MINJ2_000F.1	AUGUSTUS	CDS	748729	748788	0.96	+	0	ID=MINJ2000Fg00102t1.cds;Parent=MINJ2000Fg00102t1
MINJ2_000F.1	AUGUSTUS	CDS	748834	748968	0.87	+	0	ID=MINJ2000Fg00102t1.cds;Parent=MINJ2000Fg00102t1
MINJ2_000F.1	AUGUSTUS	CDS	749024	749293	0.85	+	0	ID=MINJ2000Fg00102t1.cds;Parent=MINJ2000Fg00102t1
MINJ2_000F.1	AUGUSTUS	stop_codon	749291	749293	.	+	0	Parent=MINJ2000Fg00102t1
MINJ2_000F.1	AUGUSTUS	three_prime_utr	749294	749427	0.2	+	.	Parent=MINJ2000Fg00102t1
MINJ2_000F.1	AUGUSTUS	transcription_end_site	749427	749427	.	+	.	Parent=MINJ2000Fg00102t1
MINJ2_000F.1	AUGUSTUS	gene	756679	757629	0.15	+	.	ID=MINJ2000Fg00103
MINJ2_000F.1	AUGUSTUS	transcript	756679	757629	0.15	+	.	ID=MINJ2000Fg00103t1;Parent=MINJ2000Fg00103
MINJ2_000F.1	AUGUSTUS	transcription_start_site	756679	756679	.	+	.	Parent=MINJ2000Fg00103t1
MINJ2_000F.1	AUGUSTUS	five_prime_utr	756679	756728	0.31	+	.	Parent=MINJ2000Fg00103t1
MINJ2_000F.1	AUGUSTUS	start_codon	756729	756731	.	+	0	Parent=MINJ2000Fg00103t1
MINJ2_000F.1	AUGUSTUS	intron	756929	757353	0.77	+	.	Parent=MINJ2000Fg00103t1
MINJ2_000F.1	AUGUSTUS	CDS	756729	756928	0.76	+	0	ID=MINJ2000Fg00103t1.cds;Parent=MINJ2000Fg00103t1
MINJ2_000F.1	AUGUSTUS	CDS	757354	757513	0.77	+	1	ID=MINJ2000Fg00103t1.cds;Parent=MINJ2000Fg00103t1
MINJ2_000F.1	AUGUSTUS	stop_codon	757511	757513	.	+	0	Parent=MINJ2000Fg00103t1
MINJ2_000F.1	AUGUSTUS	three_prime_utr	757514	757629	0.57	+	.	Parent=MINJ2000Fg00103t1
MINJ2_000F.1	AUGUSTUS	transcription_end_site	757629	757629	.	+	.	Parent=MINJ2000Fg00103t1
MINJ2_000F.1	AUGUSTUS	gene	777645	779211	0.12	-	.	ID=MINJ2000Fg00104
MINJ2_000F.1	AUGUSTUS	transcript	777645	779211	0.12	-	.	ID=MINJ2000Fg00104t1;Parent=MINJ2000Fg00104
MINJ2_000F.1	AUGUSTUS	transcription_end_site	777645	777645	.	-	.	Parent=MINJ2000Fg00104t1
MINJ2_000F.1	AUGUSTUS	three_prime_utr	777645	777708	0.22	-	.	Parent=MINJ2000Fg00104t1
MINJ2_000F.1	AUGUSTUS	stop_codon	777709	777711	.	-	0	Parent=MINJ2000Fg00104t1
MINJ2_000F.1	AUGUSTUS	intron	777849	778038	0.99	-	.	Parent=MINJ2000Fg00104t1
MINJ2_000F.1	AUGUSTUS	intron	778319	779118	0.76	-	.	Parent=MINJ2000Fg00104t1
MINJ2_000F.1	AUGUSTUS	CDS	777709	777848	0.98	-	2	ID=MINJ2000Fg00104t1.cds;Parent=MINJ2000Fg00104t1
MINJ2_000F.1	AUGUSTUS	CDS	778039	778318	0.8	-	0	ID=MINJ2000Fg00104t1.cds;Parent=MINJ2000Fg00104t1
MINJ2_000F.1	AUGUSTUS	CDS	779119	779178	0.7	-	0	ID=MINJ2000Fg00104t1.cds;Parent=MINJ2000Fg00104t1
MINJ2_000F.1	AUGUSTUS	start_codon	779176	779178	.	-	0	Parent=MINJ2000Fg00104t1
MINJ2_000F.1	AUGUSTUS	five_prime_utr	779179	779211	0.83	-	.	Parent=MINJ2000Fg00104t1
MINJ2_000F.1	AUGUSTUS	transcription_start_site	779211	779211	.	-	.	Parent=MINJ2000Fg00104t1
MINJ2_000F.1	AUGUSTUS	gene	779635	780961	0.02	-	.	ID=MINJ2000Fg00105
MINJ2_000F.1	AUGUSTUS	transcript	779635	780961	0.02	-	.	ID=MINJ2000Fg00105t1;Parent=MINJ2000Fg00105
MINJ2_000F.1	AUGUSTUS	transcription_end_site	779635	779635	.	-	.	Parent=MINJ2000Fg00105t1
MINJ2_000F.1	AUGUSTUS	three_prime_utr	779635	780267	0.22	-	.	Parent=MINJ2000Fg00105t1
MINJ2_000F.1	AUGUSTUS	stop_codon	780268	780270	.	-	0	Parent=MINJ2000Fg00105t1
MINJ2_000F.1	AUGUSTUS	intron	780276	780580	0.25	-	.	Parent=MINJ2000Fg00105t1
MINJ2_000F.1	AUGUSTUS	CDS	780268	780275	0.25	-	2	ID=MINJ2000Fg00105t1.cds;Parent=MINJ2000Fg00105t1
MINJ2_000F.1	AUGUSTUS	CDS	780581	780830	0.38	-	0	ID=MINJ2000Fg00105t1.cds;Parent=MINJ2000Fg00105t1
MINJ2_000F.1	AUGUSTUS	start_codon	780828	780830	.	-	0	Parent=MINJ2000Fg00105t1
MINJ2_000F.1	AUGUSTUS	five_prime_utr	780831	780961	0.13	-	.	Parent=MINJ2000Fg00105t1
MINJ2_000F.1	AUGUSTUS	transcription_start_site	780961	780961	.	-	.	Parent=MINJ2000Fg00105t1
MINJ2_000F.1	AUGUSTUS	gene	786246	790641	0.1	-	.	ID=MINJ2000Fg00106
MINJ2_000F.1	AUGUSTUS	transcript	786246	790641	0.1	-	.	ID=MINJ2000Fg00106t1;Parent=MINJ2000Fg00106
MINJ2_000F.1	AUGUSTUS	transcription_end_site	786246	786246	.	-	.	Parent=MINJ2000Fg00106t1
MINJ2_000F.1	AUGUSTUS	three_prime_utr	786246	786498	0.4	-	.	Parent=MINJ2000Fg00106t1
MINJ2_000F.1	AUGUSTUS	three_prime_utr	787294	788979	0.23	-	.	Parent=MINJ2000Fg00106t1
MINJ2_000F.1	AUGUSTUS	three_prime_utr	790248	790319	0.94	-	.	Parent=MINJ2000Fg00106t1
MINJ2_000F.1	AUGUSTUS	stop_codon	790320	790322	.	-	0	Parent=MINJ2000Fg00106t1
MINJ2_000F.1	AUGUSTUS	CDS	790320	790607	0.95	-	0	ID=MINJ2000Fg00106t1.cds;Parent=MINJ2000Fg00106t1
MINJ2_000F.1	AUGUSTUS	start_codon	790605	790607	.	-	0	Parent=MINJ2000Fg00106t1
MINJ2_000F.1	AUGUSTUS	five_prime_utr	790608	790641	0.8	-	.	Parent=MINJ2000Fg00106t1
MINJ2_000F.1	AUGUSTUS	transcription_start_site	790641	790641	.	-	.	Parent=MINJ2000Fg00106t1
MINJ2_000F.1	AUGUSTUS	gene	802255	804151	0.27	-	.	ID=MINJ2000Fg00107
MINJ2_000F.1	AUGUSTUS	transcript	802255	804151	0.27	-	.	ID=MINJ2000Fg00107t1;Parent=MINJ2000Fg00107
MINJ2_000F.1	AUGUSTUS	transcription_end_site	802255	802255	.	-	.	Parent=MINJ2000Fg00107t1
MINJ2_000F.1	AUGUSTUS	three_prime_utr	802255	802559	0.67	-	.	Parent=MINJ2000Fg00107t1
MINJ2_000F.1	AUGUSTUS	stop_codon	802560	802562	.	-	0	Parent=MINJ2000Fg00107t1
MINJ2_000F.1	AUGUSTUS	intron	802702	803478	0.82	-	.	Parent=MINJ2000Fg00107t1
MINJ2_000F.1	AUGUSTUS	intron	803620	803669	0.99	-	.	Parent=MINJ2000Fg00107t1
MINJ2_000F.1	AUGUSTUS	intron	803794	803869	0.71	-	.	Parent=MINJ2000Fg00107t1
MINJ2_000F.1	AUGUSTUS	CDS	802560	802701	0.88	-	1	ID=MINJ2000Fg00107t1.cds;Parent=MINJ2000Fg00107t1
MINJ2_000F.1	AUGUSTUS	CDS	803479	803619	0.91	-	1	ID=MINJ2000Fg00107t1.cds;Parent=MINJ2000Fg00107t1
MINJ2_000F.1	AUGUSTUS	CDS	803670	803793	0.71	-	2	ID=MINJ2000Fg00107t1.cds;Parent=MINJ2000Fg00107t1
MINJ2_000F.1	AUGUSTUS	CDS	803870	804119	0.97	-	0	ID=MINJ2000Fg00107t1.cds;Parent=MINJ2000Fg00107t1
MINJ2_000F.1	AUGUSTUS	start_codon	804117	804119	.	-	0	Parent=MINJ2000Fg00107t1
MINJ2_000F.1	AUGUSTUS	five_prime_utr	804120	804151	0.73	-	.	Parent=MINJ2000Fg00107t1
MINJ2_000F.1	AUGUSTUS	transcription_start_site	804151	804151	.	-	.	Parent=MINJ2000Fg00107t1
MINJ2_000F.1	AUGUSTUS	gene	817243	821501	0.01	-	.	ID=MINJ2000Fg00108
MINJ2_000F.1	AUGUSTUS	transcript	817243	821501	0.01	-	.	ID=MINJ2000Fg00108t1;Parent=MINJ2000Fg00108
MINJ2_000F.1	AUGUSTUS	transcription_end_site	817243	817243	.	-	.	Parent=MINJ2000Fg00108t1
MINJ2_000F.1	AUGUSTUS	three_prime_utr	817243	817702	0.01	-	.	Parent=MINJ2000Fg00108t1
MINJ2_000F.1	AUGUSTUS	stop_codon	817703	817705	.	-	0	Parent=MINJ2000Fg00108t1
MINJ2_000F.1	AUGUSTUS	intron	817733	819975	0.05	-	.	Parent=MINJ2000Fg00108t1
MINJ2_000F.1	AUGUSTUS	intron	820208	821398	0.5	-	.	Parent=MINJ2000Fg00108t1
MINJ2_000F.1	AUGUSTUS	CDS	817703	817732	0.05	-	0	ID=MINJ2000Fg00108t1.cds;Parent=MINJ2000Fg00108t1
MINJ2_000F.1	AUGUSTUS	CDS	819976	820207	0.21	-	1	ID=MINJ2000Fg00108t1.cds;Parent=MINJ2000Fg00108t1
MINJ2_000F.1	AUGUSTUS	CDS	821399	821448	0.95	-	0	ID=MINJ2000Fg00108t1.cds;Parent=MINJ2000Fg00108t1
MINJ2_000F.1	AUGUSTUS	start_codon	821446	821448	.	-	0	Parent=MINJ2000Fg00108t1
MINJ2_000F.1	AUGUSTUS	five_prime_utr	821449	821501	0.5	-	.	Parent=MINJ2000Fg00108t1
MINJ2_000F.1	AUGUSTUS	transcription_start_site	821501	821501	.	-	.	Parent=MINJ2000Fg00108t1
MINJ2_000F.1	AUGUSTUS	gene	861082	861883	0.28	+	.	ID=MINJ2000Fg00109
MINJ2_000F.1	AUGUSTUS	transcript	861082	861883	0.28	+	.	ID=MINJ2000Fg00109t1;Parent=MINJ2000Fg00109
MINJ2_000F.1	AUGUSTUS	transcription_start_site	861082	861082	.	+	.	Parent=MINJ2000Fg00109t1
MINJ2_000F.1	AUGUSTUS	five_prime_utr	861082	861129	0.7	+	.	Parent=MINJ2000Fg00109t1
MINJ2_000F.1	AUGUSTUS	start_codon	861130	861132	.	+	0	Parent=MINJ2000Fg00109t1
MINJ2_000F.1	AUGUSTUS	intron	861289	861499	0.51	+	.	Parent=MINJ2000Fg00109t1
MINJ2_000F.1	AUGUSTUS	CDS	861130	861288	0.75	+	0	ID=MINJ2000Fg00109t1.cds;Parent=MINJ2000Fg00109t1
MINJ2_000F.1	AUGUSTUS	CDS	861500	861553	0.55	+	0	ID=MINJ2000Fg00109t1.cds;Parent=MINJ2000Fg00109t1
MINJ2_000F.1	AUGUSTUS	stop_codon	861551	861553	.	+	0	Parent=MINJ2000Fg00109t1
MINJ2_000F.1	AUGUSTUS	three_prime_utr	861554	861883	0.39	+	.	Parent=MINJ2000Fg00109t1
MINJ2_000F.1	AUGUSTUS	transcription_end_site	861883	861883	.	+	.	Parent=MINJ2000Fg00109t1
MINJ2_000F.1	AUGUSTUS	gene	864312	865436	0.11	+	.	ID=MINJ2000Fg00110
MINJ2_000F.1	AUGUSTUS	transcript	864312	865436	0.11	+	.	ID=MINJ2000Fg00110t1;Parent=MINJ2000Fg00110
MINJ2_000F.1	AUGUSTUS	transcription_start_site	864312	864312	.	+	.	Parent=MINJ2000Fg00110t1
MINJ2_000F.1	AUGUSTUS	five_prime_utr	864312	864415	0.81	+	.	Parent=MINJ2000Fg00110t1
MINJ2_000F.1	AUGUSTUS	start_codon	864416	864418	.	+	0	Parent=MINJ2000Fg00110t1
MINJ2_000F.1	AUGUSTUS	intron	864585	864786	0.62	+	.	Parent=MINJ2000Fg00110t1
MINJ2_000F.1	AUGUSTUS	CDS	864416	864584	0.99	+	0	ID=MINJ2000Fg00110t1.cds;Parent=MINJ2000Fg00110t1
MINJ2_000F.1	AUGUSTUS	CDS	864787	864863	0.58	+	2	ID=MINJ2000Fg00110t1.cds;Parent=MINJ2000Fg00110t1
MINJ2_000F.1	AUGUSTUS	stop_codon	864861	864863	.	+	0	Parent=MINJ2000Fg00110t1
MINJ2_000F.1	AUGUSTUS	three_prime_utr	864864	865436	0.14	+	.	Parent=MINJ2000Fg00110t1
MINJ2_000F.1	AUGUSTUS	transcription_end_site	865436	865436	.	+	.	Parent=MINJ2000Fg00110t1
MINJ2_000F.1	AUGUSTUS	gene	871242	875019	0.04	+	.	ID=MINJ2000Fg00111
MINJ2_000F.1	AUGUSTUS	transcript	871242	875019	0.04	+	.	ID=MINJ2000Fg00111t1;Parent=MINJ2000Fg00111
MINJ2_000F.1	AUGUSTUS	transcription_start_site	871242	871242	.	+	.	Parent=MINJ2000Fg00111t1
MINJ2_000F.1	AUGUSTUS	five_prime_utr	871242	871299	0.77	+	.	Parent=MINJ2000Fg00111t1
MINJ2_000F.1	AUGUSTUS	start_codon	871300	871302	.	+	0	Parent=MINJ2000Fg00111t1
MINJ2_000F.1	AUGUSTUS	intron	871306	872572	0.19	+	.	Parent=MINJ2000Fg00111t1
MINJ2_000F.1	AUGUSTUS	CDS	871300	871305	0.77	+	0	ID=MINJ2000Fg00111t1.cds;Parent=MINJ2000Fg00111t1
MINJ2_000F.1	AUGUSTUS	CDS	872573	873235	0.16	+	0	ID=MINJ2000Fg00111t1.cds;Parent=MINJ2000Fg00111t1
MINJ2_000F.1	AUGUSTUS	stop_codon	873233	873235	.	+	0	Parent=MINJ2000Fg00111t1
MINJ2_000F.1	AUGUSTUS	three_prime_utr	873236	875019	0.32	+	.	Parent=MINJ2000Fg00111t1
MINJ2_000F.1	AUGUSTUS	transcription_end_site	875019	875019	.	+	.	Parent=MINJ2000Fg00111t1
MINJ2_000F.1	AUGUSTUS	gene	878512	879789	0.06	+	.	ID=MINJ2000Fg00112
MINJ2_000F.1	AUGUSTUS	transcript	878512	879789	0.06	+	.	ID=MINJ2000Fg00112t1;Parent=MINJ2000Fg00112
MINJ2_000F.1	AUGUSTUS	transcription_start_site	878512	878512	.	+	.	Parent=MINJ2000Fg00112t1
MINJ2_000F.1	AUGUSTUS	five_prime_utr	878512	878872	0.11	+	.	Parent=MINJ2000Fg00112t1
MINJ2_000F.1	AUGUSTUS	start_codon	878873	878875	.	+	0	Parent=MINJ2000Fg00112t1
MINJ2_000F.1	AUGUSTUS	intron	878985	879457	0.17	+	.	Parent=MINJ2000Fg00112t1
MINJ2_000F.1	AUGUSTUS	CDS	878873	878984	0.25	+	0	ID=MINJ2000Fg00112t1.cds;Parent=MINJ2000Fg00112t1
MINJ2_000F.1	AUGUSTUS	CDS	879458	879726	0.24	+	2	ID=MINJ2000Fg00112t1.cds;Parent=MINJ2000Fg00112t1
MINJ2_000F.1	AUGUSTUS	stop_codon	879724	879726	.	+	0	Parent=MINJ2000Fg00112t1
MINJ2_000F.1	AUGUSTUS	three_prime_utr	879727	879789	0.56	+	.	Parent=MINJ2000Fg00112t1
MINJ2_000F.1	AUGUSTUS	transcription_end_site	879789	879789	.	+	.	Parent=MINJ2000Fg00112t1
MINJ2_000F.1	AUGUSTUS	gene	912102	914114	0.13	+	.	ID=MINJ2000Fg00113
MINJ2_000F.1	AUGUSTUS	transcript	912102	914114	0.06	+	.	ID=MINJ2000Fg00113t1;Parent=MINJ2000Fg00113
MINJ2_000F.1	AUGUSTUS	transcription_start_site	912102	912102	.	+	.	Parent=MINJ2000Fg00113t1
MINJ2_000F.1	AUGUSTUS	five_prime_utr	912102	912159	0.65	+	.	Parent=MINJ2000Fg00113t1
MINJ2_000F.1	AUGUSTUS	start_codon	912160	912162	.	+	0	Parent=MINJ2000Fg00113t1
MINJ2_000F.1	AUGUSTUS	intron	912223	912712	0.69	+	.	Parent=MINJ2000Fg00113t1
MINJ2_000F.1	AUGUSTUS	intron	912926	913065	0.94	+	.	Parent=MINJ2000Fg00113t1
MINJ2_000F.1	AUGUSTUS	intron	913291	913370	0.33	+	.	Parent=MINJ2000Fg00113t1
MINJ2_000F.1	AUGUSTUS	CDS	912160	912222	0.72	+	0	ID=MINJ2000Fg00113t1.cds;Parent=MINJ2000Fg00113t1
MINJ2_000F.1	AUGUSTUS	CDS	912713	912925	0.87	+	0	ID=MINJ2000Fg00113t1.cds;Parent=MINJ2000Fg00113t1
MINJ2_000F.1	AUGUSTUS	CDS	913066	913290	0.32	+	0	ID=MINJ2000Fg00113t1.cds;Parent=MINJ2000Fg00113t1
MINJ2_000F.1	AUGUSTUS	CDS	913371	913403	0.57	+	0	ID=MINJ2000Fg00113t1.cds;Parent=MINJ2000Fg00113t1
MINJ2_000F.1	AUGUSTUS	stop_codon	913401	913403	.	+	0	Parent=MINJ2000Fg00113t1
MINJ2_000F.1	AUGUSTUS	three_prime_utr	913404	914114	0.19	+	.	Parent=MINJ2000Fg00113t1
MINJ2_000F.1	AUGUSTUS	transcription_end_site	914114	914114	.	+	.	Parent=MINJ2000Fg00113t1
MINJ2_000F.1	AUGUSTUS	transcript	912102	914114	0.07	+	.	ID=MINJ2000Fg00113t2;Parent=MINJ2000Fg00113
MINJ2_000F.1	AUGUSTUS	transcription_start_site	912102	912102	.	+	.	Parent=MINJ2000Fg00113t2
MINJ2_000F.1	AUGUSTUS	five_prime_utr	912102	912159	0.65	+	.	Parent=MINJ2000Fg00113t2
MINJ2_000F.1	AUGUSTUS	start_codon	912160	912162	.	+	0	Parent=MINJ2000Fg00113t2
MINJ2_000F.1	AUGUSTUS	intron	912223	912712	0.69	+	.	Parent=MINJ2000Fg00113t2
MINJ2_000F.1	AUGUSTUS	intron	912926	913065	0.94	+	.	Parent=MINJ2000Fg00113t2
MINJ2_000F.1	AUGUSTUS	intron	913322	913370	0.39	+	.	Parent=MINJ2000Fg00113t2
MINJ2_000F.1	AUGUSTUS	CDS	912160	912222	0.72	+	0	ID=MINJ2000Fg00113t2.cds;Parent=MINJ2000Fg00113t2
MINJ2_000F.1	AUGUSTUS	CDS	912713	912925	0.87	+	0	ID=MINJ2000Fg00113t2.cds;Parent=MINJ2000Fg00113t2
MINJ2_000F.1	AUGUSTUS	CDS	913066	913321	0.41	+	0	ID=MINJ2000Fg00113t2.cds;Parent=MINJ2000Fg00113t2
MINJ2_000F.1	AUGUSTUS	CDS	913371	913390	0.39	+	2	ID=MINJ2000Fg00113t2.cds;Parent=MINJ2000Fg00113t2
MINJ2_000F.1	AUGUSTUS	stop_codon	913388	913390	.	+	0	Parent=MINJ2000Fg00113t2
MINJ2_000F.1	AUGUSTUS	three_prime_utr	913391	914114	0.12	+	.	Parent=MINJ2000Fg00113t2
MINJ2_000F.1	AUGUSTUS	transcription_end_site	914114	914114	.	+	.	Parent=MINJ2000Fg00113t2
MINJ2_000F.1	AUGUSTUS	gene	930823	934259	0.2	-	.	ID=MINJ2000Fg00114
MINJ2_000F.1	AUGUSTUS	transcript	930823	934259	0.2	-	.	ID=MINJ2000Fg00114t1;Parent=MINJ2000Fg00114
MINJ2_000F.1	AUGUSTUS	transcription_end_site	930823	930823	.	-	.	Parent=MINJ2000Fg00114t1
MINJ2_000F.1	AUGUSTUS	three_prime_utr	930823	931408	0.51	-	.	Parent=MINJ2000Fg00114t1
MINJ2_000F.1	AUGUSTUS	stop_codon	931409	931411	.	-	0	Parent=MINJ2000Fg00114t1
MINJ2_000F.1	AUGUSTUS	intron	931433	934021	0.55	-	.	Parent=MINJ2000Fg00114t1
MINJ2_000F.1	AUGUSTUS	CDS	931409	931432	0.64	-	0	ID=MINJ2000Fg00114t1.cds;Parent=MINJ2000Fg00114t1
MINJ2_000F.1	AUGUSTUS	CDS	934022	934222	0.83	-	0	ID=MINJ2000Fg00114t1.cds;Parent=MINJ2000Fg00114t1
MINJ2_000F.1	AUGUSTUS	start_codon	934220	934222	.	-	0	Parent=MINJ2000Fg00114t1
MINJ2_000F.1	AUGUSTUS	five_prime_utr	934223	934259	0.38	-	.	Parent=MINJ2000Fg00114t1
MINJ2_000F.1	AUGUSTUS	transcription_start_site	934259	934259	.	-	.	Parent=MINJ2000Fg00114t1
MINJ2_000F.1	AUGUSTUS	gene	940680	948136	0.05	+	.	ID=MINJ2000Fg00115
MINJ2_000F.1	AUGUSTUS	transcript	940680	948136	0.05	+	.	ID=MINJ2000Fg00115t1;Parent=MINJ2000Fg00115
MINJ2_000F.1	AUGUSTUS	transcription_start_site	940680	940680	.	+	.	Parent=MINJ2000Fg00115t1
MINJ2_000F.1	AUGUSTUS	five_prime_utr	940680	940923	0.36	+	.	Parent=MINJ2000Fg00115t1
MINJ2_000F.1	AUGUSTUS	start_codon	940924	940926	.	+	0	Parent=MINJ2000Fg00115t1
MINJ2_000F.1	AUGUSTUS	intron	940959	941086	0.96	+	.	Parent=MINJ2000Fg00115t1
MINJ2_000F.1	AUGUSTUS	CDS	940924	940958	0.84	+	0	ID=MINJ2000Fg00115t1.cds;Parent=MINJ2000Fg00115t1
MINJ2_000F.1	AUGUSTUS	CDS	941087	941300	0.97	+	1	ID=MINJ2000Fg00115t1.cds;Parent=MINJ2000Fg00115t1
MINJ2_000F.1	AUGUSTUS	stop_codon	941298	941300	.	+	0	Parent=MINJ2000Fg00115t1
MINJ2_000F.1	AUGUSTUS	three_prime_utr	941301	941304	0.66	+	.	Parent=MINJ2000Fg00115t1
MINJ2_000F.1	AUGUSTUS	three_prime_utr	946928	948136	0.15	+	.	Parent=MINJ2000Fg00115t1
MINJ2_000F.1	AUGUSTUS	transcription_end_site	948136	948136	.	+	.	Parent=MINJ2000Fg00115t1
MINJ2_000F.1	AUGUSTUS	gene	952280	953699	0.09	+	.	ID=MINJ2000Fg00116
MINJ2_000F.1	AUGUSTUS	transcript	952280	953699	0.09	+	.	ID=MINJ2000Fg00116t1;Parent=MINJ2000Fg00116
MINJ2_000F.1	AUGUSTUS	transcription_start_site	952280	952280	.	+	.	Parent=MINJ2000Fg00116t1
MINJ2_000F.1	AUGUSTUS	five_prime_utr	952280	952326	0.3	+	.	Parent=MINJ2000Fg00116t1
MINJ2_000F.1	AUGUSTUS	start_codon	952327	952329	.	+	0	Parent=MINJ2000Fg00116t1
MINJ2_000F.1	AUGUSTUS	CDS	952327	952530	0.46	+	0	ID=MINJ2000Fg00116t1.cds;Parent=MINJ2000Fg00116t1
MINJ2_000F.1	AUGUSTUS	stop_codon	952528	952530	.	+	0	Parent=MINJ2000Fg00116t1
MINJ2_000F.1	AUGUSTUS	three_prime_utr	952531	952588	0.28	+	.	Parent=MINJ2000Fg00116t1
MINJ2_000F.1	AUGUSTUS	three_prime_utr	953356	953699	0.27	+	.	Parent=MINJ2000Fg00116t1
MINJ2_000F.1	AUGUSTUS	transcription_end_site	953699	953699	.	+	.	Parent=MINJ2000Fg00116t1
MINJ2_000F.1	AUGUSTUS	gene	956930	957611	0.46	+	.	ID=MINJ2000Fg00117
MINJ2_000F.1	AUGUSTUS	transcript	956930	957611	0.46	+	.	ID=MINJ2000Fg00117t1;Parent=MINJ2000Fg00117
MINJ2_000F.1	AUGUSTUS	transcription_start_site	956930	956930	.	+	.	Parent=MINJ2000Fg00117t1
MINJ2_000F.1	AUGUSTUS	five_prime_utr	956930	956992	0.51	+	.	Parent=MINJ2000Fg00117t1
MINJ2_000F.1	AUGUSTUS	start_codon	956993	956995	.	+	0	Parent=MINJ2000Fg00117t1
MINJ2_000F.1	AUGUSTUS	CDS	956993	957541	0.95	+	0	ID=MINJ2000Fg00117t1.cds;Parent=MINJ2000Fg00117t1
MINJ2_000F.1	AUGUSTUS	stop_codon	957539	957541	.	+	0	Parent=MINJ2000Fg00117t1
MINJ2_000F.1	AUGUSTUS	three_prime_utr	957542	957611	0.83	+	.	Parent=MINJ2000Fg00117t1
MINJ2_000F.1	AUGUSTUS	transcription_end_site	957611	957611	.	+	.	Parent=MINJ2000Fg00117t1
MINJ2_000F.1	AUGUSTUS	gene	957660	959056	0.52	+	.	ID=MINJ2000Fg00118
MINJ2_000F.1	AUGUSTUS	transcript	957660	959056	0.52	+	.	ID=MINJ2000Fg00118t1;Parent=MINJ2000Fg00118
MINJ2_000F.1	AUGUSTUS	transcription_start_site	957660	957660	.	+	.	Parent=MINJ2000Fg00118t1
MINJ2_000F.1	AUGUSTUS	five_prime_utr	957660	957910	0.85	+	.	Parent=MINJ2000Fg00118t1
MINJ2_000F.1	AUGUSTUS	start_codon	957911	957913	.	+	0	Parent=MINJ2000Fg00118t1
MINJ2_000F.1	AUGUSTUS	CDS	957911	958897	0.71	+	0	ID=MINJ2000Fg00118t1.cds;Parent=MINJ2000Fg00118t1
MINJ2_000F.1	AUGUSTUS	stop_codon	958895	958897	.	+	0	Parent=MINJ2000Fg00118t1
MINJ2_000F.1	AUGUSTUS	three_prime_utr	958898	959056	0.78	+	.	Parent=MINJ2000Fg00118t1
MINJ2_000F.1	AUGUSTUS	transcription_end_site	959056	959056	.	+	.	Parent=MINJ2000Fg00118t1
MINJ2_000F.1	AUGUSTUS	gene	959791	961689	0.06	-	.	ID=MINJ2000Fg00119
MINJ2_000F.1	AUGUSTUS	transcript	959791	961689	0.06	-	.	ID=MINJ2000Fg00119t1;Parent=MINJ2000Fg00119
MINJ2_000F.1	AUGUSTUS	transcription_end_site	959791	959791	.	-	.	Parent=MINJ2000Fg00119t1
MINJ2_000F.1	AUGUSTUS	three_prime_utr	959791	959960	0.49	-	.	Parent=MINJ2000Fg00119t1
MINJ2_000F.1	AUGUSTUS	stop_codon	959961	959963	.	-	0	Parent=MINJ2000Fg00119t1
MINJ2_000F.1	AUGUSTUS	CDS	959961	961418	0.23	-	0	ID=MINJ2000Fg00119t1.cds;Parent=MINJ2000Fg00119t1
MINJ2_000F.1	AUGUSTUS	start_codon	961416	961418	.	-	0	Parent=MINJ2000Fg00119t1
MINJ2_000F.1	AUGUSTUS	five_prime_utr	961419	961689	0.12	-	.	Parent=MINJ2000Fg00119t1
MINJ2_000F.1	AUGUSTUS	transcription_start_site	961689	961689	.	-	.	Parent=MINJ2000Fg00119t1
MINJ2_000F.1	AUGUSTUS	gene	962104	964099	0.03	-	.	ID=MINJ2000Fg00120
MINJ2_000F.1	AUGUSTUS	transcript	962104	964099	0.03	-	.	ID=MINJ2000Fg00120t1;Parent=MINJ2000Fg00120
MINJ2_000F.1	AUGUSTUS	transcription_end_site	962104	962104	.	-	.	Parent=MINJ2000Fg00120t1
MINJ2_000F.1	AUGUSTUS	three_prime_utr	962104	962268	0.4	-	.	Parent=MINJ2000Fg00120t1
MINJ2_000F.1	AUGUSTUS	stop_codon	962269	962271	.	-	0	Parent=MINJ2000Fg00120t1
MINJ2_000F.1	AUGUSTUS	intron	962439	963044	0.3	-	.	Parent=MINJ2000Fg00120t1
MINJ2_000F.1	AUGUSTUS	intron	963312	963547	0.7	-	.	Parent=MINJ2000Fg00120t1
MINJ2_000F.1	AUGUSTUS	CDS	962269	962438	0.44	-	2	ID=MINJ2000Fg00120t1.cds;Parent=MINJ2000Fg00120t1
MINJ2_000F.1	AUGUSTUS	CDS	963045	963311	0.67	-	2	ID=MINJ2000Fg00120t1.cds;Parent=MINJ2000Fg00120t1
MINJ2_000F.1	AUGUSTUS	CDS	963548	963986	0.38	-	0	ID=MINJ2000Fg00120t1.cds;Parent=MINJ2000Fg00120t1
MINJ2_000F.1	AUGUSTUS	start_codon	963984	963986	.	-	0	Parent=MINJ2000Fg00120t1
MINJ2_000F.1	AUGUSTUS	five_prime_utr	963987	964099	0.21	-	.	Parent=MINJ2000Fg00120t1
MINJ2_000F.1	AUGUSTUS	transcription_start_site	964099	964099	.	-	.	Parent=MINJ2000Fg00120t1
MINJ2_000F.1	AUGUSTUS	gene	965182	965569	0.42	-	.	ID=MINJ2000Fg00121
MINJ2_000F.1	AUGUSTUS	transcript	965182	965569	0.42	-	.	ID=MINJ2000Fg00121t1;Parent=MINJ2000Fg00121
MINJ2_000F.1	AUGUSTUS	transcription_end_site	965182	965182	.	-	.	Parent=MINJ2000Fg00121t1
MINJ2_000F.1	AUGUSTUS	three_prime_utr	965182	965262	0.62	-	.	Parent=MINJ2000Fg00121t1
MINJ2_000F.1	AUGUSTUS	stop_codon	965263	965265	.	-	0	Parent=MINJ2000Fg00121t1
MINJ2_000F.1	AUGUSTUS	CDS	965263	965538	0.62	-	0	ID=MINJ2000Fg00121t1.cds;Parent=MINJ2000Fg00121t1
MINJ2_000F.1	AUGUSTUS	start_codon	965536	965538	.	-	0	Parent=MINJ2000Fg00121t1
MINJ2_000F.1	AUGUSTUS	five_prime_utr	965539	965569	0.43	-	.	Parent=MINJ2000Fg00121t1
MINJ2_000F.1	AUGUSTUS	transcription_start_site	965569	965569	.	-	.	Parent=MINJ2000Fg00121t1
MINJ2_000F.1	AUGUSTUS	gene	970070	971877	0.17	+	.	ID=MINJ2000Fg00122
MINJ2_000F.1	AUGUSTUS	transcript	970070	971877	0.17	+	.	ID=MINJ2000Fg00122t1;Parent=MINJ2000Fg00122
MINJ2_000F.1	AUGUSTUS	transcription_start_site	970070	970070	.	+	.	Parent=MINJ2000Fg00122t1
MINJ2_000F.1	AUGUSTUS	five_prime_utr	970070	970142	0.58	+	.	Parent=MINJ2000Fg00122t1
MINJ2_000F.1	AUGUSTUS	start_codon	970143	970145	.	+	0	Parent=MINJ2000Fg00122t1
MINJ2_000F.1	AUGUSTUS	intron	970167	970216	0.67	+	.	Parent=MINJ2000Fg00122t1
MINJ2_000F.1	AUGUSTUS	intron	970361	970753	0.69	+	.	Parent=MINJ2000Fg00122t1
MINJ2_000F.1	AUGUSTUS	CDS	970143	970166	0.71	+	0	ID=MINJ2000Fg00122t1.cds;Parent=MINJ2000Fg00122t1
MINJ2_000F.1	AUGUSTUS	CDS	970217	970360	0.46	+	0	ID=MINJ2000Fg00122t1.cds;Parent=MINJ2000Fg00122t1
MINJ2_000F.1	AUGUSTUS	CDS	970754	970867	0.68	+	0	ID=MINJ2000Fg00122t1.cds;Parent=MINJ2000Fg00122t1
MINJ2_000F.1	AUGUSTUS	stop_codon	970865	970867	.	+	0	Parent=MINJ2000Fg00122t1
MINJ2_000F.1	AUGUSTUS	three_prime_utr	970868	971877	0.35	+	.	Parent=MINJ2000Fg00122t1
MINJ2_000F.1	AUGUSTUS	transcription_end_site	971877	971877	.	+	.	Parent=MINJ2000Fg00122t1
MINJ2_000F.1	AUGUSTUS	gene	972790	976010	0.01	+	.	ID=MINJ2000Fg00123
MINJ2_000F.1	AUGUSTUS	transcript	972790	976010	0.01	+	.	ID=MINJ2000Fg00123t1;Parent=MINJ2000Fg00123
MINJ2_000F.1	AUGUSTUS	transcription_start_site	972790	972790	.	+	.	Parent=MINJ2000Fg00123t1
MINJ2_000F.1	AUGUSTUS	five_prime_utr	972790	973009	0.21	+	.	Parent=MINJ2000Fg00123t1
MINJ2_000F.1	AUGUSTUS	start_codon	973010	973012	.	+	0	Parent=MINJ2000Fg00123t1
MINJ2_000F.1	AUGUSTUS	intron	973021	973619	0.13	+	.	Parent=MINJ2000Fg00123t1
MINJ2_000F.1	AUGUSTUS	intron	973748	974790	0.14	+	.	Parent=MINJ2000Fg00123t1
MINJ2_000F.1	AUGUSTUS	CDS	973010	973020	0.22	+	0	ID=MINJ2000Fg00123t1.cds;Parent=MINJ2000Fg00123t1
MINJ2_000F.1	AUGUSTUS	CDS	973620	973747	0.1	+	1	ID=MINJ2000Fg00123t1.cds;Parent=MINJ2000Fg00123t1
MINJ2_000F.1	AUGUSTUS	CDS	974791	974852	0.28	+	2	ID=MINJ2000Fg00123t1.cds;Parent=MINJ2000Fg00123t1
MINJ2_000F.1	AUGUSTUS	stop_codon	974850	974852	.	+	0	Parent=MINJ2000Fg00123t1
MINJ2_000F.1	AUGUSTUS	three_prime_utr	974853	975194	0.16	+	.	Parent=MINJ2000Fg00123t1
MINJ2_000F.1	AUGUSTUS	three_prime_utr	975856	976010	0.41	+	.	Parent=MINJ2000Fg00123t1
MINJ2_000F.1	AUGUSTUS	transcription_end_site	976010	976010	.	+	.	Parent=MINJ2000Fg00123t1
MINJ2_000F.1	AUGUSTUS	gene	976750	977843	0.02	+	.	ID=MINJ2000Fg00124
MINJ2_000F.1	AUGUSTUS	transcript	976750	977843	0.02	+	.	ID=MINJ2000Fg00124t1;Parent=MINJ2000Fg00124
MINJ2_000F.1	AUGUSTUS	transcription_start_site	976750	976750	.	+	.	Parent=MINJ2000Fg00124t1
MINJ2_000F.1	AUGUSTUS	five_prime_utr	976750	976783	0.21	+	.	Parent=MINJ2000Fg00124t1
MINJ2_000F.1	AUGUSTUS	start_codon	976784	976786	.	+	0	Parent=MINJ2000Fg00124t1
MINJ2_000F.1	AUGUSTUS	intron	976804	976886	0.74	+	.	Parent=MINJ2000Fg00124t1
MINJ2_000F.1	AUGUSTUS	CDS	976784	976803	0.74	+	0	ID=MINJ2000Fg00124t1.cds;Parent=MINJ2000Fg00124t1
MINJ2_000F.1	AUGUSTUS	CDS	976887	977115	1	+	1	ID=MINJ2000Fg00124t1.cds;Parent=MINJ2000Fg00124t1
MINJ2_000F.1	AUGUSTUS	stop_codon	977113	977115	.	+	0	Parent=MINJ2000Fg00124t1
[truncated: 458,878 more rows]
